# Supplementary material for: Crystal structure of N-(3-oxo­butano­yl)-l-homoserine lactone
Source: Acta Crystallogr E Crystallogr Commun. 2016 Jan 9;72(Pt 2):136–9. doi: 10.1107/S2056989015024913 (PMC4770979; doi:10.1107/S2056989015024913)
Supplement: Supplementary file 1 [file e-72-00136-sup1.cif]

##############################################################################
#                                                                            #
# This CIF contains the data in a paper accepted for publication in          #
# Acta Crystallographica Section E. It conforms to the requirements of       #
# Notes for Authors for Acta Crystallographica Section E, and has been       #
# peer reviewed under the auspices of the IUCr Commission on Journals.       #
#                                                                            #
# Full details of the Crystallographic Information File format               #
# are given in the paper "The Crystallographic Information File (CIF):       #
# a New Standard Archive File for Crystallography" by S. R. Hall, F. H.      #
# Allen and I. D. Brown [Acta Cryst. (1991), A47, 655-685].                  #
#                                                                            #
# The current version of the core CIF dictionary is obtainable from          #
# ftp://ftp.iucr.org/pub/cif_core.dic.                                       #
#                                                                            #
# Software is freely available for graphical display of the structure(s)     #
# in this CIF. For information consult the CIF software page                 #
# http://www.iucr.org/resources/cif/software.                                #
#                                                                            #
# This file may be used for bona fide research purposes within the           #
# scientific community so long as proper attribution is given to the journal # 
# article from which it was obtained.                                        #
#                                                                            #
##############################################################################
data_I
_database_code_depnum_ccdc_archive 'CCDC 1444720'
_audit_creation_method
;
Olex2 1.2
(compiled 2015.09.30 svn.r3233 for OlexSys, GUI svn.r5103)
;
_journal_date_recd_electronic     2015-12-12
_journal_date_accepted     2015-12-29
_journal_name_full     'Acta Crystallographica, Section E'
_journal_year     2016
_journal_volume     72
_journal_issue      2
_journal_page_first     136
_journal_page_last     139
_journal_paper_category     GO
_journal_paper_doi     10.1107/S2056989015024913
_journal_coeditor_code     LD2139
_publ_contact_author_name     'Raines, R.T.'
_publ_contact_author_address
;
433 Babcock Dr.
Madison, WI
53706
USA
;
_publ_contact_author_email     rtraines@wisc.edu
_publ_contact_author_phone     608-262-8588
_publ_section_title
;
Crystal structure of <i>N</i>-(3-oxobutanoyl)-<i>L</i>-homoserine lactone
;
loop_
    _publ_author_name
    _publ_author_footnote
    _publ_author_address
    'Newberry, R.W.' .
;
Department of Chemistry
University of Wisconsin-Madison
1101 University Ave.
Madison, WI
53706
USA
;
    'Raines, R.T.' .
;
Department of Chemistry
University of Wisconsin-Madison
1101 University Ave.
Madison, WI
53706
USA
Department of Biochemistry
University of Wisconsin-Madison
433 Babcock Dr.
Madison, WI
53706
USA
;
_publ_section_synopsis
;
This known quorum-sensing modulator exhibits signs of an intramolecular
attractive carbonyl--carbonyl <i>n</i>\\rightarrow<i>\p*</i> interaction
between the amide and lactone ester groups. Moreover,a similar
<i>n</i>\\rightarrow<i>\p*</i> interaction is observed for the amide carbonyl
group approached by the ketone oxygen donor. These interactions apparently
affect the conformation of the uncomplexed molecule, which adopts a different
shape when bound to protein receptors.
;
_chemical_name_systematic
;
<i>N</i>-(3-Oxobutanoyl)-<i>L</i>-homoserine lactone
;
_chemical_name_common     ?
_chemical_formula_moiety     'C8 H11 N O4'
_chemical_formula_sum     'C8 H11 N O4'
_chemical_formula_iupac     'C8 H11 N O4'
_chemical_formula_weight     185.18
_chemical_melting_point     ?
_shelx_space_group_comment
;
The symmetry employed for this shelxl refinement is uniquely defined
by the following loop, which should always be used as a source of
symmetry information in preference to the above space-group names.
They are only intended as comments.
;
_space_group_crystal_system     orthorhombic
_space_group_name_H-M_alt     'P 21 21 21'
_space_group_name_Hall     'P 2ac 2ab'
loop_
    _space_group_symop_operation_xyz
    'x, y, z'
    '-x+1/2, -y, z+1/2'
    'x+1/2, -y+1/2, -z'
    '-x, y+1/2, -z+1/2'
_cell_length_a     5.0215(4)
_cell_length_b     9.8852(10)
_cell_length_c     17.7668(14)
_cell_angle_alpha     90
_cell_angle_beta     90
_cell_angle_gamma     90
_cell_volume     881.91(14)
_cell_formula_units_Z     4
_cell_measurement_reflns_used     6262
_cell_measurement_theta_min     4.98
_cell_measurement_theta_max     73.29
_cell_measurement_temperature     100(2)
_exptl_crystal_description     block
_exptl_crystal_colour     colourless
_exptl_crystal_size_max     0.23
_exptl_crystal_size_mid     0.13
_exptl_crystal_size_min     0.04
_exptl_crystal_density_diffrn     1.395
_exptl_crystal_density_meas     ?
_exptl_crystal_density_method     ?
_exptl_crystal_F_000     392
_exptl_absorpt_coefficient_mu     0.959
_exptl_absorpt_correction_type     multi-scan
_exptl_absorpt_process_details
;
(SADABS; Bruker, 2014/5)
;
_shelx_estimated_absorpt_T_max     0.963
_exptl_absorpt_correction_T_min     0.7854
_exptl_absorpt_correction_T_max     0.8405
_diffrn_ambient_temperature     99.97
_diffrn_radiation_type     CuK\a
_diffrn_radiation_wavelength     1.54178
_diffrn_measurement_device_type     'Bruker APEXII CCD'
_diffrn_measurement_method     '\f and \w scans'
_diffrn_detector_area_resol_mean     ?
_diffrn_reflns_number     11955
_diffrn_reflns_av_R_equivalents     0.0275
_diffrn_reflns_theta_min     4.978
_diffrn_reflns_theta_max     73.290
_diffrn_reflns_theta_full     67.679
_diffrn_measured_fraction_theta_max     1.000
_diffrn_measured_fraction_theta_full     1.000
_diffrn_reflns_limit_h_min     -6
_diffrn_reflns_limit_h_max     6
_diffrn_reflns_limit_k_min     -12
_diffrn_reflns_limit_k_max     11
_diffrn_reflns_limit_l_min     -22
_diffrn_reflns_limit_l_max     21
_diffrn_standards_number     0
_refine_special_details     ?
_reflns_number_total     1755
_reflns_number_gt     1702
_reflns_threshold_expression     'I > 2\s(I)'
_refine_ls_structure_factor_coef     Fsqd
_refine_ls_matrix_type     full
_refine_ls_R_factor_all     0.0273
_refine_ls_R_factor_gt     0.0264
_refine_ls_wR_factor_gt     0.0662
_refine_ls_wR_factor_ref     0.0671
_refine_ls_goodness_of_fit_ref     1.043
_refine_ls_restrained_S_all     1.043
_refine_ls_number_reflns     1755
_refine_ls_number_parameters     134
_refine_ls_number_restraints     0
_refine_ls_hydrogen_treatment     mixed
_refine_ls_weighting_scheme     calc
_refine_ls_weighting_details
              'w=1/[\s^2^(Fo^2^)+(0.0377P)^2^+0.2168P] where P=(Fo^2^+2Fc^2^)/3'
_atom_sites_solution_hydrogens     mixed
_atom_sites_solution_primary     ?
_atom_sites_solution_secondary     ?
_refine_ls_shift/su_max     0.000
_refine_ls_shift/su_mean     0.000
_refine_diff_density_max     0.216
_refine_diff_density_min     -0.151
_refine_ls_extinction_method     none
_refine_ls_extinction_coef     .
_refine_ls_abs_structure_details
;
Flack <i>x</i> determined using 657 quotients
[(<i>I</i>^+^)-(<i>I</i>^-^)]/[(<i>I</i>^+^)+(<i>I</i>^-^)]
(Parsons <i>et al.</i>,  2013).
;
_refine_ls_abs_structure_Flack     -0.01(8)
loop_
    _atom_type_symbol
    _atom_type_description
    _atom_type_scat_dispersion_real
    _atom_type_scat_dispersion_imag
    _atom_type_scat_source
    'C' 'C' 0.0181 0.0091
                         'International Tables Vol C Tables 4.2.6.8 and 6.1.1.4'
    'H' 'H' 0.0000 0.0000
                         'International Tables Vol C Tables 4.2.6.8 and 6.1.1.4'
    'N' 'N' 0.0311 0.0180
                         'International Tables Vol C Tables 4.2.6.8 and 6.1.1.4'
    'O' 'O' 0.0492 0.0322
                         'International Tables Vol C Tables 4.2.6.8 and 6.1.1.4'
_computing_data_collection
;
APEX2 (Bruker, 2012)
;
_computing_cell_refinement
;
SAINT (Bruker, 2013)
;
_computing_data_reduction
;
SAINT (Bruker, 2013)
;
_computing_structure_solution
;
ShelXS (Sheldrick, 2008)
;
_computing_structure_refinement
;
ShelXL (Sheldrick, 2015)
;
_computing_molecular_graphics
;
<i>OLEX2</i> (Dolomanov <i>et al.</i>,  2009)
;
_computing_publication_material
;
<i>OLEX2</i> (Dolomanov <i>et al.</i>,  2009)
;
loop_
    _atom_site_type_symbol
    _atom_site_label
    _atom_site_fract_x
    _atom_site_fract_y
    _atom_site_fract_z
    _atom_site_U_iso_or_equiv
    _atom_site_adp_type
    _atom_site_calc_flag
    _atom_site_occupancy
    _atom_site_disorder_assembly
    _atom_site_disorder_group
    O O1 0.1639(3) 0.52850(12) 0.55760(7) 0.0190(3) Uani d 1 . .
    O O2 -0.0589(2) 0.37968(12) 0.41512(7) 0.0189(3) Uani d 1 . .
    N N1 0.3857(3) 0.39964(14) 0.42086(8) 0.0156(3) Uani d 1 . .
    O O3 0.0157(2) 0.68079(12) 0.47556(7) 0.0164(3) Uani d 1 . .
    O O4 0.2366(3) 0.25259(13) 0.26283(7) 0.0253(3) Uani d 1 . .
    C C4 0.0901(4) 0.73341(18) 0.40163(10) 0.0189(4) Uani d 1 . .
    H H4A 0.1855 0.8206 0.4069 0.023 Uiso calc 1 . .
    H H4B -0.0703 0.7480 0.3703 0.023 Uiso calc 1 . .
    C C7 0.2289(3) 0.15843(17) 0.30622(9) 0.0166(3) Uani d 1 . .
    C C1 0.1762(3) 0.57897(16) 0.49600(9) 0.0141(3) Uani d 1 . .
    C C8 0.2475(5) 0.01346(18) 0.28126(11) 0.0230(4) Uani d 1 . .
    C C5 0.1638(3) 0.32746(17) 0.41024(9) 0.0142(3) Uani d 1 . .
    C C6 0.2005(3) 0.17999(16) 0.39064(9) 0.0161(3) Uani d 1 . .
    H H6A 0.0454 0.1279 0.4092 0.019 Uiso calc 1 . .
    H H6B 0.3615 0.1451 0.4163 0.019 Uiso calc 1 . .
    C C2 0.3719(3) 0.54444(16) 0.43286(10) 0.0158(3) Uani d 1 . .
    H H2 0.5528 0.5780 0.4472 0.019 Uiso calc 1 . .
    C C3 0.2703(4) 0.62767(17) 0.36590(10) 0.0200(4) Uani d 1 . .
    H H3A 0.4199 0.6710 0.3387 0.024 Uiso calc 1 . .
    H H3B 0.1696 0.5701 0.3303 0.024 Uiso calc 1 . .
    H H1 0.534(5) 0.363(2) 0.4159(12) 0.018(5) Uiso d 1 . .
    H H8A 0.389(5) -0.031(3) 0.3095(14) 0.030(6) Uiso d 1 . .
    H H8B 0.073(6) -0.032(3) 0.2945(15) 0.044(8) Uiso d 1 . .
    H H8C 0.272(6) 0.006(3) 0.2277(15) 0.034(6) Uiso d 1 . .
loop_
    _atom_site_aniso_label
    _atom_site_aniso_U_11
    _atom_site_aniso_U_22
    _atom_site_aniso_U_33
    _atom_site_aniso_U_12
    _atom_site_aniso_U_13
    _atom_site_aniso_U_23
    O1 0.0201(6) 0.0182(6) 0.0187(6) -0.0031(5) 0.0022(5) 0.0006(5)
    O2 0.0105(5) 0.0182(6) 0.0279(6) 0.0009(5) 0.0000(5) -0.0035(5)
    N1 0.0093(6) 0.0163(7) 0.0213(7) 0.0032(6) 0.0009(5) -0.0034(6)
    O3 0.0141(5) 0.0160(6) 0.0192(6) 0.0013(5) 0.0027(5) -0.0007(5)
    O4 0.0359(8) 0.0200(6) 0.0201(6) 0.0004(6) 0.0007(6) 0.0030(5)
    C4 0.0192(8) 0.0199(8) 0.0176(8) 0.0009(7) -0.0012(7) 0.0018(7)
    C7 0.0131(7) 0.0182(8) 0.0185(8) -0.0006(7) -0.0008(6) 0.0003(6)
    C1 0.0107(7) 0.0125(7) 0.0191(8) -0.0046(6) 0.0004(6) -0.0033(6)
    C8 0.0316(10) 0.0185(8) 0.0190(8) 0.0005(8) -0.0004(8) -0.0024(7)
    C5 0.0125(7) 0.0170(7) 0.0132(7) 0.0016(7) 0.0000(6) 0.0009(6)
    C6 0.0158(8) 0.0145(7) 0.0180(8) 0.0011(7) -0.0001(6) 0.0005(6)
    C2 0.0121(7) 0.0155(8) 0.0196(8) -0.0013(6) 0.0021(6) -0.0028(6)
    C3 0.0205(8) 0.0202(8) 0.0193(8) -0.0001(8) 0.0037(7) 0.0012(6)
_geom_special_details
;
 All esds (except the esd in the dihedral angle between two l.s. planes)
 are estimated using the full covariance matrix.  The cell esds are taken
 into account individually in the estimation of esds in distances, angles
 and torsion angles; correlations between esds in cell parameters are only
 used when they are defined by crystal symmetry.  An approximate (isotropic)
 treatment of cell esds is used for estimating esds involving l.s. planes.
;
loop_
    _geom_bond_atom_site_label_1
    _geom_bond_atom_site_label_2
    _geom_bond_site_symmetry_2
    _geom_bond_distance
    _geom_bond_publ_flag
    O1 C1 . 1.204(2) ?
    O2 C5 . 1.235(2) ?
    N1 C5 . 1.337(2) ?
    N1 C2 . 1.449(2) ?
    O3 C4 . 1.461(2) ?
    O3 C1 . 1.340(2) ?
    O4 C7 . 1.209(2) ?
    C4 C3 . 1.521(2) ?
    C7 C8 . 1.503(2) ?
    C7 C6 . 1.522(2) ?
    C1 C2 . 1.530(2) ?
    C5 C6 . 1.510(2) ?
    C2 C3 . 1.534(2) ?
    C2 H2 . 1.000 ?
    C3 H3a . 0.990 ?
    C3 H3b . 0.990 ?
    C4 H4a . 0.990 ?
    C4 H4b . 0.990 ?
    N1 H1 . 0.83(2) ?
    C6 H6a . 0.990 ?
    C6 H6b . 0.990 ?
    C8 H8a . 0.98(3) ?
    C8 H8b . 1.01(3) ?
    C8 H8c . 0.96(3) ?
loop_
    _geom_angle_atom_site_label_1
    _geom_angle_atom_site_label_2
    _geom_angle_atom_site_label_3
    _geom_angle_site_symmetry_1
    _geom_angle_site_symmetry_3
    _geom_angle
    _geom_angle_publ_flag
    C5 N1 C2 . . 120.55(14) ?
    C1 O3 C4 . . 110.93(13) ?
    O3 C4 C3 . . 106.42(13) ?
    O4 C7 C8 . . 122.95(15) ?
    O4 C7 C6 . . 121.57(15) ?
    C8 C7 C6 . . 115.48(14) ?
    O1 C1 O3 . . 121.79(15) ?
    O1 C1 C2 . . 127.35(15) ?
    O3 C1 C2 . . 110.82(14) ?
    O2 C5 N1 . . 121.47(15) ?
    O2 C5 C6 . . 122.02(15) ?
    N1 C5 C6 . . 116.50(14) ?
    C5 C6 C7 . . 111.96(13) ?
    N1 C2 C1 . . 111.04(13) ?
    N1 C2 C3 . . 115.58(15) ?
    C1 C2 C3 . . 103.61(14) ?
    C4 C3 C2 . . 104.05(14) ?
    C1 C2 H2 . . 108.8 ?
    N1 C2 H2 . . 108.8 ?
    C3 C2 H2 . . 108.8 ?
    C2 C3 H3a . . 111.0 ?
    C2 C3 H3b . . 111.0 ?
    C4 C3 H3a . . 111.0 ?
    C4 C3 H3b . . 111.0 ?
    H3a C3 H3b . . 109.0 ?
    C3 C4 H4a . . 110.4 ?
    C3 C4 H4b . . 110.4 ?
    O3 C4 H4a . . 110.4 ?
    O3 C4 H4b . . 110.4 ?
    H4a C4 H4b . . 108.6 ?
    C2 N1 H1 . . 119.2(15) ?
    C5 N1 H1 . . 119.9(15) ?
    C5 C6 H6a . . 109.2 ?
    C5 C6 H6b . . 109.2 ?
    C7 C6 H6a . . 109.2 ?
    C7 C6 H6b . . 109.2 ?
    H6a C6 H6b . . 107.9 ?
    C7 C8 H8a . . 108.9(17) ?
    C7 C8 H8b . . 107.5(17) ?
    C7 C8 H8c . . 111.9(18) ?
    H8a C8 H8b . . 108(2) ?
    H8b C8 H8c . . 108(2) ?
    H8c C8 H8a . . 112(2) ?
loop_
    _geom_hbond_atom_site_label_D
    _geom_hbond_atom_site_label_H
    _geom_hbond_atom_site_label_A
    _geom_hbond_site_symmetry_A
    _geom_hbond_distance_DH
    _geom_hbond_distance_HA
    _geom_hbond_distance_DA
    _geom_hbond_angle_DHA
    N1 H1 O2 1_655 0.83(2) 2.05(2) 2.7973(19) 149(2)
_shelx_hkl_file
;
   1   0   0    0.07    0.10
   1   0   0    0.15    0.12
  -1   0   0    0.12    0.13
   2   0   0  234.66    3.97
   2   0   0  230.31    3.97
   2   0   0  229.76    4.04
   3   0   0    0.01    0.17
   3   0   0   -0.02    0.17
   3   0   0   -0.03    0.21
   3   0   0    1.03    0.24
  -4   0   0    4.33    0.49
   4   0   0    3.03    0.56
  -4   0   0    4.12    0.50
   4   0   0    3.55    0.45
  -4   0   0    3.65    0.56
   4   0   0    3.78    0.63
  -4   0   0    3.34    0.43
  -5   0   0    0.02    0.21
   5   0   0    0.18    0.21
  -5   0   0    0.07    0.20
  -5   0   0   -0.11    0.19
  -5   0   0   -0.19    0.21
  -6   0   0    0.01    0.18
  -6   0   0    0.13    0.15
  -6   0   0    0.17    0.14
   0  -1   0    0.04    0.06
   1  -1   0  139.98    2.40
   1  -1   0  143.12    2.36
  -1  -1   0  141.34    2.38
  -1  -1   0  145.90    2.44
   1  -1   0  138.03    2.36
  -1  -1   0  143.67    2.35
   2   1   0   21.57    0.82
   2   1   0   22.37    0.78
   2  -1   0   22.39    0.79
   2  -1   0   21.53    0.76
   2   1   0   22.40    0.75
   2  -1   0   23.38    0.81
   3   1   0   17.04    0.82
   3  -1   0   16.53    0.88
   3  -1   0   17.07    0.70
   3  -1   0   15.56    0.81
  -3  -1   0   16.27    0.65
   3   1   0   17.77    0.87
   3  -1   0   17.09    0.84
   3   1   0   15.60    0.89
   4  -1   0   81.56    2.51
  -4  -1   0   82.51    2.04
  -4  -1   0   82.82    1.96
   4  -1   0   81.83    2.38
   4  -1   0   83.25    1.99
  -4   1   0   83.90    1.91
  -4  -1   0   85.53    1.94
  -4  -1   0   81.54    2.06
  -4   1   0   82.70    1.97
   4   1   0   85.63    2.01
  -4   1   0   81.41    2.01
   4   1   0   79.87    2.31
   4   1   0   80.33    2.53
   5   1   0   67.86    1.76
  -5   1   0   67.38    1.70
  -5   1   0   67.63    1.96
  -5  -1   0   69.50    1.84
  -5   1   0   67.12    1.66
  -5  -1   0   70.38    1.76
  -5   1   0   71.04    1.80
  -5  -1   0   68.52    1.71
  -5  -1   0   67.59    1.81
   5  -1   0   65.74    1.77
  -6  -1   0    2.54    0.28
  -6  -1   0    2.09    0.26
  -6   1   0    2.97    0.36
  -6  -1   0    2.29    0.26
   0  -2   0   12.01    0.29
   0  -2   0   11.81    0.39
  -1  -2   0   24.60    0.69
   1  -2   0   24.60    0.61
   1  -2   0   24.62    0.68
   1  -2   0   23.18    0.70
  -1  -2   0   24.81    0.71
   2   2   0    8.77    0.52
   2  -2   0    7.91    0.50
   2   2   0    9.18    0.49
   2  -2   0    8.53    0.50
   2  -2   0    8.74    0.52
   3  -2   0    7.05    0.68
   3   2   0    6.66    0.55
   3   2   0    7.51    0.69
   3  -2   0    7.00    0.60
  -3  -2   0    6.44    0.43
  -3  -2   0    6.81    0.45
   3  -2   0    6.79    0.66
   3  -2   0    6.23    0.43
   3   2   0    7.93    0.79
  -4  -2   0   35.35    1.17
  -4   2   0   36.16    1.18
  -4  -2   0   36.46    1.28
   4  -2   0   38.99    1.60
  -4   2   0   37.18    1.29
  -4  -2   0   36.81    1.21
  -4  -2   0   36.84    1.19
  -4   2   0   36.72    0.98
   4   2   0   38.05    1.21
   4  -2   0   37.72    1.25
  -5  -2   0    8.62    0.57
  -5   2   0    7.96    0.57
  -5  -2   0    8.03    0.57
   5   2   0    8.47    0.60
  -5  -2   0    7.49    0.56
  -5  -2   0    7.11    0.60
   5  -2   0    7.97    0.59
  -6  -2   0    2.17    0.21
  -6  -2   0    2.42    0.28
  -6  -2   0    2.55    0.29
   0  -3   0    0.09    0.12
   0  -3   0   -0.06    0.15
   0  -3   0   -0.02    0.06
   0  -3   0   -0.19    0.10
   1  -3   0   15.61    0.58
  -1  -3   0   16.01    0.59
  -1  -3   0   15.82    0.58
  -1  -3   0   14.93    0.54
   1  -3   0   15.20    0.68
   1  -3   0   15.62    0.62
   1  -3   0   16.16    0.45
  -1  -3   0   16.84    0.66
   2  -3   0   82.46    1.99
   2   3   0   85.65    1.93
   2   3   0   86.67    1.84
   2  -3   0   85.99    1.92
   2   3   0   83.35    2.00
   2  -3   0   82.00    1.95
   2  -3   0   86.57    1.94
   3   3   0    0.94    0.36
  -3  -3   0    0.74    0.22
  -3  -3   0    0.57    0.22
   3  -3   0    0.05    0.21
   3  -3   0    0.59    0.21
   3  -3   0    0.77    0.32
   3   3   0    0.56    0.31
   4  -3   0    3.88    0.66
  -4  -3   0    4.98    0.54
   4  -3   0    4.04    0.47
  -4   3   0    6.66    0.67
   4   3   0    5.05    0.51
  -4  -3   0    4.58    0.51
  -4  -3   0    4.82    0.51
  -4  -3   0    4.61    0.41
  -4   3   0    4.99    0.51
  -5  -3   0    1.91    0.34
  -5  -3   0    1.33    0.29
  -5   3   0    1.69    0.34
  -5  -3   0    1.51    0.33
   5  -3   0    1.72    0.35
  -6  -3   0    1.33    0.21
  -6  -3   0    1.43    0.23
   0  -4   0    6.22    0.46
   0  -4   0    6.81    0.40
   0  -4   0    6.72    0.50
   0  -4   0    6.82    0.42
   1  -4   0   18.20    0.70
   1  -4   0   16.41    0.75
  -1  -4   0   16.44    0.75
  -1  -4   0   17.84    0.65
  -1  -4   0   17.58    0.68
   1  -4   0   18.08    0.74
  -1  -4   0   16.46    0.64
  -1  -4   0   16.25    0.76
   1  -4   0   16.74    0.80
   2  -4   0   50.46    1.27
   2  -4   0   53.39    1.47
   2   4   0   50.80    1.49
   2  -4   0   50.07    1.51
   2  -4   0   50.55    1.56
   2   4   0   49.98    1.46
  -2  -4   0   48.89    1.23
   2  -4   0   50.15    1.46
   3  -4   0   66.33    2.04
   3   4   0   65.85    2.08
   3   4   0   67.65    2.01
   3  -4   0   66.27    2.01
   3  -4   0   66.21    1.68
  -3  -4   0   68.04    1.64
  -3  -4   0   66.30    1.61
  -4  -4   0    0.38    0.24
  -4   4   0    0.32    0.26
  -4  -4   0    0.22    0.25
   4  -4   0    0.44    0.26
  -4  -4   0    0.23    0.20
   4  -4   0    0.09    0.23
  -4  -4   0    0.15    0.20
   4  -4   0    0.24    0.36
   4  -4   0    0.14    0.40
  -4  -4   0    0.29    0.15
  -4   4   0   -0.01    0.28
  -5  -4   0    1.72    0.32
  -5  -4   0    1.99    0.32
  -5   4   0    2.00    0.36
   5  -4   0    1.92    0.34
  -5  -4   0    1.29    0.20
   5  -4   0    2.05    0.42
  -5  -4   0    1.59    0.30
   0  -5   0   -0.09    0.13
   0  -5   0    0.26    0.22
   0  -5   0   -0.07    0.14
   0  -5   0    0.18    0.19
   1  -5   0   40.38    1.42
  -1  -5   0   39.90    1.19
  -1  -5   0   38.26    1.31
   1  -5   0   37.83    1.31
   1  -5   0   38.98    1.25
  -1  -5   0   40.68    1.16
   1  -5   0   38.82    1.07
  -1  -5   0   39.22    1.37
   1  -5   0   39.36    1.21
   2  -5   0   22.31    0.99
   2   5   0   22.39    1.00
  -2  -5   0   23.00    0.82
   2  -5   0   21.97    1.11
   2  -5   0   22.79    0.85
  -2  -5   0   21.96    1.03
   2  -5   0   22.58    1.05
   2  -5   0   21.24    1.02
  -3  -5   0   54.14    1.46
  -3  -5   0   54.04    1.44
  -3   5   0   53.78    1.61
   3  -5   0   50.85    1.86
   3   5   0   51.64    1.89
   3  -5   0   53.01    1.52
  -4   5   0   33.70    1.23
  -4   5   0   33.32    1.26
  -4  -5   0   35.23    1.19
  -4  -5   0   33.22    1.15
  -4  -5   0   34.51    1.24
   4  -5   0   33.23    1.22
   4  -5   0   35.06    1.30
   4  -5   0   33.88    1.17
  -5   5   0    0.24    0.20
  -5  -5   0    0.20    0.19
  -5  -5   0    0.09    0.18
  -5  -5   0    0.14    0.18
   5  -5   0    0.18    0.25
   0  -6   0   17.07    0.80
   0  -6   0   15.03    0.67
   0  -6   0   15.49    0.95
   0  -6   0   14.50    0.75
   0  -6   0   14.65    0.86
  -1  -6   0   35.08    1.08
  -1  -6   0   35.26    1.38
  -1  -6   0   37.13    1.46
   1  -6   0   37.99    1.53
  -1  -6   0   38.45    1.26
   1  -6   0   36.74    1.40
   1  -6   0   36.62    1.11
   1  -6   0   35.75    1.31
   2  -6   0    3.20    0.61
   2  -6   0    2.47    0.47
   2  -6   0    3.91    0.58
  -2  -6   0    3.58    0.59
   2  -6   0    2.86    0.41
   2   6   0    2.38    0.44
  -2  -6   0    3.55    0.43
   3  -6   0    1.46    0.34
  -3  -6   0    1.28    0.31
   3  -6   0    1.23    0.32
   3  -6   0    0.83    0.37
  -3  -6   0    1.10    0.31
  -3   6   0    0.99    0.31
   3  -6   0    0.77    0.27
  -4  -6   0   22.77    0.96
  -4  -6   0   22.11    0.89
   4  -6   0   21.34    0.91
  -4  -6   0   22.84    0.91
  -4   6   0   21.94    1.03
   4  -6   0   22.79    0.99
  -4   6   0   21.95    0.99
   4  -6   0   22.88    0.94
   5  -6   0   10.18    0.41
  -5  -6   0   10.04    0.50
  -5   6   0    9.34    0.51
  -5  -6   0    9.80    0.51
   0  -7   0   -0.07    0.24
   0  -7   0    0.18    0.20
   0  -7   0    0.23    0.29
  -1  -7   0   34.91    1.57
  -1  -7   0   35.59    1.52
   1  -7   0   35.31    1.42
   1  -7   0   37.53    1.21
  -1  -7   0   39.21    1.18
   1  -7   0   39.35    1.58
   1  -7   0   37.45    1.67
  -2  -7   0   51.19    1.45
   2  -7   0   47.95    1.81
   2  -7   0   49.89    1.48
   2  -7   0   47.96    1.99
   2  -7   0   52.98    1.90
   2  -7   0   50.39    1.50
  -2  -7   0   51.16    1.89
   2  -7   0   49.93    1.50
   3  -7   0    3.75    0.48
   3  -7   0    2.90    0.44
  -3   7   0    3.77    0.47
   3  -7   0    3.09    0.30
  -4   7   0    0.55    0.26
  -4  -7   0    0.77    0.26
  -4   7   0    1.05    0.38
  -4  -7   0    0.82    0.24
   4  -7   0    1.00    0.27
   4  -7   0    0.49    0.25
  -5   7   0    2.26    0.25
   0  -8   0    6.56    0.88
   0  -8   0    6.86    0.63
   0  -8   0    7.42    0.83
   0  -8   0    7.17    0.56
   0  -8   0    6.75    0.46
   0  -8   0    6.97    0.49
   1  -8   0    4.44    0.50
   1  -8   0    4.02    0.73
   1  -8   0    4.06    0.67
   1  -8   0    3.93    0.51
  -1  -8   0    4.28    0.70
  -1  -8   0    3.25    0.48
  -1  -8   0    3.05    0.28
  -1  -8   0    3.77    0.47
  -1  -8   0    2.71    0.61
   1  -8   0    3.87    0.42
   1  -8   0    3.46    0.47
  -1  -8   0    3.84    0.44
   1  -8   0    3.54    0.45
   2  -8   0    5.90    0.81
  -2  -8   0    6.39    0.83
   2  -8   0    4.72    0.52
   2  -8   0    6.02    1.26
   2  -8   0    6.73    0.93
   2  -8   0    5.80    0.61
   2  -8   0    5.78    0.59
   2  -8   0    5.79    0.65
   3  -8   0    4.95    0.50
   3  -8   0    5.71    0.56
  -3   8   0    4.78    0.53
  -4   8   0    3.41    0.40
   4  -8   0    3.74    0.37
  -4   8   0    4.22    0.49
   0  -9   0   -0.13    0.19
   0  -9   0   -0.14    0.20
   0  -9   0    0.17    0.34
   0  -9   0   -0.12    0.17
   0  -9   0   -0.16    0.14
   0  -9   0   -0.29    0.28
   1  -9   0    0.51    0.24
   1  -9   0    1.03    0.29
  -1  -9   0    0.76    0.49
   1  -9   0    0.35    0.22
   1  -9   0    0.58    0.26
  -1  -9   0    0.36    0.38
   1  -9   0    0.51    0.46
  -1  -9   0    0.51    0.12
  -1  -9   0    0.19    0.19
  -1  -9   0    0.57    0.26
   1  -9   0    0.59    0.28
   1  -9   0    0.15    0.33
   2  -9   0   -0.47    0.32
  -2   9   0    0.17    0.21
   2  -9   0   -0.32    0.24
   2  -9   0    0.11    0.25
   2  -9   0    0.25    0.21
   2  -9   0    0.33    0.19
   3  -9   0    5.76    0.55
  -3   9   0    5.67    0.54
   3  -9   0    5.59    0.47
  -4   9   0    0.11    0.23
   4  -9   0    0.11    0.16
  -4   9   0    0.27    0.16
   0 -10   0    3.07    0.32
   0 -10   0    3.05    0.42
   0 -10   0    2.58    0.34
   0 -10   0    2.24    0.52
   1 -10   0    6.55    0.56
  -1 -10   0    5.94    0.55
   1 -10   0    6.52    0.49
  -1 -10   0    5.94    0.51
   1 -10   0    5.92    0.48
   1 -10   0    7.01    0.89
   1 -10   0    5.62    0.53
  -1 -10   0    5.43    0.76
   2 -10   0    8.97    0.62
   2 -10   0    8.80    0.61
  -2  10   0    8.63    0.56
   2 -10   0    8.22    0.57
   2 -10   0    8.45    0.50
  -3  10   0    3.11    0.34
   3 -10   0    4.44    0.44
   3 -10   0    3.24    0.33
   0 -11   0    0.16    0.17
   0 -11   0   -0.17    0.17
  -1 -11   0    8.04    0.49
   1 -11   0    8.08    0.44
   1 -11   0    7.38    0.49
  -1 -11   0    7.38    0.45
   1 -11   0    7.55    0.47
  -2  11   0    9.68    0.49
   2 -11   0   10.63    0.52
   2 -11   0   10.92    0.52
   0 -12   0   11.71    0.46
   0 -12   0   11.72    0.47
   1 -12   0    3.34    0.25
   1 -12   0    3.19    0.28
   0   0   1    0.30    0.04
   0   0  -1    0.29    0.04
   1   0   1   46.83    0.96
  -1   0  -1   47.53    1.00
   1   0  -1   45.71    0.93
   1   0  -1   45.21    0.99
   1   0  -1   46.06    0.96
   1   0   1   47.32    0.98
   2   0  -1   30.96    0.95
   2   0  -1   31.81    1.01
   2   0   1   33.64    0.98
   2   0  -1   31.82    0.94
  -2   0  -1   33.40    1.01
   2   0   1   33.90    0.98
   3   0   1    0.39    0.24
   3   0  -1    0.56    0.25
   3   0  -1    0.30    0.18
   3   0   1    0.41    0.21
   3   0  -1    0.24    0.23
   3   0   1    0.31    0.20
   3   0  -1    0.17    0.18
   3   0   1    0.60    0.21
  -4   0  -1   65.06    1.69
  -4   0  -1   64.34    1.63
   4   0   1   67.91    1.70
   4   0  -1   58.64    2.12
  -4   0   1   63.36    1.65
  -4   0  -1   63.62    1.79
   4   0  -1   66.64    1.73
   4   0  -1   64.10    2.01
  -4   0   1   65.54    1.76
  -4   0  -1   62.25    1.73
   4   0   1   65.19    2.20
   4   0   1   66.74    2.08
  -4   0   1   65.88    1.87
  -4   0   1   64.98    1.62
  -5   0   1    7.89    0.56
   5   0  -1    7.38    0.58
  -5   0  -1    7.01    0.61
  -5   0  -1    7.23    0.54
   5   0   1    6.92    0.56
  -5   0  -1    6.47    0.57
  -5   0  -1    5.52    0.51
  -5   0   1    7.10    0.62
  -5   0   1    7.40    0.55
  -5   0   1    7.33    0.59
  -6   0   1   10.51    0.52
  -6   0   1   10.56    0.49
  -6   0  -1   10.95    0.48
  -6   0  -1   10.22    0.48
  -6   0  -1   11.01    0.51
  -6   0   1   11.23    0.47
   0  -1   1    4.82    0.22
   0  -1  -1    5.62    0.15
   0   1   1    4.71    0.14
  -1  -1  -1  251.43    4.02
   1  -1   1  248.78    4.04
   1   1  -1  262.82    4.07
  -1  -1  -1  255.26    4.07
   1  -1   1  255.17    4.02
   1  -1  -1  260.64    4.04
  -1  -1   1  246.54    4.01
  -1   1  -1  256.96    3.97
   1  -1  -1  260.84    4.03
   1   1   1  250.04    3.98
   1  -1  -1  251.59    3.97
   2   1  -1   99.11    2.04
   2  -1   1   98.32    2.03
   2  -1   1   97.06    2.03
   2  -1   1  100.97    2.07
   2   1  -1   98.61    2.11
  -2  -1  -1   95.65    2.11
   2   1  -1   97.36    1.94
   2  -1  -1   99.01    2.04
   2  -1  -1   98.35    2.09
   2   1   1  101.56    2.04
   2  -1  -1   97.79    2.02
   2   1   1   99.55    2.04
   3  -1   1   71.70    1.98
   3  -1   1   71.52    1.94
   3   1  -1   68.88    1.90
   3   1  -1   75.30    1.85
   3  -1   1   72.50    1.92
   3   1  -1   71.13    2.02
   3  -1   1   69.68    1.61
  -3  -1  -1   71.76    1.68
   3  -1  -1   75.85    1.95
   3   1   1   71.90    1.90
   3  -1  -1   72.54    1.67
   3  -1  -1   74.90    1.94
   3   1   1   71.65    2.03
   3   1   1   71.49    1.93
  -3  -1   1   71.48    1.64
   3  -1  -1   73.31    2.01
   4   1  -1    4.47    0.50
  -4   1   1    5.19    0.58
  -4  -1  -1    5.44    0.59
   4  -1   1    3.80    0.57
  -4  -1  -1    4.95    0.52
  -4   1   1    5.02    0.49
   4  -1   1    5.29    0.76
  -4  -1  -1    4.19    0.48
   4   1  -1    5.26    0.78
  -4   1   1    4.95    0.52
   4  -1   1    4.56    0.48
  -4  -1  -1    4.51    0.48
  -4  -1   1    5.13    0.57
  -4   1  -1    4.91    0.53
  -4   1  -1    4.60    0.54
  -4   1  -1    4.41    0.51
   4  -1  -1    4.63    0.63
  -4  -1   1    4.23    0.46
   4   1   1    4.80    0.67
   4  -1  -1    3.85    0.61
  -4  -1   1    5.66    0.56
  -4   1  -1    5.17    0.50
   4   1   1    4.14    0.67
   4  -1  -1    3.91    0.45
  -4  -1   1    4.67    0.57
   4   1   1    5.04    0.51
   5  -1   1   13.49    0.74
  -5  -1  -1   12.98    0.76
  -5  -1  -1   13.68    0.72
  -5   1   1   14.42    0.89
  -5   1   1   13.14    0.73
  -5  -1  -1   12.53    0.71
   5   1  -1   14.25    0.75
  -5  -1  -1   13.81    0.76
  -5   1   1   13.74    0.70
  -5  -1   1   14.90    0.74
  -5   1  -1   13.38    0.84
  -5  -1   1   13.24    0.72
  -5   1  -1   13.99    0.70
   5   1   1   13.80    0.74
  -5   1  -1   12.81    0.69
  -5  -1   1   13.90    0.76
  -5   1  -1   11.77    0.71
  -5  -1   1   13.99    0.78
   5  -1  -1   14.55    0.77
  -6  -1  -1    1.78    0.25
  -6   1   1    1.97    0.30
  -6  -1  -1    1.51    0.25
  -6  -1  -1    1.71    0.25
  -6   1  -1    1.48    0.26
  -6  -1   1    1.34    0.24
  -6  -1   1    1.15    0.22
  -6  -1   1    1.43    0.22
   0  -2  -1   40.95    0.80
   0  -2  -1   43.05    0.83
   0  -2  -1   42.22    0.91
   0  -2   1   41.08    0.91
   1   2  -1  301.95    4.81
   1  -2   1  304.82    4.62
  -1  -2  -1  298.75    4.73
  -1  -2  -1  306.76    4.85
   1  -2   1  302.12    4.80
  -1  -2  -1  297.55    4.78
   1  -2   1  309.34    4.84
   1  -2  -1  299.15    4.76
  -1  -2   1  297.48    4.57
   1  -2  -1  296.09    4.64
  -1  -2   1  297.68    4.73
   1  -2  -1  295.54    4.64
   2  -2   1   98.89    2.11
   2   2  -1  104.12    2.00
  -2  -2  -1  102.19    2.22
   2  -2   1  100.07    2.11
   2   2  -1  101.28    2.21
   2  -2   1  100.94    2.15
   2   2  -1   99.01    2.12
   2  -2  -1  106.08    2.17
   2   2   1  104.07    2.13
   2  -2  -1  101.36    2.12
   2  -2  -1  102.53    2.19
   2   2   1  103.44    2.14
   3   2  -1   30.49    1.09
   3   2  -1   29.83    1.26
  -3  -2  -1   31.42    0.95
   3  -2   1   29.38    1.19
  -3  -2  -1   28.90    0.93
   3  -2   1   32.40    1.22
   3   2  -1   31.23    1.21
   3  -2   1   29.54    0.95
   3  -2   1   30.68    1.20
   3  -2  -1   30.46    1.19
   3  -2  -1   30.50    1.20
   3   2   1   31.65    1.20
   3   2   1   33.53    1.19
  -3  -2   1   30.05    0.97
   3   2   1   31.23    1.29
  -3  -2   1   27.07    0.89
   3  -2  -1   31.86    1.23
   3  -2  -1   31.03    0.99
  -4  -2  -1   31.54    1.07
   4   2  -1   31.79    1.12
  -4  -2  -1   31.25    1.06
   4  -2   1   33.14    1.14
  -4   2   1   30.53    0.92
  -4  -2  -1   32.57    1.19
  -4  -2  -1   29.27    1.07
   4  -2   1   32.01    1.45
  -4   2  -1   30.85    0.87
   4  -2  -1   30.40    1.43
  -4  -2   1   31.82    1.10
  -4  -2   1   34.12    1.11
  -4   2  -1   32.64    1.11
   4   2   1   31.65    1.10
  -4  -2   1   30.74    1.10
  -4   2  -1   33.61    1.06
  -4  -2   1   30.15    1.16
   4  -2  -1   30.46    1.13
  -4   2  -1   30.97    1.17
   5  -2   1   12.71    0.72
   5   2  -1   14.34    0.76
  -5  -2  -1   12.96    0.74
  -5  -2  -1   12.90    0.70
  -5  -2  -1   13.83    0.72
  -5   2  -1   14.80    0.76
  -5  -2   1   13.52    0.72
  -5  -2   1   13.35    0.72
  -5  -2   1   14.09    0.71
  -5  -2   1   13.61    0.76
   5  -2  -1   13.76    0.74
  -5   2  -1   14.28    0.72
  -6  -2  -1    1.75    0.16
  -6  -2  -1    1.59    0.23
  -6  -2  -1    1.54    0.25
  -6  -2   1    2.08    0.26
  -6  -2   1    1.88    0.19
  -6  -2   1    1.81    0.25
   0  -3  -1    1.32    0.28
   0  -3   1    0.80    0.16
   0  -3   1    0.59    0.20
   0  -3  -1    0.47    0.14
   0  -3   1    0.63    0.18
   0  -3  -1    0.62    0.13
   0  -3  -1    0.64    0.17
   1  -3   1  136.79    2.50
  -1  -3  -1  134.85    2.43
   1  -3   1  137.34    2.70
   1  -3   1  136.83    2.52
  -1  -3  -1  132.36    2.46
   1   3  -1  135.42    2.44
  -1  -3  -1  136.61    2.60
  -1  -3  -1  137.02    2.50
   1  -3  -1  136.83    2.54
   1  -3  -1  133.33    2.39
   1  -3  -1  133.62    2.31
  -1  -3   1  135.43    2.33
  -1  -3   1  134.44    2.50
   1  -3  -1  137.13    2.64
   2  -3   1  157.12    3.06
   2  -3   1  155.82    3.12
   2   3  -1  157.94    2.86
  -2  -3  -1  154.06    2.99
  -2  -3  -1  159.45    3.16
   2  -3   1  159.54    3.11
   2   3  -1  154.61    3.11
   2  -3  -1  161.00    3.04
   2  -3  -1  149.83    3.04
   2  -3  -1  161.86    3.00
   2  -3  -1  158.93    3.08
   2   3   1  155.70    3.05
  -2  -3   1  171.95    3.55
   2  -3  -1  158.52    3.15
   3  -3   1   73.41    1.75
   3   3  -1   72.81    2.16
   3   3  -1   72.99    2.05
   3  -3   1   77.15    2.12
  -3  -3  -1   72.50    1.69
   3  -3   1   73.15    2.06
  -3  -3  -1   76.27    1.71
  -3  -3   1   73.60    1.74
   3  -3  -1   75.88    1.79
  -3  -3   1   71.74    1.69
   3  -3  -1   75.64    2.12
   3   3   1   77.98    2.02
   3   3   1   76.82    2.20
   3   3   1   75.13    2.08
   3  -3  -1   77.53    2.07
  -4  -3  -1    0.19    0.20
  -4  -3  -1   -0.38    0.19
  -4  -3  -1   -0.03    0.14
   4  -3   1    0.06    0.21
   4  -3   1   -0.13    0.31
  -4   3   1    0.30    0.28
  -4   3   1    0.07    0.24
  -4  -3  -1    0.66    0.24
   4  -3  -1   -0.15    0.26
  -4   3  -1    0.21    0.26
  -4  -3   1   -0.02    0.16
  -4  -3   1    0.00    0.22
  -4  -3   1    0.15    0.23
  -4  -3   1   -0.01    0.20
  -4   3  -1    0.16    0.23
   4  -3  -1    0.06    0.32
   4  -3  -1    0.05    0.22
   4   3   1    0.00    0.20
  -4  -3   1    0.02    0.16
   5   3  -1    6.49    0.55
  -5  -3  -1    4.84    0.47
  -5  -3  -1    6.57    0.54
  -5  -3  -1    6.24    0.44
  -5  -3  -1    5.13    0.48
   5  -3   1    6.63    0.54
  -5   3  -1    6.62    0.55
   5  -3  -1    5.44    0.54
  -5  -3   1    5.40    0.43
  -5  -3   1    7.82    0.55
  -5  -3   1    6.33    0.54
  -5  -3   1    5.58    0.53
  -6  -3  -1   24.48    0.69
  -6  -3  -1   23.03    0.70
  -6  -3   1   23.00    0.65
  -6  -3   1   22.26    0.67
   0  -4   1   38.05    1.06
   0  -4   1   38.12    1.18
   0  -4  -1   41.23    1.11
   0  -4  -1   41.78    1.01
   0  -4  -1   39.96    1.25
   0  -4  -1   38.98    1.17
   0  -4   1   40.51    1.25
  -1  -4  -1   26.75    0.88
  -1  -4  -1   27.69    1.01
   1  -4   1   27.01    0.91
  -1  -4  -1   27.90    0.85
   1  -4   1   26.69    0.91
   1  -4   1   28.59    1.06
  -1  -4  -1   27.61    0.98
  -1  -4  -1   27.78    0.87
   1   4  -1   28.42    0.83
   1  -4   1   26.90    0.97
  -1  -4   1   28.12    0.80
  -1  -4   1   28.86    0.93
  -1  -4   1   26.68    0.99
  -1  -4   1   27.60    0.98
   1  -4  -1   26.87    1.02
   1  -4  -1   27.46    0.85
   1  -4  -1   27.58    0.94
   1  -4  -1   26.21    0.97
   2  -4   1   56.29    1.39
   2  -4   1   59.31    1.63
  -2  -4  -1   59.93    1.67
   2  -4   1   60.87    1.75
   2   4  -1   57.82    1.62
  -2  -4  -1   60.34    1.58
   2  -4   1   57.04    1.64
  -2  -4  -1   59.31    1.44
  -2  -4   1   56.66    1.59
  -2  -4   1   56.90    1.62
   2  -4  -1   57.64    1.69
   2  -4  -1   56.74    1.38
   2  -4  -1   58.38    1.66
  -2  -4   1   57.83    1.38
   2   4   1   59.17    1.57
   2  -4  -1   57.95    1.63
   2  -4  -1   60.84    1.57
   3   4  -1    2.05    0.48
   3  -4   1    1.02    0.35
   3   4  -1    1.22    0.37
  -3  -4  -1    1.27    0.27
  -3  -4  -1    1.38    0.29
   3  -4   1    1.13    0.35
   3  -4   1    1.05    0.28
   3   4   1    0.98    0.40
   3  -4  -1    1.46    0.44
   3  -4  -1    0.88    0.26
   3   4   1    0.79    0.31
  -3  -4   1    1.32    0.26
   3  -4  -1    1.44    0.40
  -3  -4   1    0.84    0.24
   4  -4   1    8.51    0.90
  -4  -4  -1    9.22    0.48
   4  -4   1    9.73    0.86
  -4   4   1   10.00    0.70
  -4  -4  -1    9.65    0.61
  -4  -4  -1    9.82    0.64
   4  -4   1    9.94    0.66
  -4  -4  -1    9.46    0.69
  -4   4   1    9.32    0.69
  -4   4  -1    9.84    0.72
  -4  -4   1   10.21    0.63
   4  -4  -1    9.54    0.66
   4  -4  -1    9.80    0.86
  -4  -4   1   10.29    0.70
   4  -4  -1   10.10    1.03
  -4  -4   1    9.11    0.63
  -4  -4   1   10.82    0.67
  -4  -4   1    9.95    0.51
  -4   4  -1    9.27    0.68
   4  -4  -1    9.98    0.68
  -5  -4  -1   29.12    1.00
   5  -4   1   26.99    1.02
   5  -4   1   27.08    1.11
  -5  -4  -1   28.02    0.98
  -5  -4  -1   28.15    0.67
  -5   4   1   29.94    1.03
  -5  -4  -1   28.53    1.05
  -5  -4   1   30.08    1.01
  -5  -4   1   28.75    0.75
   5  -4  -1   30.03    1.16
  -5   4  -1   26.87    1.01
   5  -4  -1   27.70    1.04
  -5  -4   1   29.41    1.01
  -5  -4   1   28.31    1.04
   0  -5   1  269.56    4.64
   0  -5  -1  279.44    4.58
   0  -5   1  272.88    4.72
   0  -5   1  272.59    5.04
   0  -5  -1  273.41    4.77
   0  -5   1  264.59    4.92
   0  -5  -1  266.99    4.93
   0  -5  -1  276.12    5.09
   1  -5   1   40.18    1.10
  -1  -5  -1   42.31    1.24
   1  -5   1   38.35    1.32
   1  -5   1   42.32    1.28
   1  -5   1   42.64    1.48
  -1  -5  -1   42.03    1.19
   1  -5   1   42.19    1.29
  -1  -5  -1   40.46    1.41
  -1  -5  -1   40.65    1.36
   1  -5  -1   44.61    1.24
   1  -5  -1   40.69    1.11
  -1  -5   1   43.27    1.41
  -1  -5   1   42.64    1.44
  -1  -5   1   41.70    1.12
  -1  -5   1   42.14    1.28
   1  -5  -1   39.67    1.36
   1  -5  -1   43.23    1.49
   1  -5  -1   43.91    1.35
   2  -5   1   15.44    0.95
  -2  -5  -1   15.60    0.66
   2  -5   1   16.01    0.71
   2  -5   1   15.80    0.87
   2  -5   1   16.00    0.86
   2   5  -1   15.91    1.29
   2  -5   1   14.69    0.82
  -2  -5   1   13.78    0.83
   2  -5  -1   14.12    0.85
   2  -5  -1   14.88    0.92
   2   5   1   16.46    0.87
   2   5   1   17.00    0.84
  -2  -5   1   14.67    0.63
   2  -5  -1   15.73    0.71
   2  -5  -1   14.86    0.86
  -2  -5   1   15.64    0.84
  -2  -5   1   14.68    0.67
   3   5  -1    8.49    0.88
  -3   5   1    7.63    0.63
   3  -5   1    8.68    0.61
   3  -5   1    7.14    0.76
  -3  -5  -1    7.93    0.53
  -3  -5   1    7.97    0.53
   3  -5  -1    7.53    0.57
   3   5   1    8.65    0.92
   3  -5  -1    8.09    0.94
   3  -5  -1    9.02    1.08
  -3  -5   1    7.56    0.54
  -3   5  -1    7.69    0.61
   3  -5  -1    8.00    0.86
   4  -5   1   39.73    1.34
  -4  -5  -1   36.54    1.22
  -4   5   1   36.99    1.31
  -4  -5  -1   38.17    1.30
  -4  -5  -1   38.88    1.22
  -4   5   1   38.22    1.33
   4  -5   1   37.71    1.37
  -4  -5   1   35.96    1.19
  -4   5  -1   37.68    1.33
  -4  -5   1   38.07    1.24
  -4  -5   1   39.50    1.27
   4  -5  -1   39.35    1.27
  -4  -5   1   36.80    1.29
  -4   5  -1   37.40    1.29
   4  -5  -1   37.51    1.35
  -4  -5   1   37.66    0.87
   4  -5  -1   36.18    1.29
  -5  -5  -1    6.54    0.47
  -5  -5  -1    5.58    0.44
  -5  -5  -1    6.47    0.48
   5  -5   1    5.94    0.53
  -5   5   1    5.91    0.49
  -5  -5   1    5.82    0.48
  -5  -5   1    6.17    0.45
  -5   5  -1    6.49    0.50
   5  -5  -1    6.52    0.51
  -5  -5   1    5.56    0.46
   0  -6   1    5.52    0.66
   0  -6   1    7.06    0.48
   0  -6   1    6.75    0.54
   0  -6  -1    7.84    0.59
   0  -6  -1    6.23    0.45
   0  -6   1    6.04    0.67
   0  -6  -1    7.07    0.66
   0  -6  -1    7.73    0.65
   1  -6   1   20.98    0.97
   1  -6   1   22.69    0.99
  -1  -6  -1   19.60    0.76
  -1  -6  -1   20.56    1.09
   1  -6   1   21.92    1.15
  -1  -6  -1   19.47    1.03
   1  -6   1   19.86    0.81
   1  -6   1   22.30    1.08
   1  -6  -1   20.43    0.80
  -1  -6   1   20.78    0.81
   1  -6  -1   20.45    0.98
  -1  -6   1   21.45    0.97
  -1  -6   1   20.36    1.03
   1  -6  -1   20.40    1.05
   1  -6  -1   19.53    1.09
  -1  -6   1   19.01    1.05
   2  -6   1   28.67    1.03
   2  -6   1   29.47    1.27
   2  -6   1   28.33    1.38
   2  -6   1   26.87    1.24
   2  -6  -1   27.63    1.01
   2  -6  -1   26.77    1.25
  -2  -6   1   27.76    0.98
   2  -6  -1   27.92    1.41
  -2  -6   1   27.74    0.93
  -2  -6   1   27.30    1.28
  -2  -6   1   29.67    1.25
   2  -6  -1   28.27    1.29
   3  -6   1    4.45    0.66
  -3  -6  -1    4.43    0.45
   3  -6   1    5.92    0.59
   3  -6   1    4.59    0.50
  -3   6   1    5.89    0.63
   3  -6   1    5.01    0.54
   3  -6  -1    4.59    0.50
   3  -6  -1    4.96    0.53
  -3  -6   1    5.57    0.55
  -3  -6   1    5.64    0.51
  -3   6  -1    4.44    0.52
  -3  -6   1    4.41    0.47
   3  -6  -1    5.33    0.76
   3  -6  -1    5.06    0.51
   4  -6   1    1.85    0.37
  -4  -6  -1    3.27    0.44
  -4  -6  -1    3.18    0.40
  -4   6   1    1.71    0.36
   4  -6   1    2.93    0.42
  -4  -6  -1    2.78    0.38
   4  -6   1    2.18    0.39
  -4   6   1    3.30    0.53
  -4  -6   1    1.81    0.33
  -4   6  -1    3.01    0.46
   4  -6  -1    2.96    0.42
  -4   6  -1    2.89    0.52
   4  -6  -1    2.41    0.39
   4  -6  -1    2.46    0.38
  -4  -6   1    2.04    0.34
  -5   6   1   18.09    0.70
  -5  -6  -1   18.68    0.68
   5  -6   1   16.96    0.55
  -5  -6  -1   18.72    0.66
  -5   6  -1   17.58    0.70
   5  -6  -1   18.00    0.52
  -5  -6   1   18.66    0.68
  -5  -6   1   18.35    0.66
   0  -7   1   56.71    1.93
   0  -7   1   53.97    1.49
   0  -7  -1   54.43    1.75
   0  -7   1   56.89    2.05
   0  -7  -1   55.78    1.92
   0  -7  -1   58.23    2.04
   0  -7  -1   56.88    1.49
   1  -7   1    8.58    0.58
  -1  -7  -1    6.92    0.52
  -1  -7  -1    9.32    0.94
  -1  -7  -1    8.94    0.98
   1  -7   1    7.29    0.79
   1  -7   1    6.55    0.81
   1  -7  -1    7.07    0.77
  -1  -7   1    7.45    0.54
   1  -7  -1    6.37    0.80
  -1  -7   1    7.85    0.85
   1  -7  -1    6.09    0.69
   1  -7  -1    7.32    0.54
  -1  -7   1    7.55    0.88
   2  -7   1   43.53    1.35
   2  -7   1   49.09    1.82
   2  -7   1   45.69    1.90
   2  -7   1   42.98    1.69
   2  -7   1   45.50    1.42
   2  -7   1   45.39    1.40
   2  -7  -1   46.47    1.44
  -2  -7   1   46.79    1.40
   2  -7  -1   46.20    1.42
   2  -7  -1   47.25    1.44
   2  -7  -1   46.58    1.78
   2  -7  -1   49.02    1.85
  -2  -7   1   48.80    1.83
  -2  -7   1   46.66    1.39
   2  -7  -1   46.02    1.91
  -3   7   1    1.70    0.37
   3  -7   1    1.89    0.38
   3  -7   1    1.32    0.33
   3  -7   1    1.19    0.23
  -3  -7   1    2.14    0.36
   3  -7  -1    1.20    0.33
   3  -7  -1    1.50    0.21
   3  -7  -1    1.54    0.37
  -3  -7   1    1.28    0.33
  -3  -7   1    1.58    0.35
  -3   7  -1    1.75    0.36
   4  -7   1    1.85    0.33
  -4   7   1    2.12    0.37
   4  -7   1    2.23    0.35
  -4   7   1    2.64    0.49
  -4  -7   1    2.12    0.33
   4  -7  -1    2.17    0.37
   4  -7  -1    1.98    0.34
  -4   7  -1    1.91    0.43
  -4   7  -1    2.05    0.37
  -4  -7   1    1.60    0.31
  -5   7   1    3.33    0.29
  -5   7  -1    3.86    0.31
   0  -8  -1   11.90    0.97
   0  -8  -1   10.82    0.56
   0  -8   1   12.05    0.65
   0  -8   1   10.67    0.91
   0  -8  -1   10.57    0.66
   0  -8   1   11.64    0.66
   0  -8  -1   10.82    0.62
   0  -8   1   11.27    0.57
   0  -8  -1   10.44    0.68
   0  -8   1   11.44    0.69
   0  -8   1   10.16    0.95
   0  -8  -1   10.73    0.99
  -1  -8  -1   11.91    1.01
   1  -8   1   10.58    0.69
   1  -8   1   12.59    1.07
   1  -8   1   11.62    0.67
  -1  -8  -1   11.43    0.71
   1  -8   1   10.45    0.69
   1  -8   1   11.09    0.93
   1  -8   1   10.87    0.67
  -1  -8  -1   10.78    0.40
   1  -8   1   11.37    0.69
  -1  -8  -1   11.45    0.64
  -1  -8  -1   12.32    0.97
  -1  -8   1   10.76    0.45
   1  -8  -1   10.85    0.67
  -1  -8   1   11.10    0.94
   1  -8  -1   10.43    0.97
   1  -8  -1   11.56    0.96
  -1  -8   1   11.03    0.67
  -1  -8   1   10.70    0.64
   1  -8  -1   10.93    0.66
   1  -8  -1   11.27    0.69
   1  -8  -1   10.63    0.69
  -1  -8   1   11.74    0.70
   1  -8  -1   11.52    0.65
  -1  -8   1   11.29    1.00
   2  -8   1   17.97    1.21
   2  -8   1   19.29    1.21
   2  -8   1   19.98    0.94
   2  -8   1   19.56    0.90
   2  -8   1   18.57    1.31
   2  -8   1   18.14    0.99
  -2  -8   1   21.14    0.90
  -2  -8   1   21.56    1.26
   2  -8  -1   21.57    0.98
   2  -8  -1   20.11    0.94
   2  -8  -1   19.43    0.90
   2  -8  -1   20.60    1.02
  -2  -8   1   20.94    0.94
   2  -8  -1   21.78    1.40
   2  -8  -1   21.89    1.30
   3  -8   1    1.82    0.35
  -3   8   1    2.92    0.41
   3  -8   1    3.11    0.46
  -3   8  -1    2.44    0.40
   3  -8  -1    2.42    0.39
   3  -8  -1    3.07    0.44
   4  -8   1    5.81    0.41
  -4   8   1    5.76    0.57
  -4   8   1    5.37    0.47
   4  -8  -1    5.64    0.44
  -4   8  -1    6.32    0.57
  -4   8  -1    6.42    0.49
   0  -9  -1    1.75    0.33
   0  -9   1    2.15    0.62
   0  -9  -1    2.20    0.40
   0  -9   1    1.64    0.37
   0  -9   1    1.82    0.32
   0  -9   1    1.37    0.32
   0  -9  -1    2.32    0.63
   0  -9   1    2.23    0.32
   0  -9  -1    1.94    0.49
   0  -9  -1    2.25    0.30
   0  -9  -1    2.75    0.63
   0  -9   1    1.18    0.44
   1  -9   1    3.99    0.51
   1  -9   1    2.96    0.65
   1  -9   1    3.30    0.47
  -1  -9  -1    2.92    0.39
   1  -9   1    4.12    0.44
  -1  -9  -1    2.31    0.61
  -1  -9  -1    3.77    0.48
   1  -9   1    3.61    0.64
  -1  -9  -1    4.12    0.72
   1  -9   1    3.47    0.44
   1  -9  -1    4.02    0.75
   1  -9  -1    3.59    0.47
   1  -9  -1    4.55    0.51
  -1  -9   1    3.58    0.42
  -1  -9   1    3.53    0.44
  -1  -9   1    2.68    0.59
   1  -9  -1    3.82    0.44
  -1  -9   1    3.49    0.44
  -1  -9   1    3.67    0.71
   1  -9  -1    4.53    0.54
   1  -9  -1    4.44    0.75
  -1  -9   1    3.51    0.26
   1  -9  -1    3.63    0.45
   2  -9   1    9.34    0.64
   2  -9   1    8.88    0.67
   2  -9   1    8.79    0.57
   2  -9   1    9.50    0.72
  -2   9  -1    8.44    0.61
  -2  -9   1   10.13    1.22
   2  -9  -1    8.34    0.67
   2  -9  -1    8.33    0.96
   2  -9  -1    8.99    0.55
   2  -9  -1    8.75    0.62
   2  -9  -1    7.94    0.65
  -2  -9   1    8.90    0.62
   3  -9   1   12.28    0.65
   3  -9   1   10.78    0.66
  -3   9   1   12.42    0.69
  -3   9  -1   11.39    0.66
   3  -9  -1   11.25    0.63
   3  -9  -1   11.48    0.68
  -4   9   1   12.42    0.56
  -4   9   1   11.71    0.52
  -4   9  -1   12.98    0.53
   4  -9  -1   11.69    0.48
  -4   9  -1   11.37    0.53
   0 -10   1    0.19    0.22
   0 -10  -1   -0.09    0.35
   0 -10   1    0.22    0.16
   0 -10  -1    0.27    0.18
   0 -10  -1    0.31    0.22
   0 -10   1    0.63    0.28
   0 -10   1    0.13    0.34
   0 -10   1    0.39    0.19
   0 -10  -1    0.34    0.15
   1 -10   1    4.12    0.45
  -1 -10  -1    4.45    0.44
   1 -10   1    4.63    0.50
  -1 -10  -1    3.88    0.72
   1 -10   1    4.92    0.43
   1 -10   1    5.16    0.47
  -1 -10  -1    5.02    0.48
   1 -10   1    4.95    0.71
   1 -10  -1    4.51    0.47
   1 -10  -1    4.55    0.43
   1 -10  -1    4.24    0.68
   1 -10  -1    5.18    0.46
   1 -10  -1    4.79    0.48
  -1 -10   1    5.52    0.75
  -1 -10   1    5.54    0.50
  -1 -10   1    5.70    0.54
   2 -10   1    1.85    0.34
   2 -10   1    2.03    0.29
   2 -10   1    1.74    0.35
   2 -10   1    2.38    0.34
  -2  10   1    1.62    0.32
   2 -10  -1    2.19    0.36
  -2  10  -1    1.46    0.30
   2 -10  -1    1.53    0.32
  -2 -10   1    1.46    0.31
   2 -10  -1    1.65    0.28
   2 -10  -1    1.19    0.33
  -3  10   1    8.13    0.47
   3 -10   1    5.96    0.52
   3 -10   1    6.98    0.43
  -3  10  -1    6.25    0.44
   3 -10  -1    7.09    0.51
   3 -10  -1    6.40    0.44
   0 -11  -1    0.55    0.22
   0 -11   1    0.23    0.20
   0 -11   1    0.25    0.17
   0 -11  -1    0.42    0.19
   1 -11   1    6.01    0.40
   1 -11   1    6.01    0.42
  -1 -11  -1    5.34    0.40
  -1 -11  -1    6.47    0.52
   1 -11   1    5.90    0.46
   1 -11  -1    6.08    0.38
  -1 -11   1    5.59    0.40
   1 -11  -1    5.31    0.41
   1 -11  -1    5.72    0.45
  -1 -11   1    5.99    0.44
  -2  11   1    7.29    0.43
   2 -11   1    7.41    0.44
   2 -11   1    6.96    0.44
   2 -11  -1    7.30    0.44
   2 -11  -1    6.95    0.42
   0 -12   1    0.96    0.18
   0 -12   1    1.22    0.19
   0 -12  -1    1.18    0.26
   0 -12  -1    0.89    0.16
   1 -12   1    0.62    0.17
   1 -12   1    0.46    0.13
   1 -12  -1    0.95    0.20
   1 -12  -1    0.94    0.17
   0   0   2  448.75    6.62
   0   0  -2  457.34    6.71
   1   0   2  924.67   13.53
   1   0  -2  909.57   13.45
  -1   0  -2  910.83   13.52
   1   0  -2  892.47   13.41
   1   0  -2  932.62   13.57
   1   0   2  918.90   13.47
  -2   0  -2  325.15    5.43
   2   0   2  321.93    5.38
   2   0  -2  326.26    5.34
   2   0   2  322.71    5.34
   2   0  -2  325.29    5.28
   2   0  -2  329.34    5.48
   3   0  -2   18.08    0.72
   3   0   2   17.64    0.69
   3   0   2   18.26    0.87
   3   0  -2   18.23    0.85
   3   0   2   18.83    0.93
   3   0   2   18.23    0.89
   3   0  -2   17.81    0.94
   3   0  -2   17.86    0.88
   4   0  -2   62.32    1.68
  -4   0   2   62.34    1.61
  -4   0  -2   60.22    1.61
   4   0   2   59.12    2.10
  -4   0  -2   58.01    1.70
  -4   0  -2   59.41    1.66
  -4   0   2   61.62    1.71
  -4   0  -2   62.38    1.58
   4   0  -2   59.23    2.11
  -4   0   2   61.40    1.55
  -4   0   2   60.77    1.78
   4   0   2   62.67    1.60
   4   0   2   57.81    1.96
  -4   0  -2   61.39    1.71
  -5   0  -2    1.24    0.30
  -5   0   2    1.15    0.33
  -5   0   2    1.13    0.29
  -5   0  -2    0.70    0.25
  -5   0  -2    0.78    0.27
  -5   0   2    1.17    0.32
   5   0  -2    1.25    0.32
  -5   0   2    0.73    0.26
  -6   0  -2   32.57    0.89
  -6   0   2   34.04    0.91
  -6   0   2   31.70    0.93
  -6   0   2   33.65    0.96
  -6   0  -2   33.59    0.92
  -6   0  -2   34.69    0.89
   0   1  -2  151.62    2.33
   0  -1  -2  154.05    2.44
   0  -1   2  148.58    2.43
   1  -1   2  514.12    7.92
  -1  -1  -2  528.92    7.99
  -1  -1  -2  528.54    7.96
   1   1  -2  524.87    7.97
   1  -1  -2  531.25    7.98
  -1   1  -2  526.69    7.88
   1  -1  -2  526.80    7.93
  -1  -1   2  518.41    7.94
   1   1   2  523.88    7.87
   1  -1  -2  524.24    7.84
   2  -1   2  116.55    2.32
   2   1  -2  116.87    2.43
   2  -1   2  112.23    2.26
   2  -1   2  113.88    2.35
   2   1  -2  116.34    2.33
  -2  -1  -2  118.24    2.42
   2   1  -2  119.14    2.20
   2  -1  -2  120.19    2.44
   2  -1  -2  120.33    2.35
   2  -1  -2  116.58    2.32
   2   1   2  123.27    2.40
   2   1   2  119.26    2.34
  -2   1  -2  117.84    2.36
   3  -1   2   27.92    0.89
  -3  -1  -2   27.91    0.89
   3  -1   2   28.94    1.16
   3  -1   2   27.59    1.12
   3   1  -2   27.51    1.12
   3   1  -2   28.78    1.22
   3  -1   2   27.32    1.12
   3   1  -2   28.37    1.04
   3  -1  -2   26.34    0.90
   3  -1  -2   27.49    1.08
   3  -1  -2   27.79    1.09
   3   1   2   27.29    0.86
   3   1   2   29.16    1.12
   3   1   2   28.93    1.20
   3   1   2   27.37    1.10
  -3  -1   2   27.88    0.92
   3  -1  -2   26.62    1.14
  -4   1   2    7.30    0.52
   4  -1   2    8.38    0.58
  -4   1   2    6.86    0.59
  -4  -1  -2    8.27    0.59
  -4  -1  -2    7.31    0.54
  -4  -1  -2    6.90    0.55
   4   1  -2    7.08    0.56
  -4  -1  -2    7.31    0.59
  -4   1   2    7.17    0.58
   4  -1   2    6.27    0.73
   4   1  -2    7.13    0.85
   4  -1   2    5.01    0.71
   4   1   2    6.44    0.52
  -4  -1   2    7.83    0.61
  -4  -1   2    5.39    0.51
  -4   1  -2    6.67    0.56
  -4   1  -2    7.38    0.57
   4  -1  -2    8.02    0.92
   4   1   2    5.63    0.75
   4  -1  -2    6.26    0.55
  -4  -1   2    7.73    0.53
  -4   1  -2    7.10    0.60
   4   1   2    7.26    0.78
  -4   1  -2    6.80    0.51
   4  -1  -2    5.33    0.68
  -4  -1   2    7.06    0.58
   4  -1  -2    6.27    0.56
   5   1  -2   27.78    1.06
  -5  -1  -2   27.79    1.08
  -5   1   2   27.68    1.06
  -5  -1  -2   28.01    1.01
  -5  -1  -2   27.54    1.03
  -5   1   2   27.68    1.19
  -5   1   2   29.20    1.01
  -5  -1  -2   28.24    1.06
   5  -1   2   26.83    1.02
  -5   1  -2   26.98    1.01
  -5   1  -2   27.60    0.98
  -5   1  -2   26.76    1.04
  -5  -1   2   28.46    1.02
  -5  -1   2   27.47    1.08
  -5  -1   2   26.67    0.99
  -5   1  -2   27.21    1.03
  -5   1  -2   26.79    1.16
  -5  -1   2   28.06    1.07
   5  -1  -2   24.67    1.02
  -6   1   2    6.84    0.47
  -6  -1  -2    6.79    0.40
  -6  -1  -2    6.79    0.39
  -6  -1  -2    6.40    0.37
  -6   1  -2    6.87    0.46
  -6  -1   2    5.70    0.39
  -6  -1   2    6.26    0.38
  -6  -1   2    7.31    0.40
   0  -2  -2   61.37    1.26
   0  -2  -2   61.70    1.20
   0  -2   2   61.40    1.25
   0  -2  -2   62.79    1.04
   0   2  -2   61.27    1.01
   1  -2   2  131.94    2.37
  -1  -2  -2  130.45    2.39
   1  -2   2  134.57    2.53
  -1  -2  -2  135.89    2.44
   1   2  -2  133.81    2.37
   1  -2   2  132.30    2.39
   1  -2  -2  133.25    2.40
   1  -2  -2  132.07    2.23
  -1  -2   2  131.59    2.38
   1   2   2  132.34    2.25
   1  -2  -2  131.60    2.34
   2  -2   2  115.57    2.25
   2  -2   2  112.62    2.35
   2  -2   2  113.73    2.37
   2   2  -2  113.31    2.13
   2   2  -2  112.67    2.41
   2  -2   2  115.30    2.35
  -2  -2  -2  114.51    2.44
   2   2  -2  111.42    2.35
   2   2   2  117.57    2.38
   2  -2  -2  116.30    2.40
   2  -2  -2  115.51    2.31
   2   2   2  118.54    2.35
   2  -2  -2  118.14    2.41
   3  -2   2    0.41    0.24
  -3  -2  -2    0.67    0.21
   3  -2   2    0.69    0.30
   3   2  -2    0.71    0.25
   3  -2   2    0.76    0.20
  -3  -2  -2    0.78    0.20
   3  -2   2    0.61    0.28
   3   2  -2    0.93    0.35
   3   2   2    0.87    0.31
   3   2   2    0.51    0.25
   3  -2  -2    0.95    0.30
   3   2   2    1.09    0.36
  -3  -2   2    0.81    0.24
   3  -2  -2    0.55    0.28
   3  -2  -2    1.02    0.33
   3  -2  -2    0.61    0.22
  -3  -2   2    0.71    0.23
   4  -2   2   29.71    1.08
  -4  -2  -2   29.16    1.04
   4  -2   2   30.83    1.42
  -4  -2  -2   28.59    1.12
  -4  -2  -2   27.30    1.02
  -4  -2  -2   28.13    1.01
  -4   2   2   29.01    0.89
   4   2  -2   29.44    1.09
  -4   2   2   27.64    1.09
  -4  -2   2   28.80    1.07
  -4   2  -2   30.44    1.04
   4  -2  -2   29.43    1.08
   4   2   2   30.01    1.37
  -4   2  -2   29.73    0.80
   4  -2  -2   31.23    1.44
  -4   2  -2   29.47    1.14
  -4  -2   2   29.15    1.14
  -4   2  -2   30.84    1.09
   4  -2  -2   30.41    1.12
  -4  -2   2   30.06    1.08
  -4  -2   2   31.72    1.08
  -5  -2  -2    2.23    0.35
  -5  -2  -2    3.17    0.41
   5  -2   2    3.03    0.43
   5   2  -2    2.86    0.42
  -5  -2  -2    3.15    0.40
  -5  -2  -2    2.36    0.37
  -5   2  -2    3.60    0.46
   5  -2  -2    2.58    0.41
  -5  -2   2    2.59    0.37
  -5  -2   2    3.34    0.46
  -5   2  -2    2.42    0.36
  -5  -2   2    2.55    0.40
  -5  -2   2    2.49    0.37
  -6  -2  -2    2.64    0.28
  -6  -2  -2    2.91    0.29
  -6  -2   2    2.94    0.27
  -6  -2   2    2.93    0.22
  -6  -2   2    3.45    0.33
   0  -3  -2  208.60    3.32
   0  -3  -2  206.44    3.20
   0  -3  -2  200.50    3.46
   0  -3   2  197.65    3.25
   0  -3   2  199.83    3.44
   0  -3  -2  200.81    3.60
   0  -3   2  201.42    3.61
  -1  -3  -2  133.07    2.51
   1  -3   2  133.89    2.69
  -1  -3  -2  134.14    2.51
  -1  -3  -2  134.38    2.63
  -1  -3  -2  134.47    2.36
   1   3  -2  141.37    2.44
   1  -3   2  129.29    2.52
   1  -3   2  134.38    2.49
  -1  -3   2  137.37    2.70
   1  -3  -2  137.46    2.62
   1  -3  -2  140.66    2.44
  -1  -3   2  137.09    2.57
   1  -3  -2  135.91    2.67
   1  -3  -2  135.49    2.38
   2  -3   2   39.83    1.23
   2  -3   2   38.70    1.08
   2   3  -2   39.49    1.25
  -2  -3  -2   39.21    1.26
  -2  -3  -2   40.01    1.21
   2  -3   2   39.39    1.29
   2  -3   2   39.50    1.23
   2  -3  -2   39.88    1.15
  -2  -3   2   41.88    1.24
   2  -3  -2   37.25    1.20
   2  -3  -2   37.23    1.11
   2   3   2   39.78    1.16
   2  -3  -2   42.20    1.21
  -2  -3   2   38.37    1.22
   2  -3  -2   40.87    1.26
   3  -3   2    1.31    0.27
   3   3  -2    1.87    0.44
  -3  -3  -2    1.62    0.29
   3   3  -2    1.17    0.33
   3  -3   2    1.48    0.38
   3  -3   2    1.12    0.33
   3  -3  -2    1.63    0.39
   3  -3  -2    1.71    0.33
  -3  -3   2    1.34    0.26
   3   3   2    1.69    0.40
   3   3   2    1.93    0.39
  -3  -3   2    1.35    0.28
   3  -3  -2    1.05    0.33
   3   3   2    1.69    0.37
  -4  -3  -2    2.48    0.38
  -4  -3  -2    2.77    0.36
   4  -3   2    2.70    0.40
  -4  -3  -2    3.80    0.53
  -4   3   2    3.14    0.43
   4  -3   2    2.56    0.51
  -4   3   2    3.32    0.50
  -4  -3  -2    2.50    0.38
  -4  -3   2    3.10    0.42
   4  -3  -2    2.48    0.41
  -4   3  -2    2.81    0.40
   4  -3  -2    3.23    0.47
  -4   3  -2    3.50    0.44
  -4  -3   2    2.86    0.39
  -4  -3   2    2.93    0.43
   4  -3  -2    3.64    0.61
  -4   3  -2    3.57    0.52
  -4  -3   2    3.20    0.49
  -4  -3   2    2.87    0.38
  -5  -3  -2    1.21    0.28
  -5  -3  -2    0.84    0.24
   5   3  -2    0.81    0.28
  -5  -3  -2    0.82    0.23
  -5  -3  -2    1.07    0.29
   5  -3   2    1.33    0.32
  -5  -3   2    0.98    0.24
  -5  -3   2    1.08    0.29
  -5  -3   2    1.42    0.31
  -5   3  -2    1.40    0.30
   5  -3  -2    1.17    0.31
  -5  -3   2    1.23    0.29
  -5   3  -2    0.82    0.28
  -6  -3  -2    0.53    0.15
  -6  -3  -2    0.45    0.15
  -6  -3   2    0.47    0.15
  -6  -3   2    0.54    0.21
   0  -4  -2  162.82    3.20
   0  -4   2  165.60    3.24
   0  -4   2  168.43    3.11
   0  -4  -2  175.86    3.16
   0  -4   2  165.90    3.30
   0  -4  -2  172.18    3.34
   0  -4  -2  173.30    2.90
   0  -4  -2  173.02    2.86
   0  -4   2  169.54    2.93
   1  -4   2   54.32    1.58
   1  -4   2   50.54    1.41
  -1  -4  -2   52.60    1.37
   1  -4   2   52.92    1.39
  -1  -4  -2   50.35    1.41
   1  -4   2   51.57    1.34
  -1  -4  -2   51.42    1.33
   1   4  -2   54.18    1.24
  -1  -4  -2   52.11    1.49
  -1  -4  -2   55.31    1.25
  -1  -4   2   51.07    1.42
   1  -4  -2   50.96    1.44
  -1  -4   2   51.76    1.37
   1  -4  -2   50.90    1.49
   1  -4  -2   53.16    1.41
  -1  -4   2   49.64    1.43
   1  -4  -2   52.64    1.22
   2  -4   2    6.55    0.53
   2   4  -2    7.20    0.56
   2  -4   2    7.01    0.54
   2  -4   2    6.24    0.60
  -2  -4  -2    6.54    0.55
  -2  -4  -2    7.26    0.55
   2  -4   2    7.33    0.46
   2  -4  -2    6.90    0.45
  -2  -4   2    7.18    0.64
   2  -4  -2    6.61    0.48
   2  -4  -2    6.62    0.55
   2   4   2    8.13    0.53
  -2  -4   2    6.56    0.44
   2  -4  -2    6.58    0.59
   2  -4  -2    6.67    0.55
  -2  -4   2    6.43    0.62
  -3  -4  -2   88.72    1.96
   3   4  -2   91.05    2.55
   3  -4   2   91.23    2.45
   3  -4   2   91.73    2.48
   3   4  -2   89.53    2.45
   3  -4   2   89.45    2.06
  -3  -4   2   90.35    2.07
  -3  -4   2   91.36    2.05
   3  -4  -2   95.39    2.13
   3   4   2   93.19    2.38
   3  -4  -2   96.95    2.56
   3   4   2   91.82    2.40
   3   4   2   87.99    2.54
  -4   4   2   11.41    0.72
  -4  -4  -2   12.30    0.67
   4  -4   2   10.99    0.98
  -4  -4  -2   11.71    0.73
  -4  -4  -2   11.10    0.51
  -4  -4  -2   10.91    0.67
  -4   4   2   10.10    0.73
   4  -4   2   11.22    0.70
   4  -4   2    7.22    0.88
  -4  -4   2   12.45    0.74
   4  -4  -2   10.87    1.25
   4  -4  -2   12.44    0.93
   4  -4  -2   11.95    0.72
  -4  -4   2   10.80    0.69
  -4  -4   2   11.81    0.68
  -4   4  -2   11.18    0.74
  -4   4  -2   11.54    0.72
   4  -4  -2   11.80    0.70
  -4  -4   2   11.63    0.57
  -4  -4   2   11.16    0.68
  -5  -4  -2    7.16    0.54
  -5  -4  -2    6.94    0.29
  -5  -4  -2    6.92    0.50
   5   4  -2    6.13    0.54
   5  -4   2    7.64    0.65
   5  -4   2    6.74    0.54
  -5  -4  -2    6.90    0.50
   5  -4  -2    6.95    0.55
  -5   4  -2    7.71    0.56
  -5  -4   2    7.02    0.51
   5  -4  -2    6.57    0.62
  -5  -4   2    7.47    0.53
  -5  -4   2    7.82    0.56
   5  -4  -2    7.03    0.63
   0  -5   2  144.34    3.08
   0  -5   2  146.49    3.17
   0  -5  -2  146.74    2.95
   0  -5  -2  145.88    3.17
   0  -5   2  150.17    2.93
   0  -5   2  142.35    2.69
   0  -5  -2  140.90    3.04
   1  -5   2   24.85    1.04
  -1  -5  -2   25.75    0.98
  -1  -5  -2   26.07    1.12
   1  -5   2   25.68    0.96
  -1  -5  -2   25.93    1.05
   1  -5   2   25.87    0.84
   1  -5   2   26.69    1.02
   1  -5   2   24.20    1.12
  -1  -5   2   25.46    1.08
  -1  -5   2   25.87    1.00
   1  -5  -2   26.78    1.17
   1  -5  -2   25.22    0.83
  -1  -5   2   27.13    1.12
  -1  -5   2   25.65    0.84
   1  -5  -2   25.59    1.03
   1  -5  -2   24.19    1.04
   2  -5   2   17.50    1.02
   2  -5   2   18.22    0.93
   2  -5   2   18.76    0.94
  -2  -5  -2   19.85    0.94
  -2  -5  -2   18.25    0.93
   2  -5   2   18.33    0.77
  -2  -5   2   18.27    0.70
   2   5   2   22.82    1.15
  -2  -5   2   17.67    0.73
   2  -5  -2   18.27    0.76
   2  -5  -2   18.66    1.04
   2  -5  -2   17.66    0.95
   2  -5  -2   17.31    0.92
  -2  -5   2   17.23    0.94
  -2  -5   2   19.37    0.95
  -3   5   2    0.33    0.24
  -3  -5  -2    0.19    0.18
   3  -5   2    0.29    0.28
   3  -5   2    0.52    0.38
   3  -5   2   -0.12    0.19
   3  -5  -2    0.10    0.31
  -3  -5   2    0.10    0.20
  -3  -5   2    0.46    0.21
  -3  -5   2    0.23    0.14
  -3  -5   2    0.15    0.23
   3  -5  -2    0.31    0.24
   3  -5  -2    0.08    0.30
   3  -5  -2    0.36    0.22
   3   5   2    0.24    0.35
  -3   5  -2    0.51    0.28
   4  -5   2   11.08    0.79
  -4   5   2   10.41    0.70
  -4   5   2   10.57    0.74
  -4  -5  -2   10.55    0.64
  -4  -5  -2   10.38    0.71
   4  -5   2   10.81    0.72
  -4  -5  -2   11.36    0.66
  -4  -5   2   11.23    0.46
  -4   5  -2   12.55    0.77
  -4  -5   2   12.23    0.74
  -4  -5   2   11.72    0.67
   4  -5  -2   11.57    0.73
  -4  -5   2   10.95    0.71
  -4  -5   2   11.89    0.69
   4  -5  -2   11.76    0.72
  -4   5  -2   11.66    0.75
   4  -5  -2   11.65    0.79
  -5   5   2    8.28    0.53
  -5  -5  -2    8.72    0.55
   5  -5   2    7.92    0.56
  -5  -5  -2    8.47    0.51
  -5  -5  -2    7.50    0.50
  -5  -5   2    8.94    0.55
   5  -5  -2    9.32    0.53
  -5  -5   2    8.36    0.52
  -5  -5   2    8.79    0.53
   5  -5  -2    8.59    0.55
  -5   5  -2    8.03    0.54
   0  -6   2    0.83    0.29
   0  -6  -2    0.88    0.27
   0  -6   2    1.37    0.33
   0  -6  -2    0.91    0.32
   0  -6  -2    0.96    0.36
   0  -6   2    1.03    0.34
   0  -6  -2    0.84    0.24
   0  -6   2    0.87    0.22
   1  -6   2   23.28    1.12
   1  -6   2   23.49    1.04
   1  -6   2   22.42    0.99
  -1  -6  -2   23.26    1.11
   1  -6   2   23.25    0.87
  -1  -6  -2   22.98    1.01
  -1  -6  -2   22.29    1.16
   1  -6   2   23.03    1.21
   1  -6  -2   22.97    1.13
   1  -6  -2   23.36    1.07
  -1  -6   2   23.03    1.13
  -1  -6   2   22.83    1.15
  -1  -6   2   22.74    0.86
   1  -6  -2   21.17    0.81
  -1  -6   2   22.54    1.03
   1  -6  -2   23.71    1.20
   2  -6   2   29.67    1.29
   2  -6   2   31.73    1.10
   2  -6   2   28.34    1.31
   2  -6   2   33.34    1.51
  -2  -6   2   31.61    1.07
   2  -6  -2   31.08    1.46
   2  -6  -2   31.74    1.09
   2  -6  -2   31.03    1.39
   2  -6  -2   31.74    1.38
  -2  -6   2   32.44    1.01
  -2  -6   2   29.99    1.30
  -2  -6   2   32.15    1.39
   3  -6   2   20.65    0.94
  -3  -6  -2   18.95    0.83
   3  -6   2   19.86    1.18
  -3   6   2   17.36    0.87
   3  -6   2   19.31    0.89
   3  -6   2   18.07    0.87
  -3  -6   2   19.43    0.86
  -3  -6   2   19.98    0.84
   3  -6  -2   17.35    0.88
  -3   6  -2   18.74    0.92
   3  -6  -2   16.42    1.10
   3  -6  -2   17.68    0.80
   3  -6  -2   19.25    0.91
  -3  -6   2   23.05    1.33
  -3  -6   2   18.20    0.46
  -3  -6   2   17.93    0.86
  -4   6   2    4.91    0.51
   4  -6   2    6.43    0.57
   4  -6   2    6.03    0.55
  -4  -6  -2    6.22    0.51
  -4   6   2    6.50    0.65
  -4  -6  -2    5.94    0.56
  -4  -6  -2    7.16    0.53
  -4   6  -2    7.08    0.65
  -4  -6   2    6.49    0.57
  -4  -6   2    5.58    0.52
   4  -6  -2    6.72    0.59
   4  -6  -2    6.63    0.55
  -4  -6   2    7.08    0.53
   4  -6  -2    6.49    0.52
  -4   6  -2    7.15    0.61
  -5  -6  -2    5.71    0.39
  -5   6   2    5.60    0.41
  -5  -6  -2    6.20    0.40
   5  -6   2    4.95    0.32
  -5   6  -2    6.05    0.44
   5  -6  -2    6.74    0.41
  -5  -6   2    7.00    0.43
   0  -7  -2    4.74    0.49
   0  -7  -2    4.42    0.61
   0  -7  -2    4.63    0.65
   0  -7   2    3.76    0.63
   0  -7  -2    3.36    0.59
   0  -7   2    4.76    0.51
   0  -7   2    4.72    0.66
   0  -7   2    5.44    0.63
   1  -7   2   13.36    1.02
  -1  -7  -2   15.74    1.06
   1  -7   2   12.25    0.70
   1  -7   2   13.26    0.93
  -1  -7  -2   12.06    0.90
  -1  -7   2   13.09    0.69
   1  -7  -2   13.56    0.96
  -1  -7   2   13.44    0.96
   1  -7  -2   13.98    0.71
   1  -7  -2   13.92    1.02
  -1  -7   2   12.71    0.96
  -1  -7   2   14.42    0.92
   1  -7  -2   12.07    0.88
   2  -7   2    8.13    0.61
   2  -7   2    9.46    0.94
   2  -7   2    9.19    0.64
   2  -7   2    8.46    0.95
   2  -7   2    8.90    0.99
   2  -7  -2    9.04    0.64
  -2  -7   2    9.78    0.63
   2  -7  -2    8.20    0.86
   2  -7  -2    8.58    0.60
  -2  -7   2   10.80    1.04
   2  -7  -2    8.37    0.64
  -2   7  -2    9.29    0.63
   2  -7  -2   10.23    0.99
  -2  -7   2    9.36    0.31
   2  -7  -2    8.93    0.97
  -2  -7   2    9.36    0.63
   3  -7   2   77.09    2.00
   3  -7   2   75.42    1.91
  -3   7   2   73.11    1.96
   3  -7   2   75.96    1.59
   3  -7  -2   75.24    1.95
   3  -7  -2   75.48    1.97
  -3   7  -2   74.84    1.97
  -3  -7   2   75.75    1.93
  -3  -7   2   75.94    1.87
  -3  -7   2   73.46    1.83
   3  -7  -2   78.55    1.52
   4  -7   2    1.66    0.34
  -4   7   2    2.61    0.46
  -4   7   2    1.98    0.36
  -4  -7   2    1.92    0.33
  -4  -7   2    1.76    0.31
   4  -7  -2    1.94    0.37
  -4   7  -2    2.96    0.47
  -4   7  -2    1.55    0.32
   4  -7  -2    2.67    0.38
  -5   7  -2    2.86    0.28
   0  -8  -2   59.22    1.65
   0  -8   2   65.19    2.20
   0  -8  -2   62.00    2.17
   0  -8   2   58.24    1.57
   0  -8  -2   61.06    1.62
   0  -8   2   60.83    1.67
   0  -8  -2   60.28    2.27
   0  -8   2   60.69    1.65
   0  -8  -2   58.90    1.55
   0  -8   2   60.22    1.50
   0  -8   2   62.74    2.32
   0  -8  -2   58.32    1.42
   1  -8   2    2.43    0.42
  -1  -8  -2    2.65    0.23
  -1  -8  -2    3.38    0.65
  -1  -8  -2    1.87    0.54
   1  -8   2    3.20    0.42
   1  -8   2    1.62    0.36
  -1  -8  -2    2.91    0.39
   1  -8   2    2.59    0.57
   1  -8   2    2.32    0.39
   1  -8   2    2.99    0.67
  -1  -8   2    2.38    0.39
   1  -8  -2    2.79    0.36
   1  -8  -2    2.15    0.41
  -1  -8   2    2.54    0.54
  -1  -8   2    3.08    0.42
   1  -8  -2    2.44    0.41
  -1  -8   2    2.72    0.43
   1  -8  -2    2.98    0.44
  -1  -8   2    2.38    0.27
  -1  -8   2    2.09    0.58
   1  -8  -2    2.16    0.50
   1  -8  -2    1.94    0.56
   1  -8  -2    2.93    0.42
   1  -8  -2    2.45    0.52
   2  -8   2   47.10    2.09
   2  -8   2   49.64    1.54
   2  -8   2   49.09    1.55
   2  -8   2   48.21    1.46
   2  -8   2   55.29    1.73
   2  -8  -2   51.67    1.98
  -2   8  -2   48.98    1.49
   2  -8  -2   47.94    2.04
   2  -8  -2   50.65    1.51
   2  -8  -2   52.77    1.56
  -2  -8   2   52.08    1.53
   2  -8  -2   51.66    1.61
  -2  -8   2   51.07    1.96
   2  -8  -2   51.59    1.53
  -2  -8   2   48.09    1.45
  -3   8   2   10.91    0.71
   3  -8   2   11.26    0.67
   3  -8   2   10.66    0.71
  -3   8  -2   11.69    0.71
  -3  -8   2   11.58    0.77
   3  -8  -2   10.10    0.68
   3  -8  -2   11.63    0.72
  -4   8   2   10.43    0.67
  -4   8   2   10.07    0.57
   4  -8  -2   11.30    0.58
  -4   8  -2   10.52    0.65
  -4  -8   2   10.76    0.52
  -4   8  -2   10.94    0.59
   0  -9  -2   18.98    0.84
   0  -9  -2   19.02    1.29
   0  -9  -2   19.93    0.90
   0  -9  -2   19.95    0.73
   0  -9   2   19.41    0.75
   0  -9  -2   20.17    0.90
   0  -9   2   17.65    1.19
   0  -9   2   19.00    0.88
   0  -9   2   17.24    1.25
   0  -9  -2   18.87    1.24
   0  -9   2   18.64    0.83
   0  -9   2   20.35    0.92
   1  -9   2    8.16    1.06
   1  -9   2    8.08    0.96
  -1  -9  -2   10.17    0.90
   1  -9   2    8.67    0.57
  -1  -9  -2    7.84    0.55
   1  -9   2    7.30    0.60
  -1  -9  -2    7.01    0.84
  -1  -9  -2    8.97    1.08
   1  -9   2    8.01    0.64
   1  -9   2    7.34    0.59
   1  -9  -2    8.50    0.60
  -1  -9   2    9.53    0.64
   1  -9  -2    8.37    0.57
  -1  -9   2   10.37    1.05
   1  -9  -2    9.97    1.07
   1  -9  -2    7.57    1.02
   1  -9  -2    7.95    0.59
  -1  -9   2    7.23    0.59
   1  -9  -2    7.72    0.61
  -1  -9   2    8.00    0.39
   1  -9  -2    8.24    0.71
  -1  -9   2    8.20    0.56
   2  -9   2    0.01    0.22
   2  -9   2    0.29    0.21
   2  -9   2   -0.08    0.24
   2  -9   2    0.34    0.24
   2  -9  -2    0.15    0.20
  -2  -9   2    0.02    0.39
   2  -9  -2   -0.07    0.34
   2  -9  -2    0.08    0.18
   2  -9  -2    0.20    0.23
   2  -9  -2   -0.28    0.22
   2  -9  -2   -0.33    0.24
  -2  -9   2    0.27    0.24
  -2   9  -2    0.34    0.24
  -2  -9   2    0.47    0.23
   3  -9   2    0.59    0.25
  -3   9   2    0.89    0.28
   3  -9   2    0.44    0.25
   3  -9  -2    0.62    0.24
   3  -9  -2    0.86    0.29
  -3   9  -2    0.67    0.27
  -4   9   2    1.95    0.30
  -4   9   2    1.84    0.24
  -4   9  -2    1.28    0.22
   4  -9  -2    1.19    0.20
  -4   9  -2    2.08    0.30
   0 -10  -2    6.82    0.39
   0 -10  -2    7.39    0.56
   0 -10  -2    6.89    0.53
   0 -10   2    7.32    0.44
   0 -10   2    6.99    0.57
   0 -10   2    7.75    0.95
   0 -10  -2    6.98    0.82
   0 -10   2    7.35    0.54
   0 -10   2    7.37    0.58
   1 -10   2    5.15    0.47
   1 -10   2    4.02    0.45
   1 -10   2    3.87    0.68
   1 -10   2    5.94    0.47
  -1 -10  -2    4.46    0.43
  -1 -10  -2    5.01    0.78
   1 -10   2    4.92    0.53
   1 -10  -2    4.64    0.45
   1 -10  -2    4.78    0.75
   1 -10  -2    5.58    0.52
   1 -10  -2    6.14    0.54
  -1 -10   2    3.82    0.43
   1 -10  -2    4.74    0.43
  -1 -10   2    5.56    0.55
  -1 -10   2    5.23    0.48
  -1 -10   2    5.86    0.78
   2 -10   2    0.99    0.29
   2 -10   2    0.78    0.25
   2 -10   2    1.16    0.30
  -2  10   2    1.28    0.27
   2 -10   2    0.77    0.22
   2 -10  -2    1.03    0.29
  -2  10  -2    0.77    0.26
   2 -10  -2    1.14    0.29
  -2 -10   2    0.88    0.26
   2 -10  -2    1.07    0.23
   3 -10   2    5.86    0.63
  -3  10   2    4.59    0.39
   3 -10   2    4.18    0.36
  -3  10  -2    4.73    0.37
   3 -10  -2    4.20    0.39
   3 -10  -2    5.73    0.51
   0 -11  -2    7.07    0.46
   0 -11   2    7.29    0.30
   0 -11   2    6.61    0.46
   0 -11   2    7.13    0.50
   0 -11  -2    7.32    0.50
   1 -11   2    4.57    0.37
  -1 -11  -2    3.77    0.36
   1 -11   2    3.70    0.33
   1 -11   2    4.00    0.40
  -1  11   2    4.89    0.40
   1 -11  -2    4.05    0.39
  -1 -11   2    4.45    0.38
  -1 -11   2    3.87    0.38
   1 -11  -2    4.17    0.32
   1 -11  -2    4.14    0.38
   2 -11   2    3.17    0.32
   2 -11   2    3.92    0.37
  -2  11   2    2.86    0.31
  -2 -11   2    3.43    0.37
   2 -11  -2    3.91    0.36
   2 -11  -2    3.88    0.32
   0 -12   2    4.40    0.32
   0 -12   2    4.35    0.29
   0 -12  -2    3.47    0.28
   1 -12   2    7.49    0.53
   1 -12   2    9.08    0.41
   0   0   3    0.44    0.09
   0   0  -3    0.67    0.15
  -1   0  -3   37.08    0.91
   1   0  -3   36.92    0.94
  -1   0  -3   38.51    0.92
   1   0   3   37.03    0.85
   1   0  -3   37.31    0.80
  -1   0   3   36.53    0.83
   2   0  -3   11.10    0.55
   2   0   3    9.69    0.54
  -2   0  -3    9.47    0.55
   2   0  -3   10.55    0.50
   2   0   3    9.24    0.52
   2   0  -3   10.36    0.60
   2   0   3    9.21    0.53
  -3   0   3   77.05    1.75
   3   0   3   78.58    2.11
   3   0  -3   76.93    2.14
   3   0   3   79.92    2.04
   3   0   3   75.29    1.66
   3   0  -3   78.11    1.93
   3   0   3   77.72    2.05
  -3   0  -3   72.89    1.67
   3   0  -3   80.18    2.04
  -4   0   3   -0.11    0.21
   4   0  -3   -0.11    0.30
   4   0  -3    0.08    0.22
  -4   0  -3   -0.05    0.21
  -4   0  -3    0.02    0.19
   4   0   3    0.08    0.34
  -4   0   3    0.21    0.29
  -4   0  -3   -0.11    0.23
   4   0   3   -0.14    0.27
  -4   0  -3   -0.27    0.25
  -4   0   3    0.16    0.23
   4   0   3    0.13    0.20
  -4   0   3   -0.08    0.19
  -4   0  -3    0.70    0.29
   5   0  -3    2.94    0.44
  -5   0   3    1.86    0.34
  -5   0   3    3.05    0.40
  -5   0  -3    2.61    0.55
  -5   0  -3    2.35    0.37
  -5   0   3    1.95    0.39
  -5   0  -3    2.27    0.42
  -5   0  -3    1.53    0.30
  -5   0   3    2.31    0.39
  -5   0  -3    2.28    0.37
  -6   0  -3    0.98    0.21
  -6   0  -3    0.92    0.21
  -6   0   3    1.80    0.27
  -6   0   3    1.32    0.23
   0   1  -3  218.96    3.34
   0  -1  -3  217.15    3.40
   0  -1   3  204.79    3.38
   0  -1  -3  213.92    3.44
   1   1  -3   89.40    1.75
  -1  -1  -3   93.15    1.79
  -1  -1  -3   89.44    1.75
   1  -1   3   89.94    1.71
   1  -1   3   89.12    1.70
  -1   1  -3   90.96    1.68
   1  -1  -3   94.33    1.72
   1  -1  -3   92.92    1.81
   1  -1  -3   91.92    1.62
   1   1   3   93.14    1.65
  -1  -1   3   88.10    1.71
   2   1  -3  224.25    3.69
   2  -1   3  223.48    3.94
   2   1  -3  221.21    3.90
   2   1  -3  211.19    3.98
   2  -1   3  216.50    3.91
   2  -1   3  220.13    3.90
  -2  -1  -3  224.95    4.01
   2   1   3  223.43    3.86
   2  -1  -3  218.74    3.86
  -2   1  -3  223.61    3.91
   2   1   3  222.02    3.96
   2  -1  -3  219.76    3.82
   2  -1  -3  220.94    3.99
   2   1   3  219.37    3.88
   3  -1   3   12.17    0.76
   3   1  -3   13.06    0.79
  -3  -1  -3   12.66    0.81
   3   1  -3   11.93    0.81
  -3  -1  -3   12.20    0.57
   3  -1   3   11.53    0.75
   3  -1   3   12.07    0.57
   3  -1   3   11.64    0.77
   3  -1  -3   12.05    0.60
   3  -1  -3   11.94    0.73
  -3   1  -3   10.99    0.56
   3   1   3   11.61    0.73
  -3  -1   3   10.74    0.55
   3   1   3   11.92    0.73
   3  -1  -3   11.16    0.77
  -3  -1   3   10.90    0.57
   3  -1  -3   11.40    0.69
   3   1   3   11.14    0.80
  -4  -1  -3   11.03    0.69
  -4  -1  -3   12.48    0.75
   4   1  -3   12.40    0.71
   4  -1   3   14.14    1.73
   4  -1   3   12.03    0.67
  -4  -1  -3   12.30    0.67
  -4  -1  -3   10.58    0.71
   4  -1   3   11.91    0.91
  -4   1   3   11.59    0.71
  -4  -1  -3   10.83    0.65
  -4  -1   3   11.57    0.68
   4  -1  -3   10.78    0.90
   4   1   3   12.23    0.91
  -4  -1   3   12.49    0.76
  -4  -1   3   11.91    0.65
  -4   1  -3   12.35    0.74
   4  -1  -3   11.37    1.18
  -4  -1   3   11.67    0.68
  -4   1  -3   11.35    0.68
  -4  -1   3   11.67    0.73
  -4   1  -3   11.87    0.72
   4  -1  -3   12.58    0.71
   4   1   3   13.25    1.81
   4  -1  -3   12.95    0.71
  -4   1  -3   12.27    0.66
   5   1  -3   57.45    1.62
  -5  -1  -3   58.61    1.55
  -5  -1  -3   61.51    1.65
  -5  -1  -3   58.60    1.64
  -5   1   3   60.23    1.65
  -5  -1  -3   60.83    1.60
  -5   1  -3   60.35    1.61
  -5   1  -3   57.12    1.75
  -5   1  -3   60.40    1.61
  -5  -1   3   62.19    1.59
  -5  -1   3   61.44    1.70
   5  -1  -3   58.09    1.64
  -5  -1   3   59.70    1.69
  -5   1  -3   60.18    1.65
  -5  -1   3   60.94    1.59
  -5   1  -3   60.64    1.56
  -6  -1  -3    6.61    0.34
  -6   1   3    6.79    0.46
   6  -1   3    6.91    0.40
  -6  -1  -3    6.50    0.37
  -6  -1  -3    6.89    0.38
  -6  -1   3    6.61    0.38
  -6  -1   3    6.85    0.40
  -6   1  -3    5.87    0.42
   0  -2   3  104.14    1.94
   0  -2  -3  105.21    1.92
   0  -2  -3  103.94    1.95
   0   2  -3  103.64    1.71
   1  -2   3  282.01    4.69
  -1  -2  -3  296.42    4.84
  -1  -2  -3  290.49    4.73
   1  -2   3  289.91    4.89
  -1  -2  -3  292.57    4.76
   1   2  -3  286.53    4.67
   1  -2   3  289.14    4.66
   1  -2  -3  293.35    4.53
  -1   2  -3  293.00    4.52
   1   2   3  293.31    4.57
  -1  -2   3  297.10    4.78
   1  -2  -3  295.91    4.77
   1  -2  -3  288.95    4.78
   2   2  -3   20.02    0.83
   2   2  -3   20.03    0.86
   2  -2   3   22.03    0.85
   2  -2   3   21.03    0.84
   2  -2   3   21.08    0.87
  -2  -2  -3   21.83    0.86
   2  -2   3   21.89    0.77
  -2  -2  -3   22.09    0.90
   2   2   3   21.02    0.77
   2  -2  -3   21.28    0.76
  -2  -2   3   19.71    0.80
   2  -2  -3   18.99    0.80
   2   2   3   20.87    0.84
   2  -2  -3   20.25    0.81
   2  -2  -3   21.67    0.86
   3  -2   3   68.55    1.59
  -3  -2  -3   64.79    1.98
   3  -2   3   67.02    1.93
   3   2  -3   66.52    2.01
  -3  -2  -3   65.20    1.55
   3   2  -3   67.71    1.91
   3  -2   3   67.04    1.91
   3   2   3   69.27    1.94
   3  -2  -3   73.71    1.98
   3  -2  -3   68.91    2.01
  -3  -2   3   67.58    1.60
  -3  -2   3   68.91    1.65
  -3   2  -3   67.36    1.56
   3   2   3   69.76    1.91
   3  -2  -3   67.93    1.88
   3  -2  -3   68.84    1.65
  -4  -2  -3   23.52    0.97
   4  -2   3   25.07    1.29
  -4  -2  -3   25.63    0.97
  -4   2   3   24.93    0.84
  -4  -2  -3   25.51    0.96
  -4  -2  -3   25.84    1.08
  -4   2   3   26.53    1.04
   4  -2   3   25.24    0.99
  -4   2  -3   24.75    0.93
  -4  -2   3   23.03    0.94
  -4  -2   3   25.76    1.02
  -4   2  -3   24.69    0.68
   4  -2  -3   22.83    1.22
  -4   2  -3   25.39    0.99
   4  -2  -3   23.71    0.97
   4   2   3   21.67    1.21
  -4  -2   3   24.04    1.02
  -4  -2   3   24.55    0.96
  -4   2  -3   25.66    1.05
   4  -2  -3   26.15    1.03
  -4  -2   3   25.00    0.98
   5  -2   3   11.03    0.66
  -5  -2  -3   10.56    0.61
   5   2  -3    9.51    0.64
  -5  -2  -3   10.74    0.67
  -5  -2  -3   10.82    0.63
  -5   2   3    9.74    0.63
   5  -2   3   10.77    0.65
  -5  -2  -3   10.02    0.62
   5  -2  -3    9.50    0.63
   5  -2  -3    9.31    0.65
  -5  -2   3   10.47    0.62
  -5  -2   3    9.61    0.61
  -5  -2   3    9.97    0.65
  -5  -2   3   10.19    0.62
  -5   2  -3    9.97    0.61
  -5   2  -3   11.07    0.66
  -6  -2  -3    1.73    0.24
  -6  -2  -3    1.67    0.23
  -6  -2   3    1.48    0.22
  -6  -2   3    1.39    0.17
  -6  -2   3    1.67    0.24
   0  -3  -3    8.52    0.48
   0  -3   3    7.44    0.45
   0  -3  -3    7.81    0.41
   0  -3   3    8.45    0.37
   0  -3   3    8.00    0.49
   0  -3  -3    8.05    0.27
   0  -3  -3    8.40    0.52
  -1  -3  -3   91.35    1.90
   1  -3   3   88.20    1.80
   1   3  -3   88.71    1.78
   1  -3   3   89.77    2.05
  -1  -3  -3   87.59    1.88
  -1  -3  -3   88.68    2.00
   1  -3   3   87.54    1.88
  -1  -3   3   90.86    1.92
   1  -3  -3   93.08    2.01
   1  -3  -3   92.36    1.94
  -1  -3   3   88.96    1.88
   1   3   3   89.86    1.69
   1  -3  -3   90.67    1.66
   1  -3  -3   87.31    1.82
   2  -3   3   22.16    0.96
   2  -3   3   19.99    0.86
  -2  -3  -3   22.72    1.04
   2   3  -3   21.78    0.92
   2  -3   3   21.86    0.90
   2  -3   3   20.14    0.71
  -2  -3  -3   22.75    0.91
  -2  -3  -3   22.30    0.95
  -2  -3   3   21.40    0.74
   2  -3  -3   21.48    0.73
   2   3   3   21.25    0.81
   2  -3  -3   23.26    0.92
   2  -3  -3   22.37    0.80
  -2  -3   3   21.15    0.89
   2  -3  -3   22.34    0.89
  -2  -3   3   21.68    0.91
   2  -3  -3   21.61    0.91
   3  -3   3    5.91    0.65
   3   3  -3    5.28    0.59
  -3  -3  -3    6.59    0.46
   3   3  -3    7.41    0.79
   3  -3   3    7.44    0.74
   3  -3   3    7.38    0.50
  -3  -3  -3    7.51    0.77
   3   3   3    8.15    0.75
   3  -3  -3    7.54    0.82
  -3   3  -3    7.48    0.50
   3  -3  -3    7.95    0.66
   3  -3  -3    5.95    0.89
  -3  -3   3    8.53    0.51
   3  -3  -3    8.47    0.55
   3   3   3    7.87    0.73
  -3  -3   3    7.67    0.52
  -4  -3  -3   17.25    0.80
   4  -3   3   19.06    0.88
  -4  -3  -3   17.70    0.89
   4  -3   3   18.23    1.13
  -4  -3  -3   18.16    0.83
  -4   3   3   17.67    0.81
   4  -3  -3   18.56    0.88
  -4   3  -3   18.41    0.87
   4   3   3   18.26    1.16
  -4  -3   3   18.86    0.85
  -4  -3   3   18.77    0.87
  -4  -3   3   19.14    0.92
  -4   3  -3   18.36    0.76
  -4  -3   3   17.83    0.80
   4  -3  -3   19.07    0.89
  -4   3  -3   18.52    0.91
  -4  -3   3   18.47    0.87
   4  -3  -3   18.14    1.15
   5  -3   3    9.38    0.62
  -5  -3  -3   10.35    0.51
  -5  -3  -3    9.90    0.60
  -5  -3  -3    9.68    0.63
   5   3  -3    9.02    0.63
  -5  -3  -3    9.46    0.59
  -5  -3   3   10.66    0.55
  -5  -3   3    9.76    0.61
  -5  -3   3   10.23    0.62
   5  -3  -3    9.91    0.64
   5  -3  -3    9.16    0.82
   5  -3  -3    9.55    0.60
  -5   3  -3   10.10    0.65
  -5  -3   3   10.27    0.65
   0  -4   3   50.87    1.35
   0  -4  -3   51.63    1.37
   0  -4   3   52.89    1.51
   0  -4  -3   52.62    1.23
   0  -4  -3   48.71    1.38
   0  -4  -3   50.71    1.48
   0  -4   3   49.34    1.41
   1  -4   3   80.37    1.79
  -1  -4  -3   80.56    1.88
  -1  -4  -3   80.38    2.02
  -1  -4  -3   81.61    1.90
  -1  -4  -3   81.54    1.85
   1   4  -3   83.77    1.70
   1  -4   3   79.96    1.89
   1  -4   3   78.96    1.90
   1  -4   3   82.60    2.10
   1  -4  -3   82.24    1.73
   1  -4  -3   84.73    1.97
  -1  -4   3   80.45    1.95
  -1  -4   3   81.89    2.01
   1  -4  -3   84.25    2.06
   1  -4  -3   83.22    2.02
  -1  -4   3   83.64    1.92
   2   4  -3    2.21    0.39
   2  -4   3    2.33    0.33
   2  -4   3    2.55    0.40
  -2  -4  -3    1.55    0.36
  -2  -4  -3    1.51    0.34
   2  -4   3    2.10    0.36
   2  -4   3    2.47    0.46
   2  -4  -3    2.07    0.39
  -2  -4   3    1.40    0.32
   2  -4  -3    2.03    0.30
  -2  -4   3    1.74    0.28
   2  -4  -3    2.04    0.38
  -2  -4   3    1.56    0.33
   2  -4  -3    2.58    0.44
   2   4   3    1.95    0.31
   3  -4   3    5.87    0.69
   3  -4   3    5.57    0.47
   3   4  -3    4.99    0.69
  -3  -4  -3    5.45    0.49
   3  -4  -3    5.00    0.63
   3   4   3    4.37    0.84
   3   4   3    4.65    0.65
  -3  -4   3    5.45    0.46
   3   4   3    5.32    0.64
  -3  -4   3    4.94    0.46
   3  -4  -3    5.23    0.52
  -4   4   3    3.11    0.47
  -4  -4  -3    2.49    0.29
  -4  -4  -3    3.90    0.51
   4  -4   3    3.71    0.50
   4  -4   3    3.39    0.66
  -4   4   3    2.80    0.46
  -4  -4  -3    3.76    0.45
  -4  -4  -3    3.47    0.42
  -4   4  -3    3.72    0.49
  -4  -4   3    3.45    0.48
   4  -4  -3    4.23    0.51
  -4   4  -3    2.63    0.45
  -4  -4   3    2.82    0.39
  -4  -4   3    3.35    0.43
   4  -4  -3    3.87    0.50
   4  -4  -3    3.39    0.60
  -4  -4   3    2.89    0.43
  -4  -4   3    3.23    0.39
  -5  -4  -3    9.08    0.54
  -5  -4  -3    9.25    0.56
  -5  -4  -3    9.61    0.59
   5  -4   3    8.68    0.72
   5   4  -3    7.96    0.59
   5  -4   3    9.34    0.61
   5  -4  -3   10.25    0.59
  -5   4  -3    9.37    0.61
  -5  -4   3   10.96    0.64
  -5  -4   3    9.51    0.58
  -5  -4   3    9.49    0.57
   5  -4  -3    8.16    0.59
  -5  -4   3   10.17    0.45
   5  -4  -3    9.06    0.68
   0  -5  -3    0.38    0.26
   0  -5  -3    0.52    0.24
   0  -5   3    0.69    0.24
   0  -5   3    0.94    0.28
   0  -5   3    0.51    0.27
   0  -5   3    1.74    0.28
   0  -5  -3    0.66    0.22
   1  -5   3   53.19    1.44
  -1  -5  -3   49.90    1.65
   1  -5   3   49.69    1.55
  -1  -5  -3   51.18    1.43
  -1  -5  -3   51.13    1.55
  -1  -5  -3   51.91    1.51
   1  -5   3   50.91    1.70
   1  -5   3   50.58    1.29
   1  -5   3   51.24    1.53
  -1  -5   3   51.91    1.62
  -1  -5   3   53.11    1.53
   1  -5  -3   52.78    1.57
   1  -5  -3   49.67    1.24
  -1  -5   3   51.16    1.59
  -1  -5   3   49.05    1.29
   1  -5  -3   49.64    1.64
   1  -5  -3   49.00    1.57
   2  -5   3   42.64    1.50
   2  -5   3   43.21    1.48
   2  -5   3   43.81    1.26
  -2  -5  -3   43.75    1.52
  -2  -5  -3   43.31    1.47
   2  -5   3   45.93    1.69
  -2  -5   3   42.37    1.49
   2  -5  -3   42.73    1.54
   2  -5  -3   41.53    1.20
   2  -5  -3   41.92    1.51
  -2  -5   3   41.71    1.50
   2  -5  -3   43.09    1.57
  -2  -5   3   43.15    1.17
  -2  -5   3   40.69    1.20
   3  -5   3   10.56    0.68
  -3  -5  -3    9.94    0.69
   3  -5   3   11.59    0.88
   3  -5   3   11.85    0.78
  -3  -5  -3   10.59    0.61
  -3   5  -3   10.25    0.71
  -3  -5   3   10.45    0.69
  -3  -5   3    9.71    0.64
  -3  -5   3   10.36    0.50
   3  -5  -3   11.36    0.68
   3  -5  -3   11.48    0.68
   3  -5  -3   11.25    0.90
   3   5   3    9.69    0.95
   3  -5  -3   10.91    0.74
  -3  -5   3   11.20    0.67
  -3  -5   3   10.53    0.62
  -4  -5  -3   25.09    0.97
  -4   5   3   25.15    1.05
   4  -5   3   25.74    1.13
  -4  -5  -3   25.28    0.97
   4  -5   3   25.84    1.05
  -4   5   3   24.52    1.08
  -4  -5  -3   24.36    1.03
  -4   5  -3   24.30    1.00
   4  -5  -3   23.90    1.05
   4  -5  -3   23.76    0.99
  -4   5  -3   23.91    1.05
   4  -5  -3   24.75    1.03
  -4  -5   3   24.84    1.03
  -4  -5   3   24.50    0.99
  -4  -5   3   23.62    0.99
  -4  -5   3   25.32    1.00
  -4  -5   3   24.29    0.74
  -5  -5  -3    3.99    0.39
  -5  -5  -3    4.09    0.40
  -5  -5  -3    4.50    0.45
   5  -5   3    4.02    0.43
  -5  -5   3    3.56    0.39
  -5  -5   3    4.81    0.44
  -5  -5   3    3.72    0.39
  -5   5  -3    4.23    0.43
   5  -5  -3    3.86    0.39
   5  -5  -3    4.45    0.42
   0  -6   3   44.92    1.50
   0  -6   3   47.50    1.72
   0  -6   3   47.35    1.29
   0  -6  -3   47.70    1.54
   0  -6   3   46.76    1.63
   0  -6  -3   45.99    1.61
   0  -6  -3   46.37    1.70
   1  -6   3   31.78    1.30
  -1  -6  -3   30.76    1.27
   1  -6   3   26.86    1.17
   1  -6   3   26.95    0.97
  -1  -6  -3   30.69    1.37
  -1  -6  -3   27.52    1.15
   1  -6   3   28.99    1.36
  -1  -6   3   28.26    1.28
   1  -6  -3   28.05    1.32
   1  -6  -3   27.89    1.20
  -1  -6   3   26.31    1.15
   1  -6  -3   28.36    1.25
   1  -6  -3   28.38    0.95
  -1  -6   3   28.56    0.98
  -1  -6   3   28.06    1.26
   2  -6   3   41.95    1.75
   2  -6   3   41.25    1.30
   2  -6   3   40.67    1.53
   2  -6   3   42.41    1.64
  -2  -6   3   39.87    1.92
   2  -6  -3   44.15    1.66
   2  -6  -3   40.52    1.60
   2  -6  -3   42.70    1.71
  -2  -6   3   42.50    1.63
   2  -6  -3   42.01    1.28
  -2  -6   3   43.26    1.29
  -2  -6   3   41.25    1.19
   3  -6   3    4.90    0.73
   3  -6   3    4.86    0.54
   3  -6   3    5.06    0.55
   3  -6   3    5.81    0.58
  -3  -6   3    5.20    0.55
   3  -6  -3    4.50    0.53
  -3  -6   3    4.95    0.29
  -3  -6   3    3.79    0.46
   3  -6  -3    5.12    0.48
  -3   6  -3    5.83    0.63
  -3  -6   3    5.25    0.52
  -3  -6   3    4.76    0.51
   3  -6  -3    4.19    0.72
   3  -6  -3    5.40    0.57
  -4   6   3   15.00    0.87
  -4  -6  -3   15.28    0.73
  -4   6   3   14.39    0.78
   4  -6   3   14.56    0.79
  -4  -6  -3   13.31    1.05
  -4  -6  -3   14.49    0.77
   4  -6   3   14.50    0.76
   4  -6  -3   14.22    0.79
   4  -6  -3   15.75    0.79
  -4  -6   3   14.12    0.78
   4  -6  -3   15.34    0.71
  -4  -6   3   14.27    0.74
  -4   6  -3   14.18    0.81
  -4   6  -3   15.34    0.82
  -4  -6   3   15.26    0.75
  -5  -6  -3    2.32    0.28
  -5  -6  -3    2.60    0.31
   5  -6   3    1.78    0.20
  -5   6   3    1.89    0.26
  -5   6  -3    2.60    0.31
  -5  -6   3    2.01    0.27
   5  -6  -3    2.53    0.30
   0  -7  -3   73.36    2.40
   0  -7   3   72.67    1.83
   0  -7   3   74.75    2.41
   0  -7   3   73.32    2.27
   0  -7   3   74.76    2.16
   0  -7  -3   75.23    2.29
   0  -7  -3   77.92    2.23
  -1  -7  -3   43.78    1.60
   1  -7   3   45.75    1.38
   1  -7   3   46.58    1.75
  -1  -7  -3   45.09    1.73
   1  -7   3   45.82    1.87
   1  -7   3   45.03    1.72
  -1  -7  -3   45.28    1.84
  -1  -7   3   43.25    1.74
  -1  -7   3   47.00    1.83
  -1  -7   3   47.08    1.38
  -1  -7   3   44.78    2.35
   1  -7  -3   44.50    1.74
   1  -7  -3   44.35    1.32
   1  -7  -3   44.54    1.84
   1  -7  -3   43.49    1.67
   2  -7   3    1.32    0.35
   2  -7   3    1.17    0.32
   2  -7   3    0.68    0.43
   2  -7  -3    1.30    0.30
  -2  -7   3    0.90    0.38
  -2  -7   3    0.75    0.26
   2  -7  -3    1.21    0.42
  -2  -7   3    1.34    0.18
   2  -7  -3    1.07    0.44
  -2  -7   3    1.17    0.31
   2  -7  -3    0.93    0.30
   2  -7  -3    0.92    0.36
  -2  -7   3    1.10    0.34
  -2  -7   3    1.44    0.34
  -2   7  -3    1.37    0.37
   2  -7  -3    1.15    0.31
   3  -7   3    3.02    0.33
  -3   7   3    3.93    0.50
   3  -7   3    4.01    0.47
   3  -7   3    3.07    0.46
  -3  -7   3    4.13    0.47
  -3  -7   3    3.60    0.47
  -3  -7   3    2.61    0.38
  -3   7  -3    3.89    0.51
  -3  -7   3    3.16    0.44
   3  -7  -3    3.96    0.51
   3  -7  -3    3.06    0.46
  -4   7   3    7.07    0.66
   4  -7   3    7.92    0.58
  -4   7   3    7.38    0.56
   4  -7   3    7.25    0.33
  -4  -7   3    6.80    0.56
   4  -7  -3    7.65    0.58
  -4   7  -3    8.35    0.60
  -4   7  -3    8.11    0.64
  -4  -7   3    7.60    0.52
  -4  -7   3    7.80    0.54
   4  -7  -3    8.04    0.58
  -5   7  -3    0.89    0.18
   0  -8  -3    3.55    0.46
   0  -8  -3    4.62    0.49
   0  -8   3    4.77    0.78
   0  -8   3    4.58    0.42
   0  -8   3    4.00    0.49
   0  -8  -3    3.74    0.64
   0  -8   3    4.75    0.74
   0  -8  -3    3.80    0.39
   0  -8   3    3.44    0.45
   0  -8  -3    3.02    0.61
   0  -8  -3    4.39    0.53
   0  -8  -3    3.62    0.60
   0  -8   3    3.96    0.44
  -1  -8  -3    4.18    0.71
  -1  -8  -3    4.99    0.28
   1  -8   3    5.58    0.76
  -1  -8  -3    5.61    0.76
   1  -8   3    4.66    0.76
  -1  -8  -3    5.73    0.51
   1  -8   3    5.58    0.50
   1  -8   3    6.35    0.63
   1  -8   3    6.15    0.54
   1  -8   3    5.38    0.58
  -1  -8   3    5.13    0.54
   1  -8  -3    4.06    0.71
   1  -8  -3    6.26    0.55
   1  -8  -3    4.80    0.50
   1  -8  -3    6.18    0.79
  -1  -8   3    5.60    0.50
  -1  -8   3    6.60    0.56
  -1  -8   3    4.76    0.70
  -1  -8   3    6.67    0.91
   1  -8  -3    6.02    0.60
  -1  -8   3    5.47    0.37
   1  -8  -3    3.95    0.62
   1  -8  -3    5.73    0.51
   2  -8   3   13.18    1.13
   2  -8   3   11.14    0.69
   2  -8   3   12.87    0.69
   2  -8   3   12.05    0.74
   2  -8  -3   12.38    0.74
  -2   8  -3   13.54    0.75
   2  -8  -3   14.01    0.78
   2  -8  -3   12.63    0.80
   2  -8  -3   12.34    0.76
   2  -8  -3   13.37    1.05
   2  -8  -3   13.28    1.14
  -2  -8   3   11.53    0.72
  -2  -8   3   11.81    1.00
  -2  -8   3   12.22    0.71
   3  -8   3   19.36    0.90
   3  -8   3   19.56    0.83
  -3   8   3   20.23    0.91
  -3  -8   3   19.60    0.83
  -3  -8   3   20.96    0.89
   3  -8  -3   18.90    0.90
  -3  -8   3   21.10    0.90
  -3   8  -3   19.64    0.90
   3  -8  -3   19.77    0.91
  -4   8   3    3.37    0.39
  -4   8   3    5.82    0.56
   4  -8  -3    4.55    0.43
  -4  -8   3    3.92    0.36
  -4   8  -3    4.30    0.43
  -4   8  -3    4.71    0.48
   0  -9  -3    4.74    0.51
   0  -9   3    6.40    0.85
   0  -9   3    4.13    0.47
   0  -9   3    4.78    0.45
   0  -9   3    4.18    0.44
   0  -9  -3    5.74    0.42
   0  -9  -3    5.94    0.80
   0  -9   3    5.77    0.60
   0  -9   3    3.64    0.69
   0  -9  -3    5.47    0.54
   0  -9  -3    4.27    0.43
   0  -9  -3    4.12    0.72
  -1  -9  -3   35.40    1.76
  -1  -9  -3   37.21    1.68
   1  -9   3   36.84    1.21
   1  -9   3   38.82    1.70
   1  -9   3   35.62    1.21
   1  -9   3   34.92    1.16
   1  -9   3   36.89    1.28
   1  -9   3   33.10    1.76
  -1  -9  -3   36.15    1.16
   1  -9  -3   36.54    1.82
   1  -9  -3   35.78    1.17
   1  -9  -3   36.32    1.24
  -1  -9   3   39.02    1.21
  -1  -9   3   36.09    1.22
   1  -9  -3   36.70    1.24
  -1  -9   3   37.62    0.94
  -1  -9   3   39.15    1.74
   1  -9  -3   36.76    1.72
   1  -9  -3   36.41    1.18
  -1  -9   3   39.08    1.29
   2  -9   3    2.95    0.42
   2  -9   3    4.14    0.48
   2  -9   3    3.95    0.40
   2  -9   3    3.28    0.48
   2  -9  -3    4.36    0.45
  -2  -9   3    5.50    0.56
   2  -9  -3    3.10    0.62
  -2   9  -3    2.90    0.42
   2  -9  -3    3.75    0.45
  -2  -9   3    4.14    0.69
   2  -9  -3    3.92    0.45
  -2  -9   3    4.07    0.47
   2  -9  -3    3.61    0.48
   3  -9   3    0.85    0.27
   3  -9   3    1.04    0.27
  -3   9   3    0.81    0.27
   3  -9  -3    0.80    0.24
  -3  -9   3    1.11    0.28
  -3   9  -3    0.73    0.25
  -4   9   3    1.88    0.29
  -4   9   3    0.92    0.19
  -4   9  -3    1.03    0.20
   4  -9  -3    1.23    0.20
  -4   9  -3    1.02    0.25
   0 -10  -3    5.50    0.74
   0 -10  -3    5.39    0.51
   0 -10   3    4.69    0.44
   0 -10  -3    5.11    0.47
   0 -10  -3    5.85    0.52
   0 -10   3    5.54    0.41
   0 -10   3    6.13    0.83
   0 -10   3    5.71    0.54
   0 -10  -3    5.37    0.35
   0 -10   3    5.79    0.57
  -1 -10  -3    1.22    0.28
   1 -10   3    1.26    0.30
   1 -10   3    1.05    0.28
   1 -10   3    1.51    0.32
   1 -10   3    1.70    0.30
   1 -10   3    1.74    0.66
   1 -10  -3    2.04    0.33
   1 -10  -3    1.28    0.29
  -1 -10   3    1.50    0.28
  -1 -10   3    1.60    0.31
   1 -10  -3    0.63    0.42
  -1 -10   3    2.26    0.57
   1 -10  -3    1.40    0.33
  -1 -10   3    2.04    0.37
   1 -10  -3    1.44    0.29
   2 -10   3    1.44    0.29
   2 -10   3    2.64    0.41
  -2  10   3    2.25    0.34
   2 -10   3    1.97    0.34
   2 -10   3    2.11    0.29
  -2 -10   3    1.69    0.30
   2 -10  -3    2.18    0.34
   2 -10  -3    2.57    0.30
   2 -10  -3    1.24    0.32
  -3  10   3    0.32    0.18
   3 -10   3    0.30    0.17
   3 -10  -3    0.14    0.18
  -3  10  -3    0.43    0.19
   3 -10  -3    0.40    0.25
  -3  10  -3    0.46    0.56
   0 -11  -3    5.20    0.43
   0 -11   3    4.77    0.39
   0 -11  -3    4.76    0.42
   0 -11   3    4.55    0.26
   0 -11   3    5.05    0.46
   1 -11   3    8.75    0.52
   1 -11   3    8.41    0.48
   1 -11   3    9.27    0.46
  -1 -11  -3    8.67    0.47
   1 -11  -3    8.60    0.48
   1 -11  -3    8.36    0.40
   1 -11  -3    8.91    0.51
  -1 -11   3    8.92    0.48
  -1 -11   3    8.70    0.51
   2 -11   3    4.26    0.35
   2 -11   3    4.32    0.35
  -2  11   3    3.99    0.34
   2 -11  -3    4.74    0.37
   2 -11  -3    4.61    0.33
  -2 -11   3    4.27    0.35
   0 -12  -3   19.10    0.58
   0 -12   3   18.90    0.60
   0 -12   3   18.13    0.57
   1 -12   3    0.73    0.19
   0   0  -4   14.17    0.51
   0   0   4   13.50    0.39
   1   0  -4   45.69    1.15
  -1   0  -4   47.46    1.11
   1   0   4   48.15    1.31
  -1   0  -4   46.03    1.11
  -1   0   4   45.49    1.00
   1   0  -4   45.93    0.96
   1   0   4   46.22    1.02
   2   0  -4   10.19    0.54
  -2   0  -4   10.33    0.60
   2   0   4    8.78    0.55
   2   0  -4   10.71    0.64
   2   0   4    9.73    0.54
   2   0   4   10.30    0.61
   2   0  -4   10.10    0.50
   2   0  -4   10.64    0.61
  -3   0   4   57.05    1.45
  -3   0  -4   57.66    1.41
   3   0  -4   56.65    1.68
   3   0   4   57.57    1.74
   3   0  -4   60.03    1.63
   3   0  -4   57.53    1.83
   3   0   4   57.69    1.72
  -3   0  -4   59.58    1.81
  -4   0  -4   33.17    1.15
  -4   0  -4   34.45    1.12
  -4   0  -4   34.54    1.22
  -4   0   4   32.96    1.21
  -4   0   4   36.09    1.17
  -4   0   4   34.15    1.12
   4   0  -4   33.88    1.20
  -4   0  -4   32.79    1.19
  -4   0   4   35.18    1.11
   4   0   4   32.72    1.47
  -4   0   4   33.48    1.31
  -5   0  -4   30.66    1.16
   5   0  -4   31.95    1.14
  -5   0  -4   32.77    1.14
  -5   0  -4   31.77    1.12
  -5   0   4   32.30    1.24
   5   0  -4   33.54    1.10
  -5   0  -4   29.79    1.08
  -5   0   4   31.82    1.17
  -5   0  -4   32.11    1.08
  -5   0   4   32.06    1.06
  -6   0   4    6.35    0.40
  -6   0  -4    6.37    0.37
  -6   0   4    6.33    0.37
   0   1   4  339.95    5.03
   0  -1  -4  349.51    5.38
   0  -1   4  347.17    5.37
   0  -1  -4  343.96    5.03
   0  -1  -4  348.70    5.46
   0   1  -4  352.80    5.36
   1  -1   4   20.30    0.76
   1   1  -4   17.84    0.67
   1  -1   4   20.15    0.65
  -1  -1  -4   20.00    0.71
  -1  -1  -4   19.54    0.67
   1  -1   4   20.71    0.64
   1  -1  -4   19.84    0.62
  -1   1  -4   19.44    0.61
  -1  -1   4   18.39    0.61
   1   1   4   20.51    0.75
   1   1   4   20.09    0.56
   1  -1  -4   18.95    0.69
   1  -1  -4   19.17    0.53
   2  -1   4   23.17    0.91
   2   1  -4   23.69    0.93
   2  -1   4   23.42    0.87
  -2  -1  -4   23.31    0.93
   2  -1   4   23.85    0.86
   2   1  -4   23.43    0.85
   2   1  -4   22.63    0.90
   2  -1  -4   22.50    0.87
   2   1   4   24.00    0.89
   2  -1  -4   24.90    0.95
  -2   1  -4   24.29    0.88
   2  -1  -4   22.80    0.80
   2   1   4   24.16    0.91
   2  -1  -4   22.71    0.81
   2   1   4   24.10    0.83
   3  -1   4   12.83    0.80
  -3  -1  -4   12.41    0.59
   3  -1   4   11.53    0.77
  -3  -1  -4   12.95    0.85
   3   1  -4   13.59    0.86
   3  -1   4   12.77    0.77
   3   1  -4   12.45    0.77
   3  -1   4   12.98    0.60
   3   1   4   13.03    0.79
   3  -1  -4   13.98    0.80
  -3   1  -4   12.86    0.59
   3   1   4   12.86    0.78
  -3  -1   4   14.16    0.66
   3  -1  -4   14.56    0.79
   3  -1  -4   14.79    0.89
   3  -1  -4   13.49    0.64
  -3  -1   4   13.16    0.61
   4   1  -4   18.11    0.86
  -4  -1  -4   19.17    0.89
   4  -1   4   18.02    1.09
   4  -1   4   20.52    0.86
  -4  -1  -4   20.11    0.92
  -4  -1  -4   20.26    0.85
  -4   1   4   19.71    0.92
  -4  -1  -4   18.79    0.85
  -4  -1   4   18.49    0.85
  -4  -1   4   20.13    0.84
  -4  -1   4   19.53    0.87
   4  -1  -4   19.91    0.90
   4  -1  -4   18.69    0.86
  -4  -1   4   18.30    0.90
  -4   1  -4   19.55    0.92
  -4   1  -4   20.88    0.85
   4   1   4   18.01    1.11
  -4  -1   4   17.69    0.93
  -4   1  -4   20.60    0.87
   5   1  -4    0.44    0.25
  -5  -1  -4    0.80    0.25
   5   1  -4    0.52    0.26
  -5  -1  -4    0.79    0.29
  -5   1   4    0.79    0.28
  -5  -1  -4    0.61    0.24
  -5  -1  -4    0.56    0.25
  -5   1  -4    0.81    0.26
  -5   1  -4    0.53    0.26
  -5   1  -4    0.69    0.34
  -5   1  -4    0.31    0.24
   5  -1  -4    0.49    0.26
  -5  -1   4    0.81    0.28
   5  -1  -4    1.00    0.29
  -5  -1   4    0.57    0.27
  -5  -1   4    0.40    0.23
  -5  -1   4    0.69    0.25
  -6  -1  -4   11.09    0.47
  -6  -1  -4   10.89    0.40
   6  -1   4   10.26    0.45
  -6  -1   4   10.21    0.44
  -6   1  -4   10.20    0.48
  -6  -1   4   10.32    0.47
   0  -2  -4   35.65    0.94
   0  -2   4   33.28    0.99
   0  -2  -4   33.29    0.91
   0   2  -4   34.09    0.77
   0  -2   4   33.95    0.91
   0  -2  -4   35.09    1.02
   1  -2   4  120.75    2.48
   1  -2   4  122.14    2.31
  -1  -2  -4  119.29    2.37
  -1  -2  -4  120.78    2.45
   1  -2   4  123.56    2.24
   1   2  -4  120.28    2.27
  -1  -2  -4  120.46    2.34
   1  -2  -4  119.35    2.32
  -1   2  -4  121.03    2.08
   1  -2  -4  115.31    2.27
   1   2   4  120.95    2.06
   1  -2  -4  120.69    2.33
   1  -2  -4  123.91    2.02
  -1  -2   4  120.22    2.30
   2   2  -4   16.30    0.78
   2   2  -4   15.98    0.77
  -2  -2  -4   15.30    0.77
   2  -2   4   16.41    0.81
  -2  -2  -4   15.69    0.75
   2  -2   4   15.24    0.74
   2  -2   4   15.89    0.74
   2   2   4   15.69    0.78
   2  -2  -4   16.10    0.78
  -2  -2   4   16.23    0.73
   2  -2  -4   16.16    0.65
  -2   2  -4   16.90    0.70
   2   2   4   16.11    0.68
   2  -2  -4   16.23    0.76
   2  -2  -4   15.52    0.72
   3   2  -4    0.26    0.26
  -3  -2  -4    0.95    0.33
   3  -2   4    0.55    0.20
   3  -2   4    0.63    0.29
   3   2  -4    0.66    0.32
   3  -2   4    0.87    0.32
  -3  -2  -4    0.86    0.22
   3   2   4    0.86    0.32
   3  -2  -4    0.58    0.25
  -3  -2   4    0.85    0.22
   3  -2  -4    1.07    0.35
   3   2   4    0.51    0.29
  -3  -2   4    0.62    0.22
   3  -2  -4    0.85    0.32
  -3   2  -4    0.81    0.22
   3  -2  -4    1.02    0.27
  -4  -2  -4   47.59    1.42
  -4  -2  -4   49.49    1.48
  -4   2   4   49.21    1.23
  -4   2   4   50.01    1.49
  -4  -2  -4   49.19    1.41
  -4  -2  -4   47.61    1.51
   4  -2   4   50.06    1.44
  -4  -2  -4   49.41    1.39
  -4  -2   4   52.19    1.52
   4  -2  -4   52.69    1.90
  -4  -2   4   49.90    1.45
   4  -2  -4   49.79    1.47
  -4   2  -4   48.16    1.53
  -4  -2   4   51.73    1.54
  -4  -2   4   51.01    1.56
  -4  -2   4   50.18    1.44
  -4   2  -4   52.37    1.43
  -4  -2   4   51.62    1.48
   4  -2  -4   50.46    1.51
  -4   2  -4   51.05    1.49
   4   2   4   49.95    1.86
  -5   2   4    8.75    0.61
   5   2  -4    8.75    0.61
  -5  -2  -4    8.21    0.56
  -5  -2  -4    9.47    0.59
   5  -2   4    8.48    0.58
  -5  -2  -4    8.31    0.60
  -5  -2  -4    8.70    0.56
  -5   2  -4    8.36    0.56
  -5   2  -4    9.39    0.62
   5  -2  -4    8.07    0.59
  -5  -2   4    8.61    0.59
  -5  -2   4    8.21    0.58
  -5  -2   4    8.87    0.58
   5  -2  -4    9.44    0.64
  -5  -2   4    9.39    0.64
  -6  -2  -4    0.93    0.17
  -6  -2   4    1.03    0.19
  -6  -2   4    1.00    0.15
   0  -3  -4  191.11    3.59
   0  -3  -4  192.55    3.46
   0  -3   4  196.27    3.47
   0  -3  -4  198.19    3.43
   0  -3   4  194.40    3.59
   0   3  -4  198.99    3.10
   1  -3   4   63.51    1.55
   1  -3   4   63.73    1.44
   1   3  -4   66.49    1.46
  -1  -3  -4   66.98    1.70
  -1  -3  -4   64.54    1.57
  -1  -3  -4   65.81    1.58
   1  -3   4   65.30    1.72
  -1  -3   4   65.38    1.54
   1   3   4   65.65    1.29
   1  -3  -4   65.49    1.52
   1  -3  -4   65.61    1.64
   1  -3  -4   65.27    1.63
  -1  -3   4   64.27    1.56
   1  -3  -4   66.00    1.59
   1  -3  -4   66.18    1.38
  -1  -3   4   62.31    1.61
   2  -3   4   11.49    0.66
   2   3  -4   11.72    0.68
   2  -3   4   12.17    0.69
  -2  -3  -4   10.67    0.68
   2  -3   4   10.59    0.52
  -2  -3  -4   11.86    0.70
   2  -3   4   11.42    0.74
   2  -3  -4   11.73    0.54
   2  -3  -4   11.75    0.69
   2  -3  -4   11.08    0.68
   2  -3  -4   11.22    0.67
   2   3   4   11.54    0.59
  -2  -3   4   11.99    0.72
  -2  -3   4   11.51    0.69
  -2  -3   4   10.49    0.53
   2   3   4   12.81    0.74
   3   3  -4    0.56    0.30
  -3  -3  -4    0.22    0.20
   3  -3   4    0.26    0.18
  -3  -3  -4    0.71    0.32
   3  -3   4    0.65    0.32
   3   3  -4    0.83    0.33
   3  -3   4    0.42    0.28
  -3  -3   4    0.27    0.19
   3   3   4    0.25    0.27
   3  -3  -4    0.57    0.23
   3   3   4    0.59    0.28
  -3  -3   4    0.66    0.21
   3  -3  -4    0.32    0.27
   3  -3  -4    0.44    0.31
  -4  -3  -4    9.94    0.68
  -4   3   4   10.65    0.66
  -4  -3  -4   10.74    0.60
   4  -3   4    9.03    0.90
  -4  -3  -4   10.50    0.64
   4  -3   4   11.15    0.65
   4  -3   4   11.56    0.69
  -4  -3  -4   11.52    0.67
  -4   3  -4   10.27    0.57
  -4  -3   4   11.58    0.70
   4  -3  -4   11.70    0.73
   4  -3  -4   10.49    0.68
   4   3   4    8.52    0.87
   4  -3  -4   12.36    0.99
  -4  -3   4   11.78    0.68
  -4   3  -4   10.85    0.72
  -4  -3   4   11.85    0.74
  -4  -3   4   11.30    0.70
  -4  -3   4   10.18    0.63
  -4   3  -4   11.13    0.68
  -4  -3   4   10.60    0.68
  -5  -3  -4    5.98    0.51
   5   3  -4    6.27    0.55
  -5  -3  -4    5.75    0.48
  -5  -3  -4    6.04    0.49
  -5  -3  -4    5.85    0.41
   5  -3  -4    6.20    0.69
  -5  -3   4    6.93    0.58
  -5  -3   4    5.40    0.44
  -5  -3   4    6.07    0.52
  -5  -3   4    7.10    0.52
  -5   3  -4    5.88    0.52
   5  -3  -4    6.90    0.56
   5  -3  -4    6.68    0.52
   0  -4  -4  229.50    4.24
   0  -4   4  221.90    4.10
   0  -4   4  221.14    4.01
   0  -4  -4  224.11    4.03
   0  -4   4  218.40    4.19
   0  -4  -4  219.51    4.08
   1  -4   4   29.78    1.18
   1  -4   4   29.63    1.05
   1  -4   4   30.37    1.06
  -1  -4  -4   29.14    1.04
  -1  -4  -4   30.04    1.04
  -1  -4  -4   32.15    1.20
  -1  -4  -4   31.14    1.08
   1  -4  -4   31.83    1.17
   1  -4  -4   31.04    1.09
   1  -4  -4   29.71    1.11
  -1  -4   4   25.84    1.23
  -1  -4   4   29.57    1.10
   1  -4  -4   31.33    0.98
  -1  -4   4   30.35    1.06
  -1  -4   4   29.62    1.05
   2  -4   4   69.79    1.87
  -2  -4  -4   67.04    1.93
   2  -4   4   69.36    1.93
  -2  -4  -4   71.51    2.00
   2  -4   4   67.87    1.61
  -2  -4  -4   70.98    1.93
   2  -4   4   70.98    2.09
   2   4  -4   68.88    1.85
   2  -4  -4   68.49    1.93
   2  -4  -4   68.25    1.88
  -2  -4   4   66.19    1.90
  -2  -4   4   68.58    1.89
  -2  -4   4   65.11    1.57
   2  -4  -4   67.82    1.56
   3  -4   4   32.50    1.10
  -3  -4  -4   30.88    1.00
   3  -4   4   30.92    1.35
  -3  -4  -4   28.83    1.38
   3   4  -4   32.69    1.43
   3  -4  -4   31.26    1.36
   3   4   4   31.49    1.35
  -3  -4   4   31.07    1.09
  -3  -4   4   32.44    1.06
   3  -4  -4   31.66    1.10
   4  -4   4   16.20    0.82
  -4   4   4   15.31    0.84
  -4  -4  -4   15.09    0.83
  -4  -4  -4   15.18    0.77
  -4   4   4   15.93    0.92
   4  -4   4   16.26    1.01
  -4  -4  -4   15.55    0.76
  -4  -4  -4   15.55    0.59
  -4   4  -4   16.20    0.77
  -4  -4   4   15.04    0.79
  -4  -4   4   16.11    0.80
  -4  -4   4   16.36    0.73
   4  -4  -4   16.10    0.85
  -4   4  -4   16.28    0.86
   4  -4  -4   16.63    0.84
   4  -4  -4   16.06    0.98
  -4  -4   4   16.27    0.85
  -4  -4   4   15.00    0.82
  -4  -4   4   15.72    0.81
   5   4  -4   12.67    0.70
  -5  -4  -4   13.03    0.68
   5  -4   4   13.73    0.78
   5  -4   4   13.12    0.63
  -5  -4  -4   13.97    0.65
  -5  -4  -4   13.56    0.65
  -5  -4   4   12.76    0.68
  -5  -4   4   14.14    0.53
  -5  -4   4   14.51    0.67
  -5  -4   4   13.67    0.66
   5  -4  -4   14.02    0.68
  -5   4  -4   13.38    0.70
   5  -4  -4   13.37    0.70
   5  -4  -4   14.08    0.79
   0  -5   4   11.03    0.70
   0  -5  -4   11.62    0.77
   0  -5   4   12.03    0.79
   0  -5   4   11.20    0.55
   0  -5   4   12.68    0.71
   0  -5  -4   11.57    0.71
   0  -5  -4   10.94    0.68
  -1  -5  -4    5.28    0.53
  -1  -5  -4    5.54    0.58
   1  -5   4    4.24    0.49
   1  -5   4    5.15    0.41
   1  -5   4    5.48    0.68
   1  -5   4    4.69    0.55
  -1  -5  -4    4.53    0.59
  -1  -5  -4    5.47    0.58
  -1  -5   4    5.06    0.40
   1  -5  -4    5.52    0.40
   1  -5  -4    5.04    0.60
  -1  -5   4    5.13    0.56
   1  -5  -4    5.63    0.58
   1  -5  -4    5.11    0.56
  -1  -5   4    4.61    0.55
  -1  -5   4    5.66    0.65
   2  -5   4    5.18    0.61
   2  -5   4    6.81    0.81
  -2  -5  -4    5.46    0.71
   2  -5   4    4.08    0.58
  -2  -5  -4    4.24    0.59
   2  -5   4    5.13    0.45
  -2  -5  -4    5.28    0.64
  -2  -5   4    4.30    0.59
   2  -5  -4    3.38    0.52
   2  -5  -4    5.70    0.71
  -2  -5   4    3.76    0.52
   2  -5  -4    3.41    0.39
  -2  -5   4    4.70    0.45
   2  -5  -4    5.32    0.64
  -2  -5   4    4.15    0.44
   3  -5   4    8.67    0.74
  -3  -5  -4    8.55    0.32
  -3  -5  -4    8.91    0.58
  -3  -5  -4    9.46    0.65
   3  -5   4    9.30    0.63
   3  -5   4    8.42    0.88
  -3   5  -4    9.78    0.67
  -3   5  -4    9.76    0.86
  -3  -5   4    8.74    0.61
  -3  -5   4    9.52    0.59
  -3  -5   4    8.29    0.61
   3   5   4    9.23    0.91
   3  -5  -4    9.51    0.95
   3  -5  -4    8.28    0.64
   3  -5  -4    9.14    0.62
   3  -5  -4    9.58    0.70
   3   5   4    8.77    0.92
  -3  -5   4    9.03    0.49
   3  -5  -4    9.36    0.65
  -3  -5   4    8.20    0.60
  -4  -5  -4   13.15    0.69
   4  -5   4   13.52    0.77
   4  -5   4   13.13    0.85
  -4  -5  -4   13.34    0.71
  -4  -5  -4   13.61    0.77
  -4   5   4   11.56    0.77
  -4   5   4   12.06    0.75
  -4   5  -4   13.96    0.79
   4  -5  -4   12.78    0.76
   4  -5  -4   12.94    0.78
  -4  -5   4   12.63    0.75
  -4  -5   4   12.56    0.73
  -4  -5   4   12.56    0.54
  -4  -5   4   12.86    0.73
  -4  -5   4   12.87    0.73
  -4  -5   4   12.86    0.71
   4  -5  -4   12.88    0.73
  -4   5  -4   12.03    0.75
  -5  -5  -4    2.22    0.30
  -5  -5  -4    1.93    0.30
  -5  -5  -4    2.24    0.29
   5  -5   4    1.99    0.33
  -5  -5   4    2.38    0.31
  -5   5  -4    1.95    0.30
   5  -5  -4    2.62    0.33
  -5  -5   4    2.31    0.31
   5  -5  -4    2.27    0.32
  -5  -5   4    2.30    0.32
   0  -6   4    5.00    0.69
   0  -6   4    5.81    0.65
   0  -6  -4    4.82    0.70
   0  -6  -4    4.72    0.63
   0  -6   4    4.30    0.56
   0  -6   4    4.96    0.49
   0  -6  -4    3.88    0.52
  -1  -6  -4   13.58    0.89
   1  -6   4   14.27    0.87
   1  -6   4   14.43    0.71
   1  -6   4   14.57    1.00
  -1  -6  -4   16.56    0.91
  -1  -6  -4   14.32    0.98
   1  -6   4   14.53    0.90
   1  -6  -4   14.40    0.93
  -1  -6   4   15.53    0.73
  -1  -6   4   14.62    0.66
  -1  -6   4   15.42    0.97
   1  -6  -4   16.66    1.03
   1  -6  -4   14.71    0.88
  -1  -6   4   13.84    0.85
  -1  -6   4   15.11    0.94
   2  -6   4  122.85    3.30
  -2  -6  -4  129.63    3.08
   2  -6   4  120.00    3.01
   2  -6   4  122.79    2.65
  -2  -6  -4  124.53    3.28
   2  -6  -4  122.61    2.58
   2  -6  -4  124.44    3.14
  -2  -6   4  124.09    2.61
  -2  -6   4  122.36    3.12
   2  -6  -4  121.94    3.18
  -2  -6   4  120.61    2.49
   2  -6  -4  119.79    3.07
   3  -6   4    0.39    0.28
   3  -6   4    0.39    0.25
   3  -6   4    0.83    0.43
  -3  -6  -4    0.50    0.28
   3  -6  -4    0.51    0.24
  -3  -6   4    0.51    0.25
  -3  -6   4    0.63    0.18
   3  -6  -4    0.28    0.26
  -3  -6   4    0.48    0.25
   3  -6  -4    0.88    0.30
  -3  -6   4    0.37    0.24
  -3  -6   4    0.75    0.27
   3  -6  -4    0.08    0.35
  -3   6  -4    0.30    0.27
  -4  -6  -4   -0.08    0.20
  -4   6   4   -0.11    0.21
   4  -6   4   -0.06    0.23
  -4   6   4    0.04    0.29
   4  -6   4    0.14    0.22
  -4   6  -4    0.66    0.32
  -4  -6   4    0.19    0.24
   4  -6  -4    0.14    0.22
  -4  -6   4    0.43    0.23
  -4  -6   4   -0.16    0.21
  -4  -6   4    0.16    0.21
   4  -6  -4    0.18    0.24
   4  -6  -4    0.06    0.20
  -4   6  -4   -0.19    0.21
   5  -6   4    0.06    0.12
  -5  -6  -4    0.34    0.17
  -5  -6   4    0.41    0.17
   5  -6  -4    0.00    0.16
  -5   6  -4    0.42    0.19
   0  -7   4    0.38    0.32
   0  -7  -4    0.64    0.34
   0  -7   4    0.50    0.31
   0  -7   4    0.19    0.21
   0  -7   4    0.12    0.32
   0  -7  -4    0.32    0.30
   0  -7  -4    0.42    0.32
  -1  -7  -4   23.04    1.23
   1  -7   4   24.76    1.27
   1  -7   4   23.90    0.97
   1  -7   4   24.69    1.39
  -1  -7  -4   23.53    1.34
  -1  -7  -4   25.02    1.22
  -1  -7   4   23.43    1.32
   1  -7  -4   25.03    1.29
  -1  -7   4   25.49    1.30
   1  -7  -4   24.21    1.23
   1  -7  -4   23.74    1.35
  -1  -7   4   23.68    0.95
   2  -7   4   27.78    1.52
   2  -7   4   31.42    1.16
   2  -7   4   28.76    1.07
  -2  -7   4   29.90    1.08
  -2  -7   4   29.73    0.79
   2  -7  -4   29.68    1.12
   2  -7  -4   30.95    1.49
  -2  -7   4   29.62    1.11
   2  -7  -4   29.98    1.13
   2  -7  -4   30.13    1.10
   2  -7  -4   28.30    1.43
  -2  -7   4   28.84    1.02
  -2   7  -4   28.58    1.10
  -2  -7   4   30.87    1.49
  -2  -7   4   30.16    1.10
   2  -7  -4   27.71    1.49
   3  -7   4   87.93    2.36
   3  -7   4   89.08    2.18
   3  -7   4   86.45    1.75
  -3  -7   4   94.72    2.12
  -3   7  -4   93.90    2.24
   3  -7  -4   91.09    2.20
  -3  -7   4   89.45    2.18
   3  -7  -4   89.27    2.19
  -3  -7   4   86.81    2.12
  -3  -7   4   87.52    2.11
   4  -7   4    8.95    0.61
  -4   7   4    9.47    0.68
  -4   7   4    9.85    0.61
  -4  -7   4   10.02    0.63
   4  -7  -4    9.48    0.63
  -4  -7   4    9.48    0.57
  -4   7  -4    9.42    0.66
   4  -7  -4   10.04    0.61
  -4  -7   4    9.42    0.56
  -4   7  -4    9.23    0.59
  -5   7  -4    4.45    0.44
   0  -8  -4    3.31    0.61
   0  -8  -4    3.53    0.45
   0  -8   4    3.59    0.47
   0  -8  -4    3.24    0.46
   0  -8  -4    2.92    0.59
   0  -8  -4    2.34    0.55
   0  -8   4    3.55    0.66
   0  -8  -4    3.27    0.42
   0  -8   4    3.78    0.71
   0  -8   4    2.93    0.39
   0  -8  -4    3.75    0.36
   0  -8   4    2.96    0.43
   0  -8   4    3.68    0.43
   1  -8   4   25.42    1.05
   1  -8   4   24.26    0.95
  -1  -8  -4   25.18    0.96
  -1  -8  -4   26.11    1.01
  -1  -8  -4   26.16    1.39
   1  -8   4   26.27    1.06
  -1  -8  -4   26.04    0.64
  -1  -8  -4   23.51    1.42
   1  -8   4   26.15    1.02
   1  -8   4   24.03    1.45
   1  -8   4   25.77    1.37
  -1  -8   4   25.07    1.37
   1  -8  -4   26.45    1.41
   1  -8  -4   25.02    1.01
  -1  -8   4   26.29    1.04
  -1  -8   4   25.89    0.97
   1  -8  -4   24.87    0.96
   1  -8  -4   23.68    1.43
  -1  -8   4   25.56    0.82
   1  -8  -4   24.84    1.32
   1  -8  -4   24.39    0.97
  -1  -8   4   26.25    1.03
   1  -8  -4   25.35    1.04
   2  -8   4   88.31    2.19
   2  -8   4   90.71    1.99
   2  -8   4   86.34    2.09
   2  -8   4   85.03    2.86
   2  -8  -4   88.77    2.88
  -2  -8   4   93.94    2.80
  -2  -8   4   91.63    2.19
  -2  -8   4   91.53    1.59
   2  -8  -4   92.19    2.79
   2  -8  -4   88.48    2.17
   2  -8  -4   89.86    2.21
  -2   8  -4   91.22    2.18
   2  -8  -4   93.87    2.24
  -2  -8   4   92.21    2.23
   2  -8  -4   89.97    2.27
  -2  -8   4   98.47    2.29
  -3   8   4    0.29    0.22
   3  -8   4   -0.10    0.19
   3  -8   4    0.59    0.26
  -3  -8   4    0.45    0.29
  -3  -8   4   -0.11    0.20
   3  -8  -4    0.45    0.27
  -3  -8   4    0.37    0.20
   3  -8  -4    0.20    0.22
  -3   8  -4    0.26    0.24
  -3  -8   4    0.15    0.23
  -4   8   4    2.41    0.41
  -4   8   4    1.75    0.29
  -4  -8   4    2.27    0.29
  -4   8  -4    2.55    0.39
   4  -8  -4    1.74    0.28
  -4   8  -4    2.13    0.30
   0  -9   4    0.10    0.21
   0  -9  -4   -0.09    0.34
   0  -9  -4    0.41    0.24
   0  -9  -4   -0.04    0.36
   0  -9   4    0.47    0.40
   0  -9  -4    0.22    0.19
   0  -9   4    0.26    0.35
   0  -9   4    0.63    0.28
   0  -9  -4    0.16    0.24
   0  -9  -4    0.12    0.16
   0  -9   4    0.05    0.20
   0  -9   4   -0.29    0.16
  -1  -9  -4   17.58    1.29
   1  -9   4   18.55    0.91
   1  -9   4   18.75    0.87
  -1  -9  -4   18.38    0.81
   1  -9   4   18.06    1.21
   1  -9   4   18.50    0.81
   1  -9   4   17.25    1.30
  -1  -9  -4   18.62    1.21
   1  -9   4   18.10    0.85
   1  -9  -4   18.29    0.81
  -1  -9   4   17.01    0.84
  -1  -9   4   18.74    0.82
   1  -9  -4   17.58    1.33
   1  -9  -4   18.23    1.22
  -1  -9   4   20.15    1.26
  -1  -9   4   19.89    0.90
   1  -9  -4   18.67    0.87
   1  -9  -4   19.89    0.88
  -1  -9   4   18.94    0.66
   1  -9  -4   18.72    0.83
   2  -9   4   10.65    0.60
   2  -9   4   10.69    0.68
   2  -9   4   11.19    0.73
   2  -9   4   10.83    0.63
   2  -9  -4   11.25    0.70
   2  -9  -4   11.23    0.62
   2  -9  -4   10.32    1.03
   2  -9  -4   11.88    0.74
  -2  -9   4   12.20    0.70
  -2  -9   4   10.39    0.65
  -2  -9   4   10.60    1.02
   2  -9  -4   11.81    0.71
  -3   9   4    2.09    0.33
   3  -9   4    1.43    0.30
   3  -9   4    1.50    0.29
  -3  -9   4    2.02    0.31
  -3   9  -4    1.38    0.28
   3  -9  -4    1.77    0.31
  -4   9   4    2.62    0.27
  -4   9   4    2.61    0.31
  -4   9  -4    2.76    0.28
   4  -9  -4    2.27    0.24
   0 -10  -4    0.17    0.20
   0 -10  -4    0.26    0.37
   0 -10  -4    0.38    0.25
   0 -10  -4    0.20    0.14
   0 -10   4    0.36    0.17
   0 -10   4    0.25    0.19
   0 -10   4   -0.11    0.16
   0 -10   4    0.04    0.20
   0 -10  -4    0.22    0.19
   0 -10   4   -0.04    0.33
   1 -10   4    6.14    0.51
   1 -10   4    5.28    0.48
   1 -10   4    6.33    0.47
   1 -10   4    4.13    0.47
  -1 -10  -4    4.92    0.45
   1 -10  -4    5.91    0.52
   1 -10  -4    5.59    0.45
  -1 -10   4    5.60    0.46
   1 -10  -4    6.10    1.06
  -1 -10   4    4.13    0.44
  -1 -10   4    5.10    0.51
   1 -10  -4    5.94    0.52
   1 -10  -4    5.03    0.47
   2 -10   4    2.00    0.34
   2 -10   4    2.47    0.33
   2 -10   4    1.92    0.29
   2 -10   4    2.49    0.40
   2 -10  -4    2.07    0.35
   2 -10  -4    3.16    0.33
   2 -10  -4    1.88    0.32
  -2 -10   4    1.87    0.32
   3 -10   4    1.06    0.21
  -3  10   4    1.17    0.23
   3 -10  -4    0.99    0.22
   3 -10  -4    1.14    0.29
  -3  10  -4    1.18    0.34
   0 -11   4    1.35    0.17
   0 -11   4    1.65    0.26
   0 -11   4    1.63    0.28
   0 -11  -4    2.67    0.32
   1 -11   4    6.16    0.44
   1 -11   4    5.58    0.38
   1 -11   4    5.44    0.38
  -1 -11  -4    5.82    0.39
   1 -11  -4    5.99    0.43
  -1 -11   4    5.39    0.43
   1 -11  -4    5.50    0.33
   1 -11  -4    6.04    0.40
  -1 -11   4    6.09    0.40
   2 -11   4    2.88    0.29
  -2  11   4    2.32    0.28
   2 -11   4    2.38    0.25
  -2 -11   4    2.11    0.25
   2 -11  -4    2.53    0.28
   2 -11  -4    2.37    0.27
   0 -12   4   14.33    0.48
   0 -12   4   14.62    0.51
   0 -12  -4   14.98    0.49
   0   0  -5    0.10    0.15
   0   0   5    0.08    0.10
   0   0  -5    0.12    0.11
  -1   0   5    0.17    0.11
   1   0   5    0.48    0.20
   1   0  -5    0.32    0.19
   1   0  -5   -0.06    0.10
  -1   0  -5    0.22    0.17
   1   0   5    0.46    0.15
  -1   0  -5    0.36    0.19
  -2   0  -5   32.13    1.09
   2   0  -5   30.50    0.98
   2   0  -5   31.07    0.91
   2   0  -5   30.49    1.11
   2   0   5   32.81    1.02
   2   0   5   32.32    1.13
   2   0  -5   28.40    1.06
   2   0   5   30.81    1.05
   3   0   5   77.78    2.07
  -3   0   5   73.61    1.66
  -3   0  -5   73.36    1.70
  -3   0  -5   76.82    2.17
   3   0   5   77.41    2.10
   3   0  -5   75.75    2.21
   3   0  -5   78.98    2.06
  -3   0   5   74.66    1.76
  -4   0   5    6.09    0.74
  -4   0  -5    6.18    0.60
   4   0  -5    6.58    0.56
  -4   0   5    6.25    0.61
  -4   0  -5    6.81    0.66
  -4   0   5    6.79    0.52
  -4   0  -5    6.74    0.53
   4   0   5    6.23    0.76
  -4   0  -5    7.79    0.60
  -4   0   5    6.29    0.52
  -4   0  -5    6.55    0.53
  -4   0   5    6.49    0.69
  -5   0  -5    9.72    0.60
  -5   0  -5   10.24    0.62
  -5   0   5    9.43    0.69
   5   0  -5   10.35    0.66
   5   0  -5   10.03    0.63
  -5   0  -5   10.01    0.63
  -5   0  -5    9.44    0.61
  -5   0   5   10.14    0.66
  -5   0  -5   10.20    0.70
   6   0   5    1.74    0.23
  -6   0   5    1.76    0.32
  -6   0  -5    1.48    0.22
  -6   0   5    1.82    0.25
   0  -1   5  107.62    1.97
   0  -1   5  112.54    2.36
   0  -1  -5  105.77    2.15
   0   1   5  107.90    1.66
   0  -1  -5  109.08    2.10
   0  -1  -5  105.58    1.99
   0   1  -5  108.34    2.01
  -1  -1  -5  102.57    2.06
   1  -1   5  102.29    2.21
   1   1  -5  102.44    2.08
   1  -1   5  102.03    1.98
  -1  -1  -5  104.29    2.13
   1  -1   5  105.41    1.99
  -1   1  -5  100.35    1.99
   1  -1  -5  109.67    2.17
   1  -1  -5  102.67    1.98
  -1  -1   5  104.21    2.00
   1   1   5  105.37    2.23
   1  -1  -5  105.76    1.82
   1   1   5  102.36    1.85
   2  -1   5  146.10    2.89
   2  -1   5  145.79    3.05
  -2  -1  -5  149.31    3.04
   2  -1   5  149.14    2.93
   2   1  -5  146.01    3.00
   2   1  -5  148.36    2.89
   2  -1  -5  153.23    2.82
   2   1   5  149.18    3.07
  -2   1  -5  148.90    2.94
   2  -1  -5  144.18    2.84
   2  -1  -5  148.88    3.03
   2   1   5  153.88    2.86
   2   1   5  147.17    2.98
   2  -1  -5  153.08    3.10
   3   1  -5   34.94    1.32
   3  -1   5   36.65    1.37
   3   1  -5   35.78    1.43
  -3  -1  -5   32.71    1.01
  -3  -1  -5   33.46    1.38
   3  -1   5   34.55    1.30
  -3  -1   5   36.39    1.12
   3  -1  -5   36.87    1.32
   3   1   5   35.71    1.31
   3   1   5   36.12    1.37
   3  -1  -5   36.92    1.28
   3  -1  -5   35.51    1.43
  -3   1  -5   34.09    1.03
  -3  -1   5   35.06    1.03
   3  -1  -5   34.42    1.09
   4  -1   5    0.95    0.40
  -4  -1  -5    1.67    0.34
  -4  -1  -5    1.37    0.30
   4   1  -5    1.12    0.30
  -4   1   5    1.83    0.37
  -4  -1  -5    1.53    0.37
  -4  -1  -5    1.95    0.38
  -4  -1  -5    1.37    0.29
  -4  -1   5    2.13    0.37
   4  -1  -5    1.45    0.35
  -4   1  -5    1.75    0.47
  -4  -1   5    1.84    0.33
  -4   1  -5    1.24    0.31
  -4   1  -5    1.53    0.34
  -4  -1   5    1.91    0.38
  -4   1  -5    1.84    0.33
  -4  -1   5    2.39    0.40
   4  -1  -5    1.34    0.35
  -4  -1   5    1.30    0.36
   4   1   5    1.80    0.46
  -5  -1  -5    0.37    0.26
   5   1  -5    0.46    0.24
  -5  -1  -5    0.47    0.24
   5  -1   5    0.22    0.21
  -5  -1  -5    0.14    0.23
  -5   1   5    0.77    0.27
  -5  -1  -5    0.35    0.20
  -5  -1  -5    0.23    0.18
   5   1  -5    0.35    0.25
  -5   1  -5    0.40    0.23
  -5  -1   5    0.31    0.23
   5  -1  -5    0.23    0.22
   5  -1  -5    0.02    0.21
  -5   1  -5    0.16    0.32
  -5  -1   5    0.26    0.22
  -5   1  -5    0.10    0.22
  -5  -1   5    0.55    0.24
  -5  -1   5    0.20    0.24
   6  -1   5   25.92    0.77
  -6  -1  -5   26.48    0.60
  -6  -1   5   23.91    0.70
  -6  -1   5   24.38    0.67
  -6   1  -5   24.95    0.76
   0  -2   5  123.52    2.27
   0  -2  -5  115.66    2.25
   0  -2   5  117.78    2.39
   0  -2  -5  117.39    2.30
   0   2  -5  118.09    2.11
   0  -2  -5  116.58    2.40
  -1  -2  -5  126.59    2.62
   1  -2   5  126.70    2.46
   1  -2   5  128.03    2.35
   1  -2   5  126.36    2.66
   1   2  -5  125.86    2.43
  -1  -2  -5  127.03    2.49
  -1  -2  -5  125.38    2.53
   1  -2  -5  127.19    2.62
  -1  -2   5  124.51    2.43
   1   2   5  123.52    2.14
   1  -2  -5  124.98    2.43
  -1  -2   5  124.24    2.77
   1  -2  -5  126.00    2.07
  -1   2  -5  128.48    2.26
   1  -2  -5  128.10    2.49
   1  -2  -5  129.03    2.53
   2  -2   5  102.60    2.31
   2  -2   5  103.67    2.29
   2  -2   5  103.60    2.45
   2   2  -5   99.59    2.37
   2   2  -5  103.12    2.36
  -2  -2  -5   99.91    2.33
  -2  -2  -5  104.68    2.41
  -2  -2   5   99.12    2.01
   2  -2  -5  101.78    2.36
   2   2   5  101.45    2.40
   2   2   5  102.80    2.11
   2  -2  -5  103.45    2.07
  -2  -2   5   99.61    2.25
   2  -2  -5  102.70    2.37
  -2   2  -5  100.39    2.15
   2  -2  -5  104.12    2.26
  -3  -2  -5   22.94    0.84
   3   2  -5   22.83    1.10
   3  -2   5   25.51    1.15
   3  -2   5   25.34    1.14
   3  -2   5   24.76    0.86
  -3  -2  -5   23.72    1.20
   3   2  -5   24.13    1.20
   3   2   5   23.94    1.13
  -3  -2   5   25.40    0.89
   3  -2  -5   24.51    1.20
   3   2   5   25.77    1.10
  -3   2  -5   26.12    0.90
  -3  -2   5   23.93    0.90
   3  -2  -5   26.57    1.15
   3  -2  -5   26.20    0.94
  -4  -2  -5    1.41    0.30
  -4  -2  -5    2.00    0.36
  -4  -2  -5    2.14    0.41
  -4   2   5    3.20    0.48
  -4  -2  -5    2.09    0.35
   4  -2   5    1.37    0.42
  -4  -2  -5    2.07    0.40
  -4   2   5    2.47    0.36
   4  -2  -5    2.64    0.41
  -4   2  -5    1.84    0.34
  -4   2  -5    1.60    0.33
  -4  -2   5    2.25    0.42
   4  -2  -5    1.79    0.35
  -4  -2   5    1.94    0.34
  -4   2  -5    2.27    0.42
  -4  -2   5    2.08    0.38
  -4  -2   5    2.31    0.37
  -4  -2   5    1.85    0.35
  -4  -2   5    2.43    0.41
   4   2   5    2.33    0.56
   5  -2   5   10.40    0.61
  -5  -2  -5   10.40    0.60
  -5  -2  -5    9.49    0.57
   5   2  -5    9.98    0.65
   5   2  -5    9.70    0.62
  -5  -2  -5    9.72    0.63
  -5  -2  -5   10.97    0.61
  -5   2   5    9.92    0.63
  -5  -2   5    9.38    0.61
  -5   2  -5    9.91    0.62
   5  -2  -5    9.50    0.64
  -5  -2   5   10.30    0.61
   5  -2  -5   10.35    0.64
  -5  -2   5   11.52    0.68
  -5   2  -5    9.70    0.64
  -5  -2   5    9.62    0.60
   0  -3  -5  192.78    3.53
   0  -3  -5  194.35    3.70
   0  -3   5  197.10    3.70
   0  -3   5  187.92    3.77
   0  -3   5  206.25    3.56
   0  -3  -5  198.64    3.54
   1  -3   5    0.05    0.11
  -1  -3  -5   -0.07    0.16
   1   3  -5    0.01    0.14
  -1  -3  -5    0.00    0.21
   1  -3   5   -0.04    0.14
   1  -3   5    0.22    0.21
  -1  -3  -5    0.56    0.21
   1  -3  -5   -0.16    0.16
   1  -3  -5    0.27    0.17
  -1  -3   5   -0.12    0.15
  -1  -3   5   -0.06    0.14
   1  -3  -5   -0.09    0.16
   1  -3  -5    0.08    0.20
  -1  -3   5    0.02    0.17
  -2  -3  -5   59.19    1.75
   2  -3   5   59.81    1.68
   2  -3   5   62.29    1.65
   2   3  -5   58.59    1.68
   2   3  -5   60.77    1.76
   2  -3   5   55.53    1.37
  -2  -3  -5   59.36    1.71
   2  -3   5   58.67    1.81
   2  -3  -5   57.49    1.63
  -2  -3   5   57.02    1.40
   2  -3  -5   55.85    1.68
  -2  -3   5   57.08    1.65
   2   3   5   60.18    1.76
   2  -3  -5   58.21    1.37
   2  -3  -5   60.63    1.69
   2   3   5   58.23    1.46
   3  -3   5    9.24    0.55
   3  -3   5    9.57    0.57
  -3  -3  -5    9.56    0.82
   3   3  -5    8.75    0.87
  -3  -3  -5    8.59    0.52
   3   3  -5    7.33    0.74
   3  -3   5    9.16    0.74
   3  -3   5    7.99    0.79
   3   3   5    9.62    0.78
   3  -3  -5    9.64    0.76
   3  -3  -5    9.51    0.84
   3  -3  -5    9.62    0.81
   3  -3  -5   10.03    0.60
  -3  -3   5    9.00    0.56
  -3  -3   5    9.12    0.58
  -4  -3  -5   23.31    0.85
  -4   3   5   24.25    0.93
  -4  -3  -5   21.28    0.99
  -4  -3  -5   23.57    0.93
   4  -3   5   21.93    0.95
  -4  -3  -5   22.77    0.99
   4  -3   5   23.86    0.94
  -4  -3  -5   23.41    0.94
   4  -3   5   21.23    1.28
  -4  -3   5   24.33    0.96
  -4  -3   5   23.18    0.98
  -4  -3   5   23.76    1.03
   4  -3  -5   22.71    1.29
  -4   3  -5   23.41    1.03
   4  -3  -5   23.81    1.00
  -4  -3   5   24.44    0.99
  -4   3  -5   21.89    0.94
   4  -3  -5   21.87    0.97
  -4  -3   5   23.47    0.98
   4   3   5   25.30    1.32
  -4  -3   5   24.12    0.96
  -4   3  -5   22.46    0.80
  -5  -3  -5    7.00    0.52
   5   3  -5    5.50    0.52
  -5  -3  -5    6.97    0.42
  -5  -3  -5    6.84    0.54
   5  -3   5    6.68    0.53
  -5  -3  -5    5.89    0.47
  -5   3  -5    7.27    0.55
  -5  -3   5    7.49    0.49
  -5  -3   5    6.56    0.52
  -5  -3   5    6.65    0.50
  -5  -3   5    7.11    0.50
   5  -3  -5    7.08    0.71
   5  -3  -5    6.84    0.56
   5  -3  -5    7.57    0.54
   0  -4   5    2.50    0.40
   0  -4  -5    2.23    0.35
   0  -4   5    2.29    0.38
   0  -4   5    3.03    0.41
   0  -4  -5    2.43    0.42
   0  -4  -5    2.66    0.38
   0  -4  -5    2.48    0.37
  -1  -4  -5   19.20    0.86
   1  -4   5   19.66    0.76
   1  -4   5   21.15    0.90
  -1  -4  -5   19.27    0.84
   1  -4   5   20.41    0.87
   1  -4   5   20.30    0.71
  -1  -4  -5   19.78    0.98
   1  -4   5   20.20    0.98
  -1  -4  -5   19.82    0.88
   1  -4  -5   20.73    0.96
  -1  -4   5   19.25    0.70
  -1  -4   5   20.54    0.89
   1  -4  -5   20.68    0.91
   1  -4  -5   19.40    0.91
  -1  -4   5   20.56    0.88
   1  -4  -5   18.01    0.79
  -1  -4   5   18.57    0.88
  -2  -4  -5   78.86    2.20
   2  -4   5   73.06    1.95
  -2  -4  -5   72.78    2.04
   2   4  -5   74.42    1.98
   2  -4   5   74.83    2.04
   2  -4   5   74.74    2.20
  -2  -4  -5   74.48    2.10
   2  -4   5   72.94    1.70
  -2  -4   5   74.45    2.09
   2  -4  -5   75.95    2.05
   2  -4  -5   70.64    1.64
  -2  -4   5   73.13    1.71
  -2  -4   5   72.45    2.01
   2  -4  -5   74.89    2.09
  -2  -4   5   70.80    1.63
  -3  -4  -5    2.29    0.34
  -3  -4  -5    2.10    0.54
   3   4  -5    2.09    0.48
   3  -4   5    3.09    0.42
   3  -4   5    2.15    0.35
   3  -4   5    1.95    0.43
   3   4   5    2.50    0.49
   3  -4  -5    2.04    0.48
  -3  -4   5    2.52    0.37
   3  -4  -5    2.51    0.52
   3  -4  -5    2.41    0.39
  -3  -4   5    3.04    0.43
  -4  -4  -5    7.41    0.55
  -4  -4  -5    8.29    0.63
   4  -4   5    7.22    0.60
  -4  -4  -5    8.00    0.44
  -4  -4  -5    7.98    0.57
  -4   4   5    7.53    0.62
   4  -4   5    7.50    0.60
   4  -4   5    7.89    0.81
  -4  -4   5    7.73    0.58
  -4  -4   5    7.41    0.58
   4  -4  -5    7.83    0.75
  -4  -4   5    6.83    0.50
  -4   4  -5    8.52    0.64
  -4  -4   5    7.32    0.60
  -4   4  -5    7.66    0.58
  -4  -4   5    7.63    0.61
   4  -4  -5    5.72    0.57
   4  -4  -5    7.90    0.61
  -4  -4   5    6.73    0.58
   5  -4   5    1.38    0.28
  -5  -4  -5    1.14    0.26
  -5  -4  -5    1.03    0.25
  -5  -4  -5    1.15    0.27
   5  -4   5    0.83    0.33
  -5  -4   5    1.07    0.19
   5  -4  -5    1.71    0.30
  -5  -4   5    1.04    0.27
  -5  -4   5    0.99    0.24
   5  -4  -5    1.03    0.32
   5  -4  -5    1.06    0.40
  -5   4  -5    1.21    0.27
  -5  -4   5    1.47    0.28
   0  -5  -5  120.12    2.76
   0  -5   5  114.22    2.33
   0  -5  -5  122.15    2.97
   0  -5   5  119.93    2.88
   0  -5  -5  121.53    2.90
   0  -5   5  116.76    2.74
   0  -5   5  114.28    2.64
   0  -5  -5  118.29    2.69
   1  -5   5   24.02    0.87
  -1  -5  -5   25.06    1.04
   1  -5   5   25.82    1.25
  -1  -5  -5   27.55    1.12
  -1  -5  -5   23.91    1.05
   1  -5   5   25.17    1.09
   1  -5   5   24.03    1.07
  -1  -5  -5   25.59    1.21
  -1  -5   5   24.82    1.07
   1  -5  -5   25.86    1.15
  -1  -5   5   24.17    1.10
   1  -5  -5   24.63    1.08
   1  -5  -5   24.96    1.17
  -1  -5   5   21.67    1.05
  -1  -5   5   23.45    0.85
  -2  -5  -5   17.91    1.07
  -2  -5  -5   16.93    0.97
   2  -5   5   16.81    1.08
  -2  -5  -5   15.90    0.96
   2  -5   5   16.23    0.75
   2  -5   5   18.66    0.96
   2  -5   5   16.87    0.98
  -2  -5   5   18.06    0.74
   2  -5  -5   19.09    1.04
  -2  -5   5   17.90    0.79
  -2  -5   5   17.72    1.01
   2  -5  -5   18.21    0.76
  -2  -5   5   16.52    0.98
   2  -5  -5   16.74    1.00
  -3  -5  -5   40.58    0.86
   3  -5   5   44.19    1.36
   3  -5   5   41.32    1.30
   3  -5   5   41.42    1.66
   3  -5   5   44.61    1.48
  -3  -5  -5   42.69    1.39
   3  -5  -5   41.30    1.72
   3   5   5   44.95    1.75
  -3  -5   5   42.52    1.34
  -3  -5   5   45.17    1.39
   3  -5  -5   43.76    1.72
   3  -5  -5   43.22    1.36
   3  -5  -5   42.76    1.37
  -3  -5   5   41.19    1.16
  -3   5  -5   43.78    1.41
   3  -5  -5   42.67    1.37
  -3   5  -5   40.12    1.51
   3  -5  -5   43.08    1.37
  -3  -5   5   42.21    1.35
  -3  -5   5   42.56    1.30
  -4  -5  -5    9.61    0.95
  -4   5   5   10.72    0.71
   4  -5   5    9.14    0.64
   4  -5   5   11.25    0.76
   4  -5   5   11.68    0.67
  -4  -5  -5    9.95    0.67
  -4  -5  -5   10.06    0.63
  -4   5   5   10.52    0.74
   4  -5  -5   11.08    0.73
   4  -5  -5   11.39    0.71
  -4  -5   5   10.50    0.67
  -4   5  -5   11.10    0.69
   4  -5  -5   11.59    0.71
  -4   5  -5   10.60    0.71
  -4  -5   5   11.39    0.72
  -4  -5   5   11.77    0.69
  -4  -5   5   10.23    0.66
  -4  -5   5   10.96    0.54
  -4  -5   5   11.15    0.69
  -5  -5  -5    6.08    0.41
   5  -5   5    5.57    0.47
  -5  -5  -5    5.72    0.44
  -5   5  -5    5.39    0.44
  -5  -5   5    5.92    0.42
  -5  -5   5    4.85    0.39
   5  -5  -5    5.40    0.40
  -5  -5   5    5.24    0.41
   5  -5  -5    5.85    0.44
   0  -6  -5   31.89    1.34
   0  -6   5   28.29    1.34
   0  -6  -5   28.24    1.26
   0  -6   5   30.31    1.02
   0  -6   5   29.86    1.26
   0  -6   5   33.04    1.37
   0  -6  -5   31.10    1.43
  -1  -6  -5    9.30    0.74
   1  -6   5    9.28    0.73
  -1  -6  -5    9.25    0.73
   1  -6   5   10.10    0.87
  -1  -6  -5    9.33    0.83
   1  -6   5    8.06    0.71
   1  -6   5    8.73    0.58
  -1  -6   5    9.11    0.76
   1  -6  -5    9.71    0.82
   1  -6  -5    9.14    0.75
  -1  -6   5    9.25    0.78
   1  -6  -5    9.31    0.78
  -1  -6   5    9.88    0.74
  -1  -6   5    8.28    0.51
  -1  -6   5    8.52    0.56
   2  -6   5   30.61    1.53
  -2  -6  -5   28.16    1.45
  -2  -6  -5   27.75    1.32
   2  -6   5   30.17    1.09
   2  -6  -5   30.65    1.54
   2  -6  -5   29.20    1.05
   2  -6  -5   29.31    1.40
  -2  -6   5   29.14    1.00
   2  -6  -5   26.65    1.31
  -2  -6   5   28.86    1.06
  -2  -6   5   29.83    1.41
  -3  -6  -5    6.85    0.64
   3  -6   5    7.08    0.61
   3  -6   5    7.40    0.60
   3  -6  -5    6.17    0.79
   3  -6  -5    6.94    0.59
  -3  -6   5    7.82    0.55
   3  -6  -5    6.93    0.58
  -3  -6   5    7.49    0.66
  -3   6  -5    7.94    0.88
  -3  -6   5    7.29    0.58
  -3   6  -5    7.50    0.62
   3  -6  -5    8.73    1.01
   3  -6  -5    7.51    0.61
  -3  -6   5    7.20    0.67
  -3  -6   5    6.19    0.41
   3  -6  -5    6.95    0.51
   4  -6   5   19.04    0.87
  -4  -6  -5   20.33    0.88
  -4   6   5   19.77    0.96
   4  -6   5   20.32    0.88
  -4   6   5   19.82    0.88
  -4  -6   5   20.15    0.86
  -4  -6   5   17.85    0.83
  -4  -6   5   18.54    0.87
   4  -6  -5   19.61    0.73
  -4   6  -5   19.66    0.87
  -4  -6   5   20.69    0.86
   4  -6  -5   20.64    0.91
  -4   6  -5   21.04    0.91
   4  -6  -5   19.93    0.89
  -5  -6  -5    8.45    0.45
  -5  -6   5    7.93    0.42
   5  -6  -5    8.78    0.45
  -5   6  -5    8.92    0.46
   0  -7  -5    0.63    0.33
   0  -7   5    0.92    0.27
   0  -7  -5    0.56    0.34
   0  -7   5    0.66    0.36
   0  -7  -5    0.78    0.35
   0  -7   5    0.77    0.38
   1  -7   5   15.76    1.13
  -1  -7  -5   16.15    1.07
   1  -7   5   14.05    1.34
   1  -7   5   14.51    0.99
  -1  -7  -5   13.28    0.92
  -1  -7  -5   15.21    1.12
   1  -7   5   15.22    0.80
  -1  -7  -5   15.53    1.01
   1  -7   5   15.33    0.74
   1  -7  -5   14.57    0.76
   1  -7  -5   15.19    0.81
   1  -7  -5   15.75    1.07
   1  -7  -5   13.00    0.93
  -1  -7   5   16.88    1.12
  -1  -7   5   13.85    0.75
  -1  -7   5   14.03    1.01
  -1  -7   5   13.55    0.63
  -1  -7   5   14.73    0.74
   1  -7  -5   14.20    1.08
   1  -7  -5   14.48    0.74
  -2  -7  -5    0.39    0.27
   2  -7   5   -0.26    0.36
   2  -7   5    0.06    0.22
   2  -7   5   -0.03    0.21
  -2  -7   5    0.07    0.28
  -2  -7   5   -0.08    0.21
   2  -7  -5    0.27    0.31
  -2  -7   5    0.21    0.22
  -2  -7   5    0.04    0.24
   2  -7  -5    0.15    0.23
   2  -7  -5    0.17    0.26
  -2  -7   5    0.06    0.14
   2  -7  -5    0.09    0.44
  -2   7  -5    0.13    0.26
   2  -7  -5    0.01    0.29
  -2  -7   5    0.19    0.19
   3  -7   5    8.15    0.43
   3  -7   5    8.57    0.64
   3  -7  -5    9.33    0.67
  -3  -7   5    8.96    0.33
   3  -7  -5    9.40    0.66
  -3  -7   5    9.71    0.66
  -3  -7   5    9.47    0.66
  -3  -7   5    8.79    0.60
  -3   7  -5    9.29    0.66
  -3  -7   5    7.98    0.60
  -4   7   5    4.62    0.54
  -4   7   5    5.03    0.48
   4  -7   5    4.69    0.55
  -4  -7   5    4.35    0.42
   4  -7  -5    4.53    0.46
  -4  -7   5    4.46    0.44
  -4   7  -5    5.08    0.49
  -4  -7   5    5.27    0.45
  -4   7  -5    5.48    0.54
  -4  -7   5    4.00    0.56
   0  -8  -5   -0.15    0.18
   0  -8  -5    0.16    0.35
   0  -8   5    0.01    0.27
   0  -8   5   -0.10    0.19
   0  -8   5    0.13    0.20
   0  -8  -5   -0.01    0.16
   0  -8   5    0.09    0.34
   0  -8   5    0.32    0.22
   0  -8  -5   -0.34    0.31
   0  -8  -5    0.19    0.21
   0  -8   5    0.15    0.24
   0  -8  -5   -0.16    0.31
  -1  -8  -5   -0.12    0.21
  -1  -8  -5    0.10    0.34
  -1  -8  -5    0.37    0.13
   1  -8   5    0.57    0.26
   1  -8   5    0.62    0.40
   1  -8   5    0.30    0.25
  -1  -8  -5    0.34    0.22
   1  -8   5    0.41    0.37
   1  -8   5    0.14    0.22
  -1  -8  -5   -0.10    0.36
   1  -8   5    0.38    0.23
  -1  -8   5    0.27    0.23
  -1  -8   5    0.23    0.20
   1  -8  -5    0.67    0.38
  -1  -8   5    0.12    0.28
   1  -8  -5    0.05    0.26
   1  -8  -5    0.20    0.38
   1  -8  -5    0.36    0.23
   1  -8  -5    0.30    0.22
  -1  -8   5    0.32    0.18
   1  -8  -5    0.29    0.35
   1  -8  -5    0.35    0.25
  -1  -8   5    0.14    0.21
   2  -8   5    5.53    0.55
   2  -8   5    5.11    0.54
   2  -8   5    5.32    0.48
   2  -8   5    5.58    0.90
   2  -8  -5    5.39    0.50
   2  -8  -5    5.60    0.80
  -2  -8   5    5.64    0.55
   2  -8  -5    5.96    0.60
   2  -8  -5    6.13    0.60
  -2  -8   5    7.37    0.88
  -2  -8   5    5.38    0.32
  -2  -8   5    5.80    0.60
   2  -8  -5    4.45    0.54
  -3   8   5    6.12    0.53
   3  -8   5    6.07    0.54
  -3  -8   5    7.17    0.52
   3  -8  -5    5.78    0.54
  -3  -8   5    5.55    0.52
  -3  -8   5    6.01    0.54
  -3  -8   5    6.05    0.49
  -3   8  -5    6.23    0.58
  -4   8   5    0.48    0.20
  -4   8   5    0.94    0.30
  -4   8  -5    1.17    0.24
   4  -8  -5    0.94    0.22
  -4  -8   5    0.79    0.21
  -4   8  -5    1.34    0.32
   0  -9  -5   80.73    1.70
   0  -9   5   83.51    2.08
   0  -9  -5   83.11    2.65
   0  -9   5   79.09    1.84
   0  -9   5   78.97    1.98
   0  -9  -5   78.55    1.96
   0  -9   5   78.18    1.91
   0  -9   5   78.96    2.55
   0  -9   5   76.47    2.70
   0  -9  -5   77.53    1.90
  -1  -9  -5   28.71    1.05
   1  -9   5   29.94    1.48
  -1  -9  -5   28.86    1.50
  -1  -9  -5   26.75    1.81
  -1  -9  -5   29.38    1.01
   1  -9   5   29.00    1.10
   1  -9   5   27.46    1.05
   1  -9   5   27.41    1.59
   1  -9   5   28.07    0.99
   1  -9   5   28.82    1.11
  -1  -9   5   28.48    1.48
  -1  -9   5   27.44    1.06
   1  -9  -5   28.96    1.51
  -1  -9   5   29.92    1.01
   1  -9  -5   29.46    1.08
   1  -9  -5   27.84    1.01
   1  -9  -5   25.89    1.61
   1  -9  -5   28.66    1.01
   1  -9  -5   31.45    1.10
  -1  -9   5   29.89    1.11
  -1  -9   5   28.78    0.87
   2  -9   5   17.15    0.85
   2  -9   5   19.61    0.77
   2  -9   5   17.71    0.81
   2  -9   5   18.00    0.94
   2  -9  -5   16.76    1.17
   2  -9  -5   17.84    0.83
   2  -9  -5   17.59    0.83
  -2  -9   5   15.85    1.13
  -2  -9   5   19.21    0.83
   2  -9  -5   17.86    0.75
   2  -9  -5   18.39    0.89
  -2  -9   5   16.95    0.82
  -3   9   5   22.42    0.85
  -3   9  -5   21.70    0.80
   3  -9  -5   21.59    0.84
  -3  -9   5   21.90    0.76
  -3   9  -5   19.99    1.02
  -3  -9   5   21.73    0.80
  -4   9   5    0.73    0.27
   4  -9  -5    0.95    0.25
   0 -10  -5   11.52    0.45
   0 -10  -5   12.23    0.66
   0 -10   5   12.27    0.68
   0 -10   5   12.98    0.60
   0 -10  -5   14.30    1.39
   0 -10   5   12.14    0.69
   0 -10  -5   13.30    0.66
   0 -10   5   12.18    0.63
  -1 -10  -5   16.66    0.72
   1 -10   5   16.25    0.77
   1 -10   5   17.67    0.77
   1 -10   5   16.29    0.79
   1 -10   5   17.45    0.75
   1 -10  -5   16.70    0.73
  -1 -10   5   16.50    0.72
   1 -10  -5   17.92    0.77
   1 -10  -5   17.99    0.73
  -1 -10   5   17.23    0.45
   1 -10  -5   17.79    0.78
  -1 -10   5   16.34    0.78
  -1 -10   5   15.70    0.74
   2 -10   5    3.13    0.33
   2 -10   5    2.91    0.36
   2 -10   5    4.07    0.47
  -2 -10   5    3.31    0.37
   2 -10  -5    3.25    0.39
   2 -10  -5    3.76    0.34
   2 -10  -5    3.75    0.39
  -3  10   5    8.03    0.44
  -3  10  -5    7.94    0.57
  -3 -10   5    8.50    0.42
   3 -10  -5    7.84    0.48
   3 -10  -5    8.21    0.44
   0 -11  -5    0.88    0.20
   0 -11   5    0.67    0.19
   0 -11   5    0.90    0.23
   0 -11  -5    0.74    0.23
   0 -11   5    0.55    0.14
   1 -11   5   12.93    0.54
   1 -11   5   14.18    0.60
   1 -11   5   14.00    0.57
  -1 -11  -5   14.03    0.56
  -1 -11   5   12.85    0.59
   1 -11  -5   12.85    0.56
   1 -11  -5   13.29    0.46
   1 -11  -5   13.82    0.58
   1 -11  -5   13.00    0.55
  -1 -11   5   14.00    0.55
   2 -11   5    6.60    0.36
  -2  11   5    7.19    0.39
   2 -11   5    7.20    0.41
  -2 -11   5    7.12    0.39
   2 -11  -5    6.44    0.35
   2 -11  -5    6.46    0.37
   0   0  -6  980.46   14.57
   0   0  -6  976.76   14.80
   0   0   6  985.28   14.49
   0   0   6 1000.00   14.93
  -1   0  -6    0.16    0.15
  -1   0  -6    0.25    0.20
  -1   0   6    0.03    0.11
   1   0   6    0.59    0.23
   1   0   6    0.38    0.15
   1   0  -6    0.08    0.18
   1   0  -6    0.28    0.13
   2   0  -6    9.42    0.55
   2   0   6    8.83    0.54
  -2   0  -6    9.02    0.61
   2   0   6    8.20    0.63
   2   0  -6    9.79    0.68
   2   0  -6    9.31    0.64
   2   0   6    9.37    0.61
  -3   0   6    0.52    0.25
   3   0  -6    0.87    0.35
   3   0  -6    0.78    0.31
  -3   0  -6    0.56    0.21
  -3   0  -6    1.36    0.39
   3   0   6    0.65    0.30
  -3   0   6    0.96    0.23
   3   0  -6    0.98    0.33
   3   0   6    0.55    0.29
   4   0  -6   36.32    1.26
  -4   0  -6   36.41    1.21
  -4   0  -6   37.32    1.30
  -4   0  -6   35.83    1.25
  -4   0   6   37.55    1.31
  -4   0  -6   36.68    1.19
  -4   0   6   34.00    1.16
   4   0   6   33.59    1.54
  -4   0  -6   37.64    1.34
   5   0  -6    8.66    0.61
  -5   0   6    9.84    0.71
  -5   0  -6   10.06    0.61
  -5   0  -6    9.76    0.61
  -5   0  -6   10.28    0.70
   5   0  -6    8.90    0.59
  -5   0   6    9.32    0.63
  -5   0  -6   10.08    0.64
  -6   0  -6    6.12    0.51
   0   1   6   77.61    1.27
   0   1   6   75.02    1.76
   0   1  -6   80.03    1.65
   0  -1   6   77.30    1.78
   0  -1  -6   77.55    1.72
   0  -1   6   76.09    1.56
   0  -1  -6   77.76    1.60
   0   1  -6   76.25    1.41
   1  -1   6   13.52    0.57
   1   1  -6   12.61    0.62
  -1  -1  -6   13.06    0.65
   1  -1   6   11.72    0.67
   1   1  -6   13.46    0.68
   1  -1   6   12.86    0.55
  -1  -1  -6   13.32    0.61
  -1   1   6   13.55    0.60
  -1   1  -6   13.17    0.59
   1   1   6   12.71    0.47
   1  -1  -6   14.00    0.45
  -1  -1   6   13.68    0.57
   1  -1  -6   14.95    0.70
   1  -1  -6   12.94    0.65
   1   1   6   13.34    0.70
   1  -1  -6   13.94    0.56
   2   1  -6   86.06    2.13
   2  -1   6   84.61    2.17
   2  -1   6   86.69    1.99
   2   1  -6   85.32    2.13
   2   1  -6   84.04    1.97
   2  -1   6   84.08    2.01
  -2  -1  -6   83.68    2.10
   2  -1  -6   85.47    2.14
   2  -1  -6   83.81    2.09
   2  -1  -6   85.87    1.89
   2   1   6   82.94    2.15
  -2   1  -6   86.10    2.01
  -2  -1   6   81.95    1.73
   2  -1  -6   84.49    1.84
   2   1   6   84.06    1.88
   2   1   6   83.46    2.03
   3  -1   6    8.95    0.72
   3   1  -6    7.55    0.67
   3   1  -6    6.35    0.73
   3   1  -6    7.44    0.72
   3  -1   6    8.32    0.78
  -3  -1  -6    8.47    0.52
  -3  -1  -6    6.97    0.72
   3   1   6    7.36    0.70
   3   1   6    8.43    0.71
   3  -1  -6    7.26    0.51
   3  -1  -6    6.43    0.71
  -3   1  -6    7.38    0.50
  -3  -1   6    7.39    0.50
  -3   1  -6    8.14    0.70
   3  -1  -6    8.05    0.71
  -3  -1   6    7.71    0.49
  -4  -1  -6   34.92    1.16
  -4   1   6   37.78    1.29
  -4  -1  -6   35.37    1.25
  -4  -1  -6   34.11    1.22
   4   1  -6   37.40    1.25
  -4  -1  -6   33.60    1.17
   4  -1   6   36.57    1.59
  -4  -1  -6   35.14    1.25
  -4  -1   6   36.58    1.37
  -4   1  -6   36.78    1.25
   4   1   6   35.22    1.57
  -4   1  -6   43.37    1.67
  -4  -1   6   39.10    1.25
  -4   1  -6   37.20    1.30
   4  -1  -6   37.20    1.28
  -4   1  -6   35.80    1.20
  -4  -1   6   37.12    1.32
  -4  -1   6   39.94    1.25
  -4  -1   6   39.17    1.22
   4  -1  -6   38.75    1.30
  -5  -1  -6   31.20    1.09
   5   1  -6   30.32    1.03
  -5  -1  -6   28.40    1.03
   5  -1   6   29.24    1.02
  -5  -1  -6   29.54    1.07
  -5  -1  -6   30.92    1.08
  -5  -1  -6   32.27    1.06
   5   1  -6   29.42    1.08
  -5   1   6   30.62    1.09
  -5   1  -6   31.16    1.05
  -5  -1   6   29.86    1.14
   5  -1  -6   29.84    1.09
  -5  -1   6   30.32    1.10
  -5  -1   6   30.66    1.01
  -5   1  -6   29.89    1.17
   5  -1  -6   29.58    1.04
  -5   1  -6   28.94    1.07
   0   2  -6    6.24    0.39
   0  -2   6    6.05    0.42
   0  -2  -6    5.81    0.42
   0  -2  -6    6.24    0.46
   0  -2   6    6.58    0.50
   0  -2  -6    7.13    0.52
   1  -2   6   59.44    1.46
  -1  -2  -6   59.14    1.50
   1   2  -6   60.84    1.48
   1  -2   6   55.97    1.62
   1   2  -6   57.05    1.56
  -1  -2  -6   59.91    1.56
  -1  -2  -6   59.57    1.65
   1  -2  -6   57.28    1.42
  -1   2  -6   58.43    1.31
   1  -2  -6   58.19    1.52
   1   2   6   57.23    1.13
   1  -2  -6   57.02    1.49
  -1  -2   6   56.21    1.40
   1  -2  -6   57.26    1.55
  -1  -2   6   56.47    1.41
   2  -2   6   29.54    1.08
   2   2  -6   29.23    1.14
   2   2  -6   27.97    1.14
  -2  -2  -6   29.57    1.14
  -2  -2  -6   29.38    1.16
   2  -2   6   30.45    1.23
   2  -2   6   31.28    1.10
   2  -2  -6   28.91    1.14
   2  -2  -6   27.57    1.12
   2  -2  -6   29.21    0.88
  -2  -2   6   31.26    1.09
   2   2   6   29.22    0.95
   2   2   6   29.65    1.18
   2  -2  -6   28.70    1.03
  -2  -2   6   27.67    0.88
  -2   2  -6   29.59    1.01
   3  -2   6    1.27    0.39
   3   2  -6    1.15    0.37
   3   2  -6    1.05    0.36
  -3  -2  -6    1.38    0.38
  -3  -2  -6    0.82    0.23
   3  -2   6    1.06    0.34
   3   2  -6    0.90    0.33
   3  -2  -6    1.35    0.30
   3  -2  -6    1.02    0.35
   3  -2  -6    1.45    0.42
  -3  -2   6    1.25    0.28
   3  -2  -6    1.20    0.35
  -3  -2   6    0.95    0.27
   3   2   6    0.90    0.32
  -3   2  -6    1.08    0.26
   4  -2   6    0.82    0.28
  -4   2   6    1.04    0.28
  -4  -2  -6    0.71    0.27
  -4  -2  -6    1.20    0.32
  -4   2   6    1.17    0.33
  -4  -2  -6    1.02    0.29
  -4  -2  -6    0.57    0.27
   4  -2   6    1.03    0.41
  -4  -2  -6    0.83    0.26
  -4  -2   6    1.02    0.31
   4  -2  -6    0.67    0.26
   4   2   6    0.28    0.38
   4  -2  -6    0.67    0.29
  -4  -2   6    1.02    0.27
  -4  -2   6    1.07    0.31
  -4  -2   6    0.81    0.29
  -4  -2   6    0.66    0.27
  -4  -2   6    1.00    0.26
  -4   2  -6    0.54    0.26
  -4   2  -6    0.75    0.29
   5  -2   6    7.25    0.53
  -5  -2  -6    6.65    0.52
   5   2  -6    6.57    0.55
   5   2  -6    7.07    0.56
  -5  -2  -6    7.05    0.55
  -5  -2  -6    7.09    0.52
  -5  -2  -6    7.40    0.56
  -5  -2  -6    7.47    0.50
  -5   2   6    7.69    0.55
  -5   2  -6    6.94    0.56
   5  -2  -6    7.36    0.56
  -5  -2   6    7.45    0.52
  -5  -2   6    7.31    0.55
   5  -2  -6    6.92    0.55
  -5  -2   6    7.69    0.57
  -5  -2   6    7.59    0.52
   0  -3  -6   63.61    1.75
   0  -3  -6   66.84    1.65
   0  -3  -6   65.94    1.63
   0  -3   6   62.83    1.62
   0  -3  -6   63.73    1.63
   0  -3   6   64.03    1.72
   0  -3   6   64.67    1.60
  -1  -3  -6    1.88    0.33
  -1  -3  -6    2.32    0.41
   1  -3   6    2.09    0.28
  -1  -3  -6    2.12    0.36
   1  -3   6    2.05    0.40
   1   3  -6    2.08    0.32
   1  -3   6    2.30    0.36
   1  -3  -6    1.91    0.33
   1  -3  -6    1.87    0.36
   1  -3  -6    1.82    0.31
  -1  -3   6    2.06    0.33
   1  -3  -6    2.34    0.40
  -1  -3   6    2.20    0.35
  -1  -3   6    1.84    0.33
  -2  -3  -6   11.51    0.74
   2   3  -6   10.86    0.71
   2  -3   6   10.09    0.76
   2  -3   6    9.69    0.51
   2   3  -6   10.67    0.74
   2  -3   6   10.51    0.69
  -2  -3  -6   11.55    0.76
   2  -3   6   11.14    0.68
  -2  -3   6   10.78    0.56
  -2  -3   6   11.56    0.72
   2  -3  -6   11.64    0.75
   2  -3  -6   11.45    0.72
   2  -3  -6   10.48    0.54
   2  -3  -6   11.56    0.74
   2   3   6   11.90    0.81
   3   3  -6   13.69    0.97
  -3  -3  -6   13.90    0.67
   3   3  -6   15.30    0.98
   3  -3   6   13.99    0.91
  -3  -3  -6   13.70    0.95
   3  -3   6   13.72    0.68
   3  -3   6   15.53    0.72
  -3  -3   6   15.22    0.71
   3  -3  -6   15.22    0.95
   3   3   6   15.48    0.97
   3  -3  -6   16.61    0.99
  -3  -3   6   14.49    0.73
   3  -3  -6   13.79    1.00
   3  -3  -6   14.52    0.72
  -4   3   6    5.40    0.53
  -4  -3  -6    5.65    0.60
  -4  -3  -6    4.68    0.46
  -4  -3  -6    5.27    0.53
  -4  -3  -6    5.66    0.60
  -4   3   6    6.05    0.61
  -4  -3  -6    5.54    0.47
   4  -3   6    5.93    0.57
  -4  -3   6    7.24    0.63
  -4  -3   6    6.01    0.59
   4  -3  -6    4.51    0.51
  -4  -3   6    5.14    0.56
   4  -3  -6    3.62    0.80
  -4   3  -6    5.51    0.43
  -4  -3   6    4.96    0.55
  -4   3  -6    4.23    0.49
   4  -3  -6    4.72    0.52
  -4   3  -6    5.51    0.59
  -4  -3   6    4.58    0.49
  -4  -3   6    5.75    0.59
  -5  -3  -6    1.48    0.28
  -5  -3  -6    2.37    0.27
   5   3  -6    2.18    0.35
  -5  -3  -6    1.41    0.29
   5  -3   6    1.71    0.31
  -5  -3  -6    2.03    0.33
  -5   3  -6    2.17    0.36
  -5  -3   6    2.18    0.32
  -5  -3   6    2.31    0.32
   5  -3  -6    2.08    0.34
  -5  -3   6    2.26    0.34
   5  -3  -6    1.77    0.31
  -5  -3   6    2.05    0.31
   5  -3  -6    2.14    0.44
   0  -4   6   24.93    0.98
   0  -4   6   23.12    1.04
   0  -4  -6   24.40    0.98
   0  -4  -6   22.59    0.96
   0  -4   6   23.14    0.77
   0  -4  -6   24.09    1.09
   0  -4   6   22.90    0.98
   0  -4  -6   25.20    0.98
   1  -4   6   14.53    0.63
  -1  -4  -6   16.39    0.79
   1  -4   6   15.32    0.82
   1  -4   6   16.30    0.80
  -1  -4  -6   16.72    0.84
  -1  -4  -6   15.29    0.81
   1  -4   6   15.62    0.92
  -1  -4  -6   15.18    0.89
  -1  -4   6   15.44    0.63
  -1  -4   6   15.44    0.80
   1  -4  -6   15.17    0.87
   1  -4  -6   14.70    0.83
   1  -4  -6   16.55    0.83
  -1  -4   6   14.48    0.79
   1  -4  -6   15.30    0.78
  -1  -4   6   14.86    0.82
   2  -4   6  100.89    2.71
   2  -4   6  100.07    2.53
  -2  -4  -6   99.81    2.55
   2   4  -6  100.86    2.61
   2  -4   6  103.60    2.43
   2   4  -6  100.15    2.46
  -2  -4  -6   99.62    2.60
   2  -4   6  101.55    2.13
   2  -4   6   99.69    2.09
  -2  -4   6   98.96    2.52
   2  -4  -6   99.89    2.09
   2  -4  -6  103.63    2.56
   2  -4  -6  103.70    2.63
  -2  -4   6   98.34    2.09
   2   4   6  101.13    2.68
  -2  -4   6  102.36    2.18
   2  -4  -6   98.74    2.49
   3  -4   6   18.28    0.87
   3   4  -6   17.82    1.10
   3  -4   6   19.78    0.82
  -3  -4  -6   18.55    0.66
  -3  -4  -6   19.36    0.89
  -3  -4  -6   19.00    0.91
  -3  -4  -6   19.48    1.19
  -3  -4  -6   19.00    0.80
   3  -4   6   18.69    0.85
   3   4  -6   19.05    1.17
   3  -4   6   18.69    1.08
  -3  -4   6   18.64    0.81
   3  -4  -6   19.51    0.86
   3  -4  -6   19.82    1.15
  -3  -4   6   18.73    0.86
   3  -4  -6   21.42    1.05
   3   4   6   16.27    1.06
   3  -4  -6   18.35    0.87
  -3  -4   6   18.43    0.83
  -3   4  -6   18.28    0.99
  -3   4  -6   19.72    0.91
   3  -4  -6   17.70    1.09
  -3  -4   6   17.76    0.83
  -3  -4   6   19.58    0.83
  -4   4   6    8.38    0.64
  -4  -4  -6    7.75    0.55
  -4  -4  -6    7.52    0.57
  -4  -4  -6    7.65    0.63
  -4  -4  -6    8.00    0.62
   4  -4   6    7.05    0.75
   4  -4   6    7.79    0.59
  -4  -4  -6    7.91    0.44
   4  -4   6    7.67    0.59
  -4  -4   6    8.08    0.58
   4  -4  -6    9.24    0.63
  -4  -4   6    8.29    0.62
  -4  -4   6    7.81    0.60
  -4  -4   6    8.36    0.64
  -4   4  -6    7.49    0.63
  -4  -4   6    7.66    0.60
   4  -4  -6    8.41    0.64
  -4  -4   6    7.36    0.52
   4  -4  -6    7.98    0.75
  -4   4  -6    7.35    0.57
  -5  -4  -6    4.18    0.44
  -5  -4  -6    4.71    0.43
   5  -4   6    5.74    0.53
  -5  -4  -6    5.74    0.44
   5  -4   6    4.89    0.44
  -5  -4   6    5.52    0.47
   5  -4  -6    5.39    0.49
   5  -4  -6    4.51    0.43
  -5   4  -6    4.07    0.42
  -5  -4   6    5.25    0.48
  -5  -4   6    5.51    0.47
  -5  -4   6    5.15    0.34
   0  -5  -6    0.12    0.17
   0  -5   6    0.32    0.24
   0  -5  -6    0.34    0.25
   0  -5  -6    0.10    0.26
   0  -5   6    0.10    0.23
   0  -5  -6    0.11    0.20
   0  -5   6    0.38    0.23
   0  -5   6    0.20    0.17
   1  -5   6   59.42    1.79
  -1  -5  -6   61.16    1.79
   1  -5   6   62.01    1.85
  -1  -5  -6   58.46    1.79
   1  -5   6   57.06    1.97
  -1  -5  -6   59.34    1.77
  -1  -5  -6   57.24    1.94
   1  -5   6   59.49    1.50
  -1  -5   6   54.77    1.79
  -1  -5   6   55.67    1.74
  -1  -5   6   57.76    1.46
   1  -5  -6   58.37    1.80
  -1  -5   6   61.83    1.84
   1  -5  -6   60.24    1.89
  -1  -5   6   56.71    1.40
   1  -5  -6   59.56    1.93
   2  -5   6    6.12    0.69
  -2  -5  -6    6.20    0.79
  -2  -5  -6    5.94    0.68
  -2  -5  -6    5.72    0.66
   2  -5   6    5.44    0.73
   2  -5   6    7.15    0.52
  -2  -5   6    6.35    0.49
   2  -5  -6    5.36    0.67
  -2  -5   6    6.17    0.47
  -2  -5   6    5.47    0.66
  -2  -5   6    5.58    0.71
   2  -5  -6    6.44    0.75
   3  -5   6    6.57    0.66
  -3  -5  -6    6.71    0.59
  -3  -5  -6    6.86    0.59
   3  -5   6    8.44    1.48
   3  -5   6    6.42    0.77
   3  -5   6    6.96    0.57
   3  -5   6    7.39    0.56
  -3  -5  -6    6.57    0.33
   3   5  -6    8.50    0.95
   3  -5  -6    6.64    0.62
  -3  -5   6    7.88    0.60
  -3  -5   6    6.76    0.55
  -3   5  -6    8.42    0.85
   3  -5  -6    8.43    0.90
   3  -5  -6    7.49    0.62
  -3   5  -6    6.47    0.64
   3  -5  -6    7.02    0.60
  -3  -5   6    6.56    0.49
   3  -5  -6    6.32    0.59
   3   5   6    6.31    0.80
   3  -5  -6    5.10    0.72
  -3  -5   6    6.05    0.57
  -3  -5   6    6.24    0.58
  -4  -5  -6    6.33    0.51
   4  -5   6    6.82    0.54
   4  -5   6    7.04    0.58
  -4  -5  -6    6.77    0.58
   4  -5   6    5.97    0.64
  -4   5   6    6.00    0.63
  -4  -5   6    6.05    0.56
   4  -5  -6    6.88    0.59
  -4   5  -6    6.94    0.56
  -4  -5   6    5.36    0.51
   4  -5  -6    5.11    0.51
  -4  -5   6    5.53    0.52
  -4  -5   6    6.62    0.45
  -4   5  -6    5.50    0.57
   4  -5  -6    6.69    0.59
  -4  -5   6    6.44    0.57
  -4  -5   6    6.62    0.58
   5  -5   6    0.29    0.23
  -5  -5  -6    0.72    0.21
   5  -5  -6    0.67    0.19
  -5  -5   6    0.57    0.19
  -5   5  -6    0.80    0.22
  -5  -5   6    0.64    0.19
  -5  -5   6    0.51    0.26
   5  -5  -6    0.32    0.19
   0  -6   6   10.75    0.80
   0  -6  -6   11.65    0.83
   0  -6   6   10.46    0.61
   0  -6   6   12.12    0.91
   0  -6  -6   11.57    0.92
   0  -6  -6   10.80    0.79
   0  -6   6   10.98    0.56
   0  -6   6   12.13    0.86
   1  -6   6    3.72    0.57
  -1  -6  -6    3.55    0.55
   1  -6   6    2.64    0.55
  -1  -6  -6    4.49    0.64
   1  -6   6    3.95    0.46
   1  -6   6    2.89    0.51
  -1  -6  -6    3.66    0.65
  -1  -6   6    3.14    0.39
  -1  -6   6    3.28    0.55
  -1  -6   6    4.31    0.70
  -1  -6   6    4.54    0.60
   1  -6  -6    3.26    0.57
   1  -6  -6    2.76    0.50
  -1  -6   6    4.39    0.49
   1  -6  -6    2.97    0.56
  -2  -6  -6   35.68    1.67
   2  -6   6   35.66    1.12
   2  -6   6   34.46    1.66
   2  -6   6   36.52    1.23
  -2  -6  -6   33.15    1.18
  -2  -6  -6   33.76    1.49
   2  -6   6   30.12    1.59
  -2  -6  -6   38.48    0.77
   2  -6  -6   34.92    1.55
   2  -6  -6   34.54    1.19
  -2  -6   6   34.87    1.12
   2  -6  -6   35.03    0.83
  -2  -6   6   35.63    1.21
   2  -6  -6   36.11    1.23
   2  -6  -6   36.14    1.59
  -2  -6   6   32.49    1.52
  -2  -6   6   33.78    1.01
  -2  -6   6   34.81    1.20
   3  -6   6    1.08    0.33
  -3  -6  -6    1.75    0.37
  -3  -6  -6    2.08    0.38
   3  -6   6    1.97    0.40
   3  -6   6    1.94    0.39
  -3  -6   6    1.82    0.35
   3  -6  -6    1.78    0.37
  -3   6  -6    3.26    0.48
  -3  -6   6    1.48    0.35
   3  -6  -6    1.53    0.29
   3  -6  -6    1.93    0.51
  -3  -6   6    2.05    0.39
   3  -6  -6    1.80    0.37
  -3  -6   6    1.63    0.35
  -3  -6   6    1.64    0.27
  -3   6  -6    1.24    0.56
   3  -6  -6    1.77    0.39
   4  -6   6    9.44    0.63
  -4   6   6    9.95    0.71
  -4   6   6   10.38    0.64
   4  -6   6   10.05    0.63
  -4  -6  -6   10.53    0.65
  -4  -6   6    9.21    0.37
   4  -6  -6    9.39    0.47
  -4  -6   6    9.17    0.64
  -4  -6   6    9.69    0.60
   4  -6  -6    9.70    0.65
   4  -6  -6   10.76    0.67
  -4   6  -6    9.41    0.64
  -4  -6   6    9.32    0.60
  -4  -6   6    9.52    0.62
  -4   6  -6    9.15    0.62
  -5  -6  -6    8.07    0.42
   5  -6  -6    8.08    0.42
  -5  -6   6    8.31    0.41
  -5   6  -6    7.50    0.42
   0  -7  -6   37.52    1.32
   0  -7  -6   34.91    1.05
   0  -7  -6   37.36    1.60
   0  -7  -6   35.99    1.14
   0  -7   6   36.70    1.21
   0  -7  -6   33.97    1.50
   0  -7   6   37.65    1.61
   0  -7   6   35.87    1.68
   0  -7   6   32.26    1.39
   0  -7   6   35.51    1.14
   0  -7  -6   36.32    1.70
   0  -7   6   35.48    1.43
   1  -7   6    1.36    0.29
   1  -7   6    1.46    0.35
  -1  -7  -6    1.72    0.32
   1  -7   6    2.19    0.36
   1  -7   6    1.39    0.46
  -1  -7  -6    1.67    0.23
  -1  -7  -6    1.44    0.45
   1  -7   6    1.88    0.50
  -1  -7  -6    1.01    0.47
  -1  -7  -6    1.56    0.34
  -1  -7  -6    2.32    0.52
   1  -7   6    1.75    0.36
  -1  -7   6    1.11    0.32
   1  -7  -6    1.58    0.44
  -1  -7   6    1.08    0.43
  -1  -7   6    1.44    0.34
  -1  -7   6    1.69    0.32
   1  -7  -6    2.11    0.59
   1  -7  -6    1.33    0.44
  -1  -7   6    1.31    0.27
   1  -7  -6    1.55    0.34
  -1  -7   6    1.55    0.30
   1  -7  -6    1.58    0.38
  -1  -7   6    2.02    0.37
   1  -7  -6    1.77    0.35
   1  -7  -6    1.49    0.30
  -2  -7  -6   51.33    2.12
  -2  -7  -6   51.14    1.95
   2  -7   6   53.88    1.64
   2  -7   6   51.83    2.15
  -2  -7  -6   53.62    1.55
   2  -7   6   58.63    1.64
  -2  -7   6   54.32    1.30
   2  -7  -6   56.36    1.60
   2  -7  -6   52.78    2.02
  -2  -7   6   55.43    2.08
  -2  -7   6   53.48    1.54
   2  -7  -6   56.39    2.08
   2  -7  -6   54.27    1.59
  -2  -7   6   53.66    1.59
  -2  -7   6   54.97    1.50
  -2  -7   6   54.04    1.56
   3  -7   6   21.45    0.95
   3  -7   6   19.87    0.63
  -3  -7   6   21.67    0.93
  -3  -7   6   22.05    0.91
   3  -7  -6   21.74    1.31
  -3   7  -6   21.19    0.93
  -3   7  -6   20.67    1.18
   3  -7  -6   21.62    0.94
  -3  -7   6   21.05    0.63
  -3  -7   6   20.68    0.91
  -3  -7   6   20.59    0.94
  -4   7   6   15.15    0.70
  -4   7   6   14.99    0.79
  -4  -7  -6   15.16    0.70
  -4  -7   6   13.96    0.66
   4  -7  -6   14.47    0.70
  -4  -7   6   14.01    0.65
  -4  -7   6   15.67    0.68
  -4   7  -6   14.15    0.69
  -4   7  -6   15.18    0.70
   0  -8  -6   47.22    2.05
   0  -8   6   47.42    1.37
   0  -8   6   45.72    1.43
   0  -8   6   47.81    1.39
   0  -8  -6   46.25    1.45
   0  -8  -6   47.43    1.38
   0  -8  -6   50.84    1.96
   0  -8  -6   47.29    1.24
   0  -8   6   48.02    2.04
   0  -8  -6   43.91    1.80
   0  -8   6   48.36    1.49
   0  -8   6   50.26    1.95
  -1  -8  -6    7.75    0.94
   1  -8   6    7.10    0.57
  -1  -8  -6    5.36    0.82
  -1  -8  -6    6.34    0.56
   1  -8   6    7.04    0.81
  -1  -8  -6    6.76    0.32
   1  -8   6    6.49    0.50
  -1  -8  -6    5.98    0.53
   1  -8   6    7.61    0.61
   1  -8   6    5.92    0.83
   1  -8   6    6.01    0.62
  -1  -8  -6    5.23    0.73
  -1  -8   6    7.70    0.66
   1  -8  -6    6.10    0.54
  -1  -8   6    6.12    0.48
   1  -8  -6    6.69    0.61
  -1  -8   6    6.80    0.59
  -1  -8   6    5.48    0.55
   1  -8  -6    6.92    0.55
   1  -8  -6    5.99    0.90
  -1  -8   6    7.12    0.87
   1  -8  -6    6.34    0.61
  -1  -8   6    6.99    0.58
   1  -8  -6    5.75    0.81
   1  -8  -6    8.33    0.94
   2  -8   6    7.32    0.54
  -2  -8  -6    7.09    0.57
   2  -8   6    8.94    1.09
   2  -8   6    6.99    0.57
   2  -8   6    8.70    0.64
   2  -8  -6    7.33    0.65
  -2  -8   6    7.02    0.84
  -2  -8   6    6.64    0.58
   2  -8  -6    7.88    0.92
  -2  -8   6    6.96    0.54
   2  -8  -6    7.98    0.63
  -2  -8   6    7.00    0.54
  -2  -8   6    7.36    0.40
   2  -8  -6    7.94    0.53
   2  -8  -6    7.31    0.58
   3  -8   6    3.33    0.43
  -3   8   6    4.03    0.46
  -3  -8   6    4.40    0.48
   3  -8  -6    3.98    0.46
  -3  -8   6    3.56    0.42
  -3   8  -6    4.50    0.47
  -3  -8   6    4.71    0.47
  -3  -8   6    3.40    0.40
  -3   8  -6    5.30    0.74
  -4   8   6    4.50    0.37
  -4   8   6    5.15    0.46
  -4  -8   6    5.42    0.38
  -4   8  -6    5.67    0.39
   4  -8  -6    5.57    0.41
  -4   8  -6    5.32    0.43
  -4  -8   6    5.51    0.39
   0  -9  -6   12.49    1.15
   0  -9  -6   15.05    0.61
   0  -9  -6   15.20    1.12
   0  -9  -6   14.77    0.77
   0  -9   6   14.37    1.09
   0  -9  -6   15.52    0.76
   0  -9   6   13.89    0.69
   0  -9   6   13.13    0.73
   0  -9   6   15.72    0.82
   0  -9   6   14.82    0.72
   0  -9   6   14.26    1.31
  -1  -9  -6   14.83    0.71
   1  -9   6   14.49    0.71
   1  -9   6   15.69    1.10
   1  -9   6   14.80    0.80
   1  -9   6   13.77    0.78
   1  -9   6   13.88    0.74
  -1  -9  -6   14.29    0.76
   1  -9  -6   14.75    0.76
  -1  -9   6   14.94    0.80
  -1  -9   6   13.63    1.07
  -1  -9   6   14.51    0.75
  -1  -9   6   14.43    0.62
   1  -9  -6   14.42    0.72
   1  -9  -6   15.23    1.12
   1  -9  -6   14.91    0.77
   1  -9  -6   14.18    0.71
  -1  -9   6   13.84    0.71
   2  -9   6    7.57    0.68
   2   9  -6    7.81    1.32
   2  -9   6    7.42    0.54
   2  -9   6    7.36    0.58
   2  -9   6    8.81    0.54
   2  -9  -6    8.51    0.52
   2  -9  -6    6.56    0.54
  -2  -9   6    7.00    0.53
   2  -9  -6    7.56    0.61
   2  -9  -6    8.60    0.60
   2  -9  -6    8.48    1.20
  -2  -9   6    7.91    0.58
  -2  -9   6    7.73    0.57
  -3   9   6    3.33    0.37
   3  -9  -6    3.28    0.36
  -3  -9   6    4.39    0.40
  -3   9  -6    4.07    0.56
  -3  -9   6    4.09    0.37
   0 -10   6    1.28    0.26
   0 -10  -6    1.27    0.27
   0 -10   6    1.72    0.34
   0 -10   6    1.09    0.29
   0 -10  -6    1.71    0.32
   0 -10   6    1.52    0.27
   0 -10  -6    1.48    0.20
  -1 -10  -6    4.80    0.42
   1 -10   6    4.95    0.44
   1 -10   6    4.98    0.47
   1 -10   6    4.66    0.50
  -1 -10  -6    5.76    0.48
   1 -10   6    4.89    0.46
   1 -10  -6    4.01    0.40
   1 -10  -6    5.22    0.45
  -1 -10   6    5.12    0.27
  -1 -10   6    5.12    0.45
  -1 -10   6    5.55    0.48
   1 -10  -6    4.21    0.40
  -1 -10   6    4.34    0.45
   1 -10  -6    5.03    0.44
   2 -10   6    3.72    0.42
   2 -10   6    4.18    0.38
   2 -10   6    3.94    0.34
   2 -10  -6    3.73    0.45
   2 -10  -6    3.65    0.38
   2 -10  -6    3.95    0.41
  -2 -10   6    4.11    0.38
  -3  10   6    9.44    0.44
   3 -10  -6    9.30    0.44
  -3  10  -6    8.36    0.78
   0 -11  -6    9.75    0.49
   0 -11   6    8.71    0.46
   0 -11   6    8.77    0.34
   0 -11   6    8.99    0.49
   0 -11  -6    9.08    0.48
   1 -11   6    1.66    0.24
   1 -11   6    3.01    0.29
   1 -11   6    2.96    0.31
  -1 -11  -6    2.63    0.27
   1 -11  -6    2.47    0.22
  -1 -11   6    2.64    0.27
   1 -11  -6    2.62    0.28
  -1 -11   6    2.31    0.28
   1 -11  -6    2.82    0.30
  -2  11   6   12.76    0.49
  -2 -11   6   12.99    0.48
   2 -11  -6   12.49    0.44
   0   0   7    0.10    0.18
   0   0   7    0.04    0.11
   0   0  -7    0.28    0.15
   0   0  -7    0.05    0.16
  -1   0   7   31.44    0.85
  -1   0  -7   30.21    1.03
  -1   0   7   32.82    1.00
   1   0   7   30.23    0.87
   1   0   7   29.64    1.12
   1   0  -7   30.74    1.07
  -1   0  -7   30.46    0.97
   1   0  -7   31.42    1.07
   2   0   7   16.17    0.91
   2   0   7   17.28    0.77
   2   0  -7   15.85    0.86
  -2   0   7   15.84    0.64
   2   0   7   16.59    0.82
  -2   0  -7   16.29    0.82
   2   0  -7   15.92    0.72
   2   0  -7   17.54    0.89
   3   0  -7   50.99    1.83
   3   0   7   48.17    1.63
   3   0   7   47.93    1.66
  -3   0   7   49.09    1.36
  -3   0  -7   48.64    1.75
  -3   0  -7   47.72    1.31
   3   0  -7   51.31    1.73
   4   0   7   22.90    1.28
  -4   0  -7   24.35    0.97
  -4   0  -7   23.05    1.05
  -4   0   7   23.66    1.03
   4   0  -7   23.63    1.02
  -4   0  -7   25.35    1.06
  -4   0   7   24.44    0.96
  -4   0  -7   23.39    0.97
  -4   0  -7   22.69    0.99
  -5   0  -7    1.69    0.37
  -5   0  -7    1.75    0.31
  -5   0   7    1.75    0.38
   5   0  -7    2.04    0.33
   5   0   7    2.41    0.36
  -5   0  -7    2.14    0.35
   5   0  -7    1.91    0.35
  -5   0  -7    2.11    0.34
  -5   0   7    2.34    0.38
   0  -1   7  469.66    7.07
   0   1  -7  447.10    7.18
   0   1   7  455.18    7.42
   0  -1  -7  445.29    7.29
   0   1  -7  431.78    7.00
   0  -1  -7  453.69    7.11
   0  -1   7  455.28    7.40
   1  -1   7   42.63    1.12
  -1   1   7   37.27    1.18
   1   1  -7   41.41    1.31
   1   1  -7   42.45    1.26
   1  -1   7   41.79    1.37
   1  -1   7   42.81    1.14
  -1  -1  -7   42.35    1.21
  -1  -1  -7   42.29    1.28
  -1   1  -7   41.80    1.18
  -1  -1   7   41.43    1.11
   1  -1  -7   41.73    1.10
   1  -1  -7   39.99    1.27
   1   1   7   40.01    0.96
  -1  -1   7   43.10    1.18
   1   1   7   41.36    1.35
   1  -1  -7   41.81    1.29
   2  -1   7    8.01    0.67
   2   1  -7    7.53    0.55
  -2  -1  -7    7.54    0.62
   2   1  -7    7.11    0.61
   2  -1   7    8.31    0.57
   2  -1   7    7.17    0.54
   2   1  -7    7.39    0.62
  -2   1  -7    7.52    0.57
  -2  -1   7    7.65    0.45
   2   1   7    7.72    0.50
   2  -1  -7    7.10    0.62
   2   1   7    7.81    0.59
   2  -1  -7    7.33    0.52
   2   1   7    7.12    0.64
   2  -1  -7    7.32    0.59
   3   1  -7   14.53    1.01
  -3  -1  -7   13.62    0.93
   3  -1   7   13.22    0.89
   3  -1   7   15.05    0.93
   3   1  -7   13.20    0.88
  -3  -1  -7   13.90    0.66
   3   1  -7   14.34    0.90
   3   1   7   12.74    0.84
  -3   1  -7   13.74    0.67
   3  -1  -7   14.20    0.69
   3  -1  -7   13.74    0.92
  -3  -1   7   13.49    0.68
  -3  -1   7   14.85    0.67
   3  -1  -7   13.32    0.94
   3   1   7   12.60    0.86
  -3   1  -7   11.40    0.86
   4  -1   7   12.29    0.99
  -4  -1  -7   14.25    0.80
   4   1  -7   14.75    0.80
  -4  -1  -7   14.65    0.79
  -4  -1  -7   14.76    0.75
  -4  -1  -7   15.46    0.77
  -4  -1  -7   14.49    0.80
  -4   1   7   16.67    0.85
  -4  -1   7   14.91    0.87
  -4  -1   7   14.74    0.77
  -4   1  -7   20.59    1.20
  -4  -1   7   15.97    0.77
  -4   1  -7   15.51    0.80
  -4  -1   7   14.05    0.81
  -4   1  -7   15.79    0.79
  -4   1  -7   15.05    0.82
  -4  -1   7   15.31    0.78
   4  -1  -7   13.98    0.80
   4  -1  -7   15.95    0.82
   4   1   7   14.19    1.04
  -5  -1  -7    4.31    0.46
   5   1  -7    3.64    0.40
   5  -1   7    5.47    0.51
  -5  -1  -7    4.66    0.49
  -5   1   7    3.94    0.44
  -5  -1  -7    4.27    0.45
  -5  -1  -7    4.22    0.47
   5   1  -7    3.89    0.46
  -5   1  -7    4.72    0.50
  -5   1  -7    4.15    0.46
  -5   1  -7    4.28    0.54
   5  -1  -7    4.78    0.50
  -5  -1   7    4.99    0.57
   5  -1  -7    4.85    0.48
  -5  -1   7    4.54    0.48
   0  -2  -7  102.07    2.24
   0  -2  -7  100.84    2.31
   0  -2   7   97.63    2.07
   0  -2  -7   97.83    2.17
   0  -2   7   99.38    2.28
   0  -2  -7  101.37    2.13
   0  -2   7   98.27    2.19
   0   2  -7  101.17    2.04
   1   2  -7   19.07    0.88
   1  -2   7   18.10    0.78
  -1  -2  -7   18.64    0.80
   1  -2   7   19.20    0.70
   1   2  -7   18.41    0.80
   1  -2   7   19.97    0.95
  -1  -2  -7   19.99    0.87
  -1  -2   7   19.33    0.92
   1  -2  -7   18.95    0.88
  -1   2  -7   19.67    0.73
   1  -2  -7   22.43    0.91
  -1  -2   7   19.34    0.77
   1   2   7   18.51    0.90
   1  -2  -7   19.69    0.79
   1  -2  -7   19.83    0.86
  -2  -2  -7   44.33    1.52
  -2  -2  -7   45.32    1.50
   2  -2   7   44.33    1.40
   2  -2   7   49.22    1.66
   2  -2   7   44.70    1.42
   2   2  -7   45.06    1.56
   2   2  -7   42.91    1.47
   2  -2  -7   42.91    1.49
  -2  -2   7   46.62    1.42
  -2  -2   7   45.31    1.20
   2  -2  -7   49.66    1.44
   2   2   7   46.15    1.59
   2  -2  -7   44.17    1.16
   2  -2  -7   45.13    1.53
   3   2  -7   13.25    0.97
   3   2  -7   15.68    0.97
   3   2  -7   15.67    0.96
   3  -2   7   15.02    0.71
  -3  -2  -7   15.00    1.00
  -3  -2  -7   15.61    0.70
   3  -2   7   15.47    0.94
   3   2   7   16.31    0.99
   3  -2  -7   14.27    1.00
  -3  -2   7   16.07    0.76
  -3  -2   7   15.18    0.70
   3  -2  -7   14.98    0.73
   3  -2  -7   15.17    0.97
  -4  -2  -7    0.79    0.27
   4  -2   7    0.79    0.28
  -4   2   7    0.97    0.31
  -4  -2  -7    0.97    0.32
  -4  -2  -7    1.23    0.34
  -4  -2  -7    1.32    0.30
  -4  -2  -7    0.78    0.28
  -4   2   7    1.21    0.27
  -4  -2   7    1.45    0.33
  -4  -2   7    0.82    0.31
  -4   2  -7    1.34    0.32
   4  -2  -7    1.10    0.29
  -4  -2   7    0.89    0.29
   4  -2  -7    1.48    0.35
  -4   2  -7    1.69    0.37
  -4  -2   7    0.74    0.26
  -4  -2   7    0.83    0.29
  -5  -2  -7    7.49    0.55
   5   2  -7    8.16    0.57
   5  -2   7    7.92    0.54
  -5   2   7    7.79    0.54
  -5  -2  -7    7.01    0.52
  -5  -2  -7    7.97    0.51
  -5  -2  -7    7.31    0.53
   5  -2   7    6.72    0.53
  -5  -2  -7    8.22    0.54
   5   2  -7    8.18    0.56
  -5  -2   7    6.98    0.49
  -5  -2   7    7.46    0.55
  -5  -2   7    7.96    0.57
  -5   2  -7    8.58    0.58
  -5  -2   7    8.27    0.52
   5  -2  -7    7.65    0.56
   5  -2  -7    6.76    0.55
   0  -3  -7   41.82    1.31
   0  -3  -7   41.30    1.31
   0  -3   7   41.72    1.32
   0  -3   7   42.90    1.28
   0  -3   7   43.28    1.42
   0  -3  -7   42.78    1.43
   0  -3  -7   44.05    1.32
  -1  -3  -7   25.59    1.01
  -1  -3  -7   27.63    1.09
   1  -3   7   26.18    1.15
   1  -3   7   25.09    0.98
  -1  -3  -7   24.73    1.13
   1   3  -7   26.54    0.96
  -1  -3   7   26.66    1.21
   1  -3  -7   24.34    1.01
   1  -3  -7   26.45    1.00
  -1  -3   7   23.59    0.77
  -1  -3   7   25.90    1.07
   1  -3  -7   25.31    1.06
   1  -3  -7   25.50    1.06
  -1  -3   7   25.67    0.98
   2  -3   7    7.46    0.48
   2  -3   7    8.95    0.67
   2  -3   7    8.67    0.63
   2  -3   7    7.60    0.72
  -2  -3  -7    8.13    0.69
   2   3  -7    8.25    0.67
  -2  -3  -7    7.57    0.63
   2   3  -7    8.50    0.72
   2  -3   7    7.53    0.47
   2  -3  -7    8.72    0.68
   2  -3  -7    8.66    0.65
  -2  -3   7    7.87    0.49
  -2  -3   7    8.46    0.50
  -2  -3   7    8.21    0.65
   2  -3  -7    8.93    0.71
   2   3   7    8.58    0.76
   3  -3   7   19.50    1.08
   3   3  -7   18.95    1.10
  -3  -3  -7   18.41    0.78
   3   3  -7   17.59    1.15
   3  -3   7   20.58    1.29
   3  -3   7   17.84    0.78
  -3  -3  -7   17.13    1.11
   3  -3  -7   19.53    0.84
   3  -3  -7   17.67    1.11
   3  -3  -7   18.04    1.06
   3  -3  -7   20.04    1.33
  -3  -3   7   18.46    0.81
   3   3   7   17.06    1.04
  -3  -3   7   18.41    0.83
   3  -3  -7   19.13    1.10
  -4   3   7    0.74    0.28
  -4  -3  -7    0.10    0.22
  -4  -3  -7    0.63    0.24
  -4  -3  -7    0.21    0.25
  -4  -3  -7    0.32    0.27
  -4  -3  -7    0.42    0.23
  -4   3   7    0.48    0.26
   4  -3   7    0.19    0.22
  -4   3  -7    0.41    0.20
  -4  -3   7    0.12    0.22
  -4  -3   7    0.21    0.21
  -4  -3   7    0.72    0.29
  -4  -3   7    0.46    0.26
  -4  -3   7    0.20    0.22
  -4   3  -7    0.20    0.25
   4  -3  -7    0.34    0.26
  -4  -3   7    0.06    0.20
   4  -3  -7    0.25    0.41
   4  -3  -7    0.43    0.27
  -5  -3  -7    5.98    0.48
  -5  -3  -7    5.43    0.47
   5   3  -7    5.44    0.52
   5  -3   7    5.20    0.72
  -5  -3  -7    5.74    0.46
   5  -3   7    5.92    0.51
  -5  -3  -7    5.84    0.46
  -5  -3  -7    5.75    0.36
   5  -3   7    6.53    0.48
  -5  -3   7    5.92    0.44
   5  -3  -7    6.26    0.61
   5  -3  -7    6.64    0.51
  -5  -3   7    6.38    0.46
  -5   3  -7    5.86    0.50
  -5  -3   7    6.20    0.49
  -5  -3   7    6.50    0.47
   0  -4  -7   17.64    0.87
   0  -4   7   16.88    0.83
   0  -4  -7   16.29    0.85
   0  -4   7   16.56    0.66
   0  -4   7   17.40    0.94
   0  -4  -7   17.41    0.87
   0  -4  -7   19.97    1.01
   0  -4   7   17.08    0.87
  -1  -4  -7   14.26    0.91
   1  -4   7   14.56    0.82
   1  -4   7   13.81    0.76
   1  -4   7   14.75    0.93
  -1  -4  -7   13.51    0.81
   1  -4   7   12.98    0.59
  -1  -4  -7   14.82    0.82
   1  -4  -7   15.04    0.89
   1  -4  -7   14.85    0.86
  -1  -4   7    9.49    1.06
  -1  -4   7   12.92    0.80
   1  -4  -7   16.17    0.83
   1  -4  -7   14.28    0.80
  -1  -4   7   14.43    0.63
  -1  -4   7   15.45    0.83
   2  -4   7   44.71    1.25
   2  -4   7   43.96    1.59
  -2  -4  -7   43.03    1.61
   2  -4   7   42.73    1.22
   2  -4   7   45.33    1.74
   2   4  -7   44.22    1.64
  -2  -4  -7   46.31    1.63
   2  -4   7   44.73    1.46
  -2  -4   7   45.47    1.31
   2   4   7   48.27    1.78
  -2  -4   7   44.04    1.24
   2  -4  -7   44.28    1.59
   2  -4  -7   44.51    1.58
  -2  -4   7   43.56    1.57
   2  -4  -7   44.17    1.63
   3  -4   7    9.52    0.61
   3  -4   7    9.88    1.04
   3  -4   7   10.03    0.86
  -3  -4  -7    9.50    0.50
  -3  -4  -7   10.17    0.69
   3  -4   7    9.23    0.89
  -3  -4  -7   10.13    0.69
   3   4  -7   11.22    0.92
   3  -4   7    8.78    0.63
  -3  -4  -7   10.93    0.61
  -3   4   7   11.95    0.96
   3  -4   7   11.51    0.67
  -3  -4   7   10.85    0.66
  -3  -4   7    9.79    0.64
  -3   4  -7   11.10    0.78
  -3  -4   7   10.01    0.63
  -3   4  -7    9.88    0.68
   3  -4  -7   11.57    0.67
  -3  -4   7   10.00    0.61
   3  -4  -7    8.71    0.86
  -3  -4   7   10.85    0.68
   3  -4  -7   11.22    0.81
   3  -4  -7    9.57    0.66
   3  -4  -7   10.94    0.89
   3   4   7    8.74    0.90
   4  -4   7    8.66    0.79
  -4  -4  -7    7.82    0.57
  -4  -4  -7    8.34    0.64
  -4  -4  -7    8.60    0.63
   4  -4   7    8.62    0.61
  -4  -4  -7    8.75    0.46
   4  -4   7    8.02    0.60
  -4   4   7    9.16    0.64
  -4  -4  -7    7.32    0.59
   4  -4  -7    9.04    0.65
  -4   4  -7    9.71    0.68
   4  -4  -7    8.31    0.73
  -4  -4   7    9.56    0.66
  -4  -4   7    9.61    0.62
  -4  -4   7    8.53    0.56
   4  -4  -7    9.55    0.70
  -4   4  -7    9.31    0.57
  -4  -4   7    8.45    0.64
  -4  -4   7    9.31    0.65
  -4  -4   7    8.98    0.64
  -5  -4  -7    0.98    0.24
  -5  -4  -7    0.85    0.23
   5  -4   7    1.23    0.25
   5  -4   7    1.14    0.33
  -5   4  -7    1.27    0.28
  -5  -4   7    1.04    0.23
  -5  -4   7    1.26    0.25
   5  -4  -7    1.51    0.30
  -5  -4   7    1.23    0.20
  -5  -4   7    0.75    0.22
   5  -4  -7    1.05    0.24
   0  -5  -7  103.76    2.59
   0  -5   7  100.90    2.12
   0  -5   7  102.34    2.60
   0  -5  -7  104.71    2.79
   0  -5   7  101.92    2.17
   0  -5  -7  107.21    2.53
   0  -5  -7  103.73    2.60
   0  -5   7  108.71    2.81
   0  -5   7  104.03    2.56
   1  -5   7    6.56    0.44
  -1  -5  -7    4.59    0.57
   1  -5   7    6.79    0.48
   1  -5   7    6.74    0.69
  -1  -5  -7    6.79    0.83
   1  -5   7    5.49    0.70
   1  -5   7    5.68    0.63
  -1  -5  -7    6.94    0.94
  -1  -5  -7    6.72    0.70
   1  -5  -7    7.38    0.82
  -1  -5   7    7.92    0.77
   1  -5  -7    6.31    0.70
  -1  -5   7    6.71    0.47
   1  -5  -7    6.45    0.73
  -1  -5   7    6.20    0.68
  -1  -5   7    7.11    0.47
  -2  -5  -7   21.59    1.19
   2   5  -7   21.13    1.20
   2  -5   7   21.19    1.29
   2  -5   7   21.56    0.88
  -2  -5  -7   22.40    1.16
   2  -5   7   21.84    0.84
  -2  -5   7   23.11    0.93
   2  -5  -7   21.87    1.18
   2  -5  -7   23.86    1.26
  -2  -5   7   22.22    0.86
   2   5   7   22.73    1.28
  -3  -5  -7   51.76    1.55
   3   5  -7   55.69    2.05
  -3  -5  -7   51.00    1.11
   3  -5   7   53.88    1.56
   3  -5   7   53.51    2.12
  -3  -5  -7   54.81    1.61
   3  -5   7   53.37    1.54
   3  -5   7   53.33    1.65
  -3   5  -7   52.19    1.58
   3  -5  -7   53.77    1.59
  -3  -5   7   55.52    1.59
  -3  -5   7   54.49    1.55
   3  -5  -7   55.71    1.53
  -3   5  -7   51.08    1.68
   3   5   7   52.34    1.98
   3  -5  -7   55.48    1.55
  -3  -5   7   51.48    1.52
   3  -5  -7   54.89    1.56
  -3  -5   7   51.81    1.44
  -3  -5   7   55.01    1.53
   3  -5  -7   53.71    2.00
   3  -5  -7   52.74    1.97
   4  -5   7    3.60    0.50
   4  -5   7    3.04    0.40
  -4  -5  -7    3.96    0.49
  -4  -5  -7    5.18    0.53
  -4   5   7    4.34    0.53
   4  -5  -7    3.95    0.45
  -4  -5   7    4.55    0.49
  -4  -5   7    3.45    0.43
  -4   5  -7    4.20    0.51
  -4  -5   7    4.28    0.47
  -4   5  -7    4.84    0.51
   4  -5  -7    4.25    0.49
  -4  -5   7    4.14    0.38
  -4  -5   7    4.39    0.51
   4  -5  -7    4.12    0.48
   5  -5   7    9.87    0.49
   5  -5   7   10.37    0.51
  -5  -5  -7   10.02    0.52
  -5  -5   7    9.80    0.48
   5  -5  -7    9.79    0.50
   5  -5  -7   10.00    0.35
  -5   5  -7   10.23    0.53
   0  -6   7   13.22    0.68
   0  -6   7   12.64    0.96
   0  -6  -7   13.17    1.01
   0  -6  -7   13.42    0.90
   0  -6   7   13.43    0.91
   0  -6  -7   14.31    0.94
   0  -6   7   14.32    0.94
   0  -6   7   12.46    0.62
  -1  -6  -7   27.89    1.46
   1  -6   7   29.02    1.05
  -1  -6  -7   29.38    1.34
   1  -6   7   27.80    1.45
  -1  -6  -7   29.75    1.36
   1  -6   7   28.99    0.97
   1  -6   7   30.25    1.34
  -1  -6   7   28.25    0.97
  -1  -6   7   29.78    1.05
   1  -6  -7   29.71    1.46
  -1  -6   7   26.97    1.33
   1  -6  -7   29.29    1.37
   1  -6  -7   26.83    1.28
   2  -6   7   28.21    0.98
  -2  -6  -7   28.24    1.39
   2  -6   7   28.41    1.09
  -2  -6  -7   28.59    1.09
   2  -6   7   29.45    1.57
  -2  -6  -7   28.83    0.72
   2  -6   7   27.91    1.09
  -2  -6   7   28.18    1.08
  -2  -6   7   28.74    1.02
  -2  -6   7   30.23    1.12
   2  -6  -7   28.19    1.08
  -2  -6   7   29.48    1.08
  -2  -6   7   29.91    0.96
   2   6   7   31.74    1.58
   2  -6  -7   28.40    1.43
   2  -6  -7   28.70    1.11
   2  -6  -7   28.23    1.41
   3  -6   7   24.16    1.00
  -3  -6  -7   26.55    1.08
   3  -6   7   25.57    1.51
   3   6  -7   21.89    1.34
  -3  -6  -7   25.00    1.01
   3  -6   7   24.95    1.02
   3  -6   7   23.53    1.00
   3  -6  -7   26.62    1.42
  -3  -6   7   23.78    0.96
  -3  -6   7   23.99    0.85
   3  -6  -7   24.51    0.78
  -3  -6   7   23.38    0.99
  -3  -6   7   23.63    1.02
   3  -6  -7   25.53    1.03
  -3   6  -7   25.37    1.20
   3  -6  -7   25.90    1.04
  -3  -6   7   25.89    1.03
  -3   6  -7   23.72    1.02
   4  -6   7   13.02    0.67
   4  -6   7   13.66    0.69
  -4   6   7   13.25    0.75
  -4  -6  -7   13.69    0.73
  -4   6  -7   14.51    0.74
   4  -6  -7   12.86    0.72
  -4  -6   7   13.73    0.74
  -4  -6   7   13.16    0.68
  -4  -6   7   12.36    0.67
   4  -6  -7   13.14    0.44
  -4  -6   7   14.08    0.48
  -4   6  -7   13.46    0.68
  -4  -6   7   13.22    0.68
   5  -6  -7    5.99    0.36
  -5  -6   7    6.64    0.34
  -5   6  -7    6.60    0.37
   0  -7   7   52.99    1.50
   0  -7  -7   50.57    1.43
   0  -7   7   52.28    2.06
   0  -7   7   55.15    1.56
   0  -7  -7   50.74    2.08
   0  -7  -7   54.13    1.98
   0  -7   7   50.24    1.40
   0  -7   7   53.80    1.51
   0  -7   7   51.85    1.48
   0  -7  -7   52.61    1.52
   0  -7  -7   53.15    1.91
   0  -7   7   55.09    1.97
   0  -7  -7   50.65    1.34
   1  -7   7   11.53    1.01
  -1  -7  -7    8.21    0.95
   1  -7   7   10.27    0.89
  -1  -7  -7   11.14    0.93
  -1  -7  -7    9.33    0.91
   1  -7   7   11.86    0.71
  -1  -7  -7   11.10    0.69
   1  -7   7    9.98    0.65
  -1  -7  -7   10.96    0.63
  -1  -7  -7   10.58    0.47
   1  -7   7   11.13    0.67
   1  -7   7   11.10    0.63
   1  -7   7   10.23    0.77
  -1  -7   7   10.83    0.67
   1  -7  -7   11.85    0.66
   1  -7  -7   10.75    0.87
  -1  -7   7   10.04    0.66
  -1  -7   7   11.63    0.66
  -1  -7   7   10.78    0.93
  -1  -7   7   11.47    0.64
   1  -7  -7   11.40    0.68
   1  -7  -7   11.01    1.02
   1  -7  -7   10.25    0.67
  -1  -7   7   11.39    0.64
   1  -7  -7   12.29    0.87
   1  -7  -7   11.44    0.95
  -1  -7   7   11.29    0.69
   2  -7   7    1.07    0.46
  -2  -7  -7    1.25    0.33
  -2  -7  -7    1.92    0.90
   2  -7   7    2.00    0.40
   2  -7   7    2.58    0.43
   2  -7   7    2.97    0.51
  -2  -7   7    1.63    0.33
   2  -7  -7    1.75    0.38
  -2  -7   7    2.12    0.30
   2  -7  -7    2.14    0.38
  -2  -7   7    1.70    0.34
  -2  -7   7    1.91    0.36
   2  -7  -7    1.47    0.45
   2   7   7    2.13    0.63
  -2  -7   7    2.06    0.34
  -3  -7  -7   17.89    0.81
   3  -7   7   16.05    0.83
   3  -7   7   16.77    0.51
  -3  -7   7   17.29    0.80
   3  -7  -7   17.10    0.84
  -3   7  -7   17.53    0.83
  -3   7  -7   19.60    1.07
  -3  -7   7   17.09    0.60
  -3  -7   7   17.21    0.82
   3  -7  -7   16.89    1.16
  -3  -7   7   17.08    0.82
  -3  -7   7   16.30    0.83
  -4   7   7   14.80    0.74
  -4   7   7   14.64    0.65
  -4  -7  -7   15.07    0.66
   4  -7  -7   14.41    0.67
  -4  -7   7   15.04    0.65
  -4   7  -7   14.74    0.66
  -4  -7   7   14.68    0.66
  -4  -7   7   15.18    0.66
  -4   7  -7   14.36    0.65
   0  -8   7   -0.02    0.20
   0  -8   7    0.11    0.23
   0  -8   7    0.45    0.37
   0  -8  -7    0.23    0.17
   0  -8  -7    0.13    0.22
   0  -8  -7    0.09    0.33
   0  -8   7   -0.03    0.17
   0  -8  -7   -0.20    0.38
   0  -8   7    0.56    0.37
   0  -8   7   -0.09    0.20
   0  -8  -7   -0.11    0.34
   0  -8  -7   -0.19    0.17
   0  -8   7    0.42    0.26
   1  -8   7   44.41    1.46
   1  -8   7   42.67    1.33
   1  -8   7   40.52    1.27
   1  -8   7   44.99    1.42
  -1  -8  -7   42.66    0.95
  -1  -8  -7   41.17    1.94
   1  -8   7   39.54    1.88
  -1  -8  -7   42.31    1.29
  -1  -8  -7   43.77    1.38
   1  -8   7   44.51    1.79
  -1  -8   7   42.79    1.24
   1  -8  -7   42.35    1.36
  -1  -8   7   42.71    1.37
   1  -8  -7   42.49    1.35
  -1  -8   7   41.09    1.26
   1  -8  -7   42.36    1.32
  -1  -8   7   43.05    1.83
   1  -8  -7   41.95    1.83
   1  -8  -7   39.25    1.88
  -1  -8   7   41.67    1.32
  -1  -8   7   42.14    1.34
   1  -8  -7   41.96    1.29
   2  -8   7    1.59    0.34
   2   8  -7    1.25    0.49
  -2  -8  -7    1.13    0.30
   2  -8   7    1.43    0.30
   2  -8  -7    1.60    0.34
  -2  -8   7    0.95    0.27
  -2  -8   7    1.01    0.22
   2  -8  -7    1.26    0.28
  -2  -8   7    1.08    0.28
   2  -8  -7    1.41    0.36
  -2  -8   7    1.57    0.36
   2  -8  -7    0.75    0.28
   2  -8  -7    1.29    0.49
  -2  -8   7    1.05    0.29
   3  -8   7   14.01    0.72
  -3   8   7   14.02    0.71
   3  -8  -7   13.04    0.71
  -3   8  -7   12.91    0.84
  -3  -8   7   12.61    0.69
  -3  -8   7   13.02    0.64
  -3  -8   7   13.12    0.68
  -3   8  -7   14.21    0.67
  -3  -8   7   13.19    0.67
  -4   8   7    5.92    0.42
  -4   8   7    6.27    0.38
   4  -8  -7    6.14    0.40
  -4  -8   7    6.33    0.38
  -4   8  -7    5.71    0.36
  -4   8  -7    6.28    0.38
  -4  -8   7    6.28    0.38
   0  -9   7    2.76    0.41
   0  -9   7    3.42    0.42
   0  -9   7    3.44    0.45
   0  -9  -7    3.08    0.41
   0  -9   7    2.63    0.58
   0  -9  -7    3.30    0.65
   0  -9  -7    3.09    0.33
   0  -9  -7    3.11    0.40
   0  -9   7    3.07    0.40
  -1  -9  -7    8.93    0.63
  -1  -9  -7    8.67    0.58
   1  -9   7    9.03    1.01
   1  -9   7   10.25    0.60
   1  -9   7    9.61    0.67
   1  -9   7    9.64    0.66
   1  -9   7    8.82    0.61
  -1  -9   7    9.75    0.63
   1  -9  -7    8.50    0.60
  -1  -9   7    9.93    0.65
  -1  -9   7    8.75    0.90
   1  -9  -7    7.87    0.90
  -1  -9   7    8.80    0.63
  -1  -9   7    9.32    0.50
   1  -9  -7    9.74    0.60
   1  -9  -7    9.72    0.59
   1  -9  -7    8.92    0.71
  -1  -9   7    9.03    0.57
   2  -9   7    4.17    0.40
  -2  -9  -7    4.38    0.47
   2  -9   7    3.61    0.44
   2  -9   7    4.23    0.42
   2  -9   7    2.52    0.44
  -2  -9   7    3.01    0.38
   2  -9  -7    3.10    0.39
  -2  -9   7    4.58    0.50
   2  -9  -7    3.86    0.46
   2  -9  -7    4.09    0.38
   2  -9  -7    3.40    0.45
  -2  -9   7    3.52    0.43
  -3   9   7    4.54    0.40
   3  -9  -7    3.07    0.34
  -3  -9   7    3.94    0.36
  -3  -9   7    4.92    0.41
  -3   9  -7    4.54    0.54
   0 -10   7   15.62    0.75
   0 -10   7   15.86    0.67
   0 -10   7   15.63    0.72
   0 -10  -7   16.24    0.74
   0 -10   7   16.27    0.71
   0 -10  -7   16.04    0.49
   0 -10  -7   16.19    0.70
  -1 -10  -7   17.81    0.74
  -1 -10  -7   16.72    0.69
   1 -10   7   16.20    0.77
   1 -10   7   18.27    0.72
   1 -10   7   18.35    0.78
   1 -10   7   18.13    0.75
   1 -10  -7   18.26    0.76
   1 -10  -7   17.77    0.69
  -1 -10   7   18.42    0.72
   1 -10  -7   19.03    0.74
  -1 -10   7   17.03    0.78
  -1 -10   7   17.65    0.51
  -1 -10   7   18.05    0.77
   2 -10   7    3.05    0.32
   2 -10   7    3.65    0.41
   2 -10   7    3.66    0.33
  -2 -10   7    3.79    0.38
   2 -10  -7    2.56    0.33
   2 -10  -7    3.44    0.37
   2 -10  -7    3.20    0.34
  -3  10   7    5.52    0.45
   0 -11   7    0.56    0.18
   0 -11   7    0.30    0.11
   0 -11   7    0.49    0.18
   0 -11  -7    0.77    0.19
   0 -11  -7    0.10    0.16
   1 -11   7    6.28    0.37
  -1 -11  -7    6.29    0.36
   1 -11   7    7.12    0.40
   1 -11   7    6.45    0.37
  -1 -11   7    5.98    0.40
   1 -11  -7    7.02    0.38
   1 -11  -7    6.64    0.40
   1 -11  -7    6.83    0.24
  -1 -11   7    7.33    0.38
   0   0  -8   17.49    0.64
   0   0   8   16.52    0.57
   0   0  -8   17.28    0.77
   0   0   8   17.41    0.82
   0   0  -8   17.71    0.78
  -1   0   8  236.38    4.23
  -1   0   8  242.01    3.98
  -1   0  -8  239.88    4.35
   1   0  -8  230.86    4.38
  -1   0  -8  243.09    4.22
   1   0  -8  239.12    4.39
   1   0   8  235.43    4.02
   1   0   8  231.14    4.51
   2   0  -8   19.56    1.01
  -2   0   8   20.44    0.73
   2   0  -8   21.27    1.03
   2   0   8   18.76    0.89
  -2   0  -8   21.44    1.00
   2   0   8   18.84    0.84
   2   0   8   19.67    1.06
   3   0  -8   11.51    0.85
   3   0  -8   11.61    0.91
   3   0   8   10.56    0.81
  -3   0  -8   10.36    0.59
   3   0   8   10.11    0.81
  -3   0  -8   12.84    0.92
  -4   0   8   42.03    1.38
  -4   0   8   40.68    1.28
  -4   0  -8   41.62    1.39
  -4   0  -8   39.72    1.41
   4   0  -8   41.55    1.37
  -4   0  -8   38.74    1.32
  -4   0  -8   41.14    1.29
  -4   0  -8   37.78    1.27
   5   0   8   10.47    0.60
  -5   0  -8   11.30    0.64
  -5   0   8   11.29    0.73
  -5   0   8    9.43    0.61
   5   0  -8   11.19    0.66
  -5   0  -8   11.13    0.61
  -5   0  -8   11.08    0.65
  -5   0  -8   11.39    0.69
   5   0  -8   11.48    0.62
   0  -1  -8   -0.19    0.12
   0  -1  -8   -0.13    0.15
   0   1  -8    0.07    0.17
   0  -1  -8    0.16    0.19
   0  -1   8   -0.07    0.13
   0  -1   8   -0.32    0.17
   0   1  -8   -0.02    0.19
   0   1   8   -0.09    0.18
   1  -1   8   40.59    1.16
   1   1  -8   39.67    1.28
   1  -1   8   39.27    1.12
  -1  -1  -8   41.18    1.32
   1   1  -8   39.00    1.32
  -1  -1  -8   41.37    1.23
   1  -1   8   40.77    1.42
   1  -1  -8   40.48    1.31
   1  -1  -8   37.61    1.30
  -1  -1   8   40.30    1.13
   1   1   8   41.62    1.41
   1  -1  -8   40.66    1.11
  -1  -1   8   39.01    1.63
  -1   1  -8   38.98    1.21
   2  -1   8   21.27    0.92
   2   1  -8   21.09    0.91
  -2  -1  -8   21.05    1.03
   2  -1   8   20.61    0.93
   2  -1   8   20.28    0.82
   2  -1   8   21.35    1.10
   2   1  -8   21.58    1.03
   2   1  -8   19.97    1.01
   2   1   8   21.53    0.98
   2  -1  -8   19.88    0.73
  -2   1  -8   20.50    0.94
   2  -1  -8   20.15    1.04
  -2  -1   8   20.47    0.74
   2   1   8   20.87    1.07
   2  -1  -8   20.03    1.00
   3   1  -8   12.56    0.96
   3   1  -8   15.45    0.98
   3  -1   8   14.16    0.90
  -3  -1  -8   12.83    0.66
  -3  -1  -8   13.88    0.99
   3   1   8   14.37    0.93
   3  -1  -8   13.49    0.69
  -3  -1   8   13.17    0.66
   3  -1  -8   14.34    1.01
   3  -1  -8   12.61    0.92
  -3  -1   8   13.61    0.70
   4   1  -8   29.20    1.12
  -4  -1  -8   30.80    1.11
  -4  -1  -8   30.47    1.16
  -4   1   8   27.80    1.13
  -4  -1  -8   30.47    1.19
  -4  -1  -8   31.71    1.17
   4  -1   8   29.41    1.08
  -4  -1  -8   31.32    1.10
   4  -1  -8   32.50    1.17
  -4   1  -8   29.60    1.10
  -4  -1   8   30.24    1.06
  -4   1  -8   29.61    1.18
  -4  -1   8   31.72    1.12
   4  -1  -8   31.59    1.16
  -4  -1   8   28.40    1.23
  -4  -1   8   30.68    1.19
   5   1  -8   45.44    1.26
   5  -1   8   43.97    1.24
  -5  -1  -8   43.97    1.24
  -5  -1  -8   43.86    1.25
  -5  -1  -8   43.24    1.26
  -5  -1  -8   45.47    1.31
  -5   1   8   44.52    1.30
   5   1  -8   43.85    1.29
   5   1   8   44.93    1.25
  -5  -1   8   44.82    1.38
   5  -1  -8   42.61    1.28
   5  -1  -8   45.13    1.28
  -5  -1   8   42.93    1.30
  -5   1  -8   43.20    1.36
  -5   1  -8   44.55    1.30
   0  -2   8  254.33    4.69
   0   2  -8  254.29    4.36
   0  -2  -8  250.09    4.62
   0  -2  -8  251.19    4.43
   0  -2  -8  247.43    4.52
   0   2  -8  249.83    4.53
   0  -2   8  254.06    4.39
   0   2   8  245.95    4.68
   1   2  -8   24.74    0.98
  -1  -2  -8   24.11    0.98
  -1   2   8   24.40    1.01
   1  -2   8   25.62    0.93
   1  -2   8   25.44    0.95
   1   2  -8   24.56    1.05
  -1  -2  -8   23.10    1.01
   1  -2   8   24.27    1.10
  -1   2  -8   25.89    0.92
   1  -2  -8   25.53    1.06
   1   2   8   25.94    1.14
  -1  -2   8   24.56    0.92
   1  -2  -8   25.45    0.94
   1  -2  -8   24.57    1.06
   2  -2   8   17.85    1.03
  -2  -2  -8   16.94    0.97
   2   2  -8   17.02    0.97
   2  -2   8   16.86    0.86
   2   2  -8   16.62    0.93
  -2  -2  -8   16.42    0.91
   2  -2   8   15.65    0.68
   2  -2   8   16.80    0.89
  -2  -2   8   17.67    0.71
  -2  -2   8   18.27    0.88
  -2  -2   8   16.05    0.68
   2  -2  -8   17.61    0.98
   2   2   8   17.95    1.04
   2  -2  -8   16.85    0.96
   2  -2  -8   17.81    0.87
   3  -2   8    0.83    0.33
   3  -2   8    0.92    0.25
   3   2  -8    1.29    0.44
  -3  -2  -8    1.68    0.47
   3  -2   8    1.53    0.50
   3   2  -8    1.17    0.40
  -3  -2  -8    1.12    0.28
   3   2   8    0.67    0.32
   3  -2  -8    0.79    0.26
   3  -2  -8    1.47    0.41
  -3  -2   8    1.33    0.30
   3  -2  -8    0.49    0.37
  -3  -2   8    1.11    0.29
  -4  -2  -8    8.68    0.65
  -4   2   8    8.07    0.64
  -4  -2  -8    5.62    0.54
   4  -2   8    8.17    0.59
  -4   2   8    8.19    0.48
  -4  -2  -8    7.92    0.59
  -4  -2  -8    7.92    0.59
   4   2  -8    7.51    0.61
  -4  -2  -8    9.62    0.67
  -4   2  -8    8.16    0.64
   4  -2  -8    8.49    0.64
  -4   2  -8    8.30    0.64
  -4  -2   8    8.37    0.65
  -4  -2   8    7.82    0.59
  -4  -2   8    8.98    0.63
   4  -2  -8    8.52    0.63
  -4  -2   8    8.42    0.64
  -4  -2   8    8.78    0.60
  -5  -2  -8    0.91    0.24
  -5  -2  -8    0.96    0.24
   5  -2   8    0.50    0.23
  -5   2   8    0.82    0.25
   5  -2   8    0.75    0.24
  -5  -2  -8    0.66    0.24
   5   2  -8    0.45    0.23
   5   2  -8    0.69    0.26
  -5  -2  -8    0.29    0.21
   5   2   8    0.42    0.22
   5  -2  -8    0.38    0.34
  -5  -2   8    0.95    0.27
  -5  -2   8    0.92    0.23
   5  -2  -8    0.75    0.25
  -5   2  -8    0.83    0.24
  -5  -2   8    0.30    0.21
   0  -3   8    0.30    0.24
   0  -3  -8    0.22    0.19
   0  -3   8    0.31    0.20
   0  -3  -8    0.22    0.20
   0  -3  -8    0.07    0.23
   0  -3  -8   -0.07    0.19
   0  -3   8    0.06    0.19
  -1  -3  -8   61.63    1.81
   1  -3   8   62.14    1.73
  -1  -3  -8   62.11    1.75
   1   3  -8   59.65    1.63
   1  -3   8   61.98    1.94
   1   3  -8   58.79    1.79
   1  -3  -8   62.63    1.72
   1   3   8   61.81    1.91
   1  -3  -8   60.55    1.81
   1  -3  -8   64.87    1.86
  -1  -3   8   58.61    1.40
  -1  -3   8   64.07    1.72
   1  -3  -8   61.16    1.79
  -2  -3  -8    4.22    0.61
   2  -3   8    5.02    0.71
   2  -3   8    3.57    0.40
   2   3  -8    4.68    0.65
   2  -3   8    4.51    0.58
   2  -3   8    2.97    0.45
   2   3  -8    3.85    0.54
  -2  -3  -8    4.47    0.60
   2  -3  -8    4.06    0.54
   2  -3  -8    3.20    0.54
   2  -3  -8    4.12    0.60
  -2  -3   8    3.91    0.52
   2   3   8    4.47    0.63
  -2  -3   8    4.19    0.44
  -2  -3   8    3.24    0.38
   3  -3   8    2.95    0.53
   3  -3   8    2.44    0.36
  -3  -3  -8    2.10    0.39
  -3  -3  -8    2.58    0.58
  -3   3   8    2.35    0.40
   3   3  -8    3.27    0.61
  -3  -3  -8    2.22    0.34
  -3  -3  -8    2.46    0.43
   3  -3   8    3.15    0.66
   3   3  -8    3.19    0.62
  -3  -3  -8    2.16    0.34
   3  -3   8    2.41    0.41
  -3   3   8    1.69    0.54
  -3  -3   8    2.98    0.47
   3  -3  -8    3.22    0.57
   3  -3  -8    2.56    0.54
  -3  -3   8    2.56    0.46
  -3  -3   8    2.19    0.33
   3  -3  -8    2.70    0.42
   3  -3  -8    3.35    0.44
   3  -3  -8    2.50    0.54
  -3   3  -8    2.28    0.45
   3   3   8    2.52    0.53
  -3  -3   8    2.30    0.38
  -3  -3   8    2.01    0.37
  -3   3  -8    3.69    0.51
   3  -3  -8    2.83    0.58
  -3  -3   8    2.79    0.41
   4  -3   8   15.49    0.81
  -4  -3  -8   14.67    0.81
  -4   3   8   14.99    0.71
  -4  -3  -8   14.46    0.80
  -4  -3  -8   14.80    0.75
  -4   3   8   15.00    0.79
  -4  -3  -8   15.71    0.77
   4  -3   8   15.76    0.79
  -4  -3  -8   15.36    0.70
  -4  -3   8   16.77    0.83
   4  -3  -8   15.99    0.82
  -4  -3   8   14.77    0.79
  -4  -3   8   15.08    0.82
  -4  -3   8   16.93    0.81
  -4  -3   8   16.54    0.81
   4  -3  -8   16.36    0.98
  -4  -3   8   15.53    0.81
  -4   3  -8   15.77    0.85
   4  -3  -8   16.67    0.86
  -5  -3  -8    3.28    0.38
  -5  -3  -8    3.43    0.28
   5   3  -8    3.03    0.36
   5  -3   8    3.75    0.37
   5  -3   8    3.88    0.53
  -5  -3  -8    3.67    0.37
  -5  -3  -8    3.86    0.37
   5  -3   8    3.54    0.38
   5  -3  -8    3.73    0.47
  -5  -3   8    2.99    0.33
  -5   3  -8    3.56    0.41
  -5  -3   8    3.64    0.40
   5   3   8    3.33    0.36
  -5  -3   8    3.84    0.37
  -5  -3   8    4.51    0.39
   5  -3  -8    4.25    0.42
   0  -4  -8    4.27    0.54
   0  -4   8    4.40    0.42
   0  -4   8    3.27    0.46
   0  -4  -8    4.21    0.63
   0  -4   8    4.33    0.60
   0  -4   8    3.29    0.49
   0  -4  -8    3.40    0.48
   0  -4  -8    3.51    0.49
  -1  -4  -8   48.39    1.64
   1  -4   8   47.85    1.60
   1  -4   8   44.94    1.23
  -1  -4  -8   48.44    1.76
  -1  -4  -8   49.82    1.61
   1  -4   8   49.47    1.28
   1  -4   8   48.90    1.79
  -1  -4   8   45.84    1.24
   1  -4  -8   49.07    1.70
  -1  -4   8   45.56    1.23
  -1  -4   8   46.95    1.53
  -1  -4   8   47.50    1.64
   1  -4  -8   48.40    1.57
   1  -4  -8   46.68    1.56
   1  -4  -8   47.18    1.63
  -2  -4  -8    4.20    0.59
   2  -4   8    5.30    0.44
   2  -4   8    5.23    0.74
   2  -4   8    6.20    0.71
   2  -4   8    5.37    0.51
  -2  -4  -8    5.52    0.70
   2   4  -8    5.19    0.68
   2  -4  -8    5.41    0.71
  -2  -4   8    4.39    0.45
  -2  -4   8    5.54    0.46
  -2  -4   8    6.97    0.77
   2   4   8    4.75    0.71
   2  -4  -8    5.10    0.70
   2  -4  -8    5.46    0.66
   3  -4   8    0.47    0.24
  -3  -4  -8   -0.14    0.16
  -3   4   8    0.24    0.47
   3  -4   8    0.01    0.38
   3  -4   8   -0.11    0.32
  -3  -4  -8   -0.23    0.19
   3  -4   8    0.09    0.22
   3  -4   8    0.49    0.42
   3   4  -8    0.32    0.36
  -3  -4  -8   -0.18    0.21
   3  -4  -8    0.85    0.29
  -3   4  -8    0.37    0.35
   3   4   8    0.32    0.36
   3  -4  -8   -0.12    0.30
  -3  -4   8    0.67    0.27
  -3  -4   8   -0.03    0.20
  -3   4  -8    0.19    0.22
   3  -4  -8    0.16    0.37
  -3  -4   8    0.24    0.20
   3  -4  -8   -0.18    0.28
  -3  -4   8    0.35    0.24
  -3  -4   8    0.35    0.22
   3  -4  -8    0.29    0.33
  -4  -4  -8    2.92    0.31
  -4  -4  -8    2.83    0.41
   4  -4   8    3.05    0.41
  -4  -4  -8    2.61    0.37
   4  -4   8    2.71    0.38
   4  -4   8    2.97    0.50
  -4  -4  -8    1.89    0.36
  -4   4   8    3.53    0.47
   4  -4  -8    3.33    0.53
  -4  -4   8    2.88    0.39
   4  -4  -8    3.27    0.43
  -4  -4   8    3.56    0.45
  -4   4  -8    3.00    0.34
  -4  -4   8    3.05    0.43
  -4   4  -8    3.00    0.43
   4  -4  -8    2.91    0.45
  -4  -4   8    3.04    0.43
  -4  -4   8    3.66    0.46
  -4  -4   8    2.95    0.41
   5  -4   8   17.60    0.68
  -5  -4  -8   18.84    0.74
   5  -4   8   18.51    0.81
  -5  -4   8   17.64    0.58
  -5  -4   8   18.69    0.67
  -5   4  -8   17.74    0.71
  -5  -4   8   17.73    0.68
   5  -4  -8   18.26    0.69
   5  -4  -8   18.13    0.68
   0  -5  -8   53.25    1.91
   0  -5   8   49.05    1.34
   0  -5  -8   51.05    1.71
   0  -5   8   49.75    1.68
   0  -5  -8   50.37    1.68
   0  -5  -8   50.90    1.73
   0  -5   8   51.31    1.73
   0  -5   8   48.35    1.31
   0  -5   8   51.17    1.85
   1  -5   8   63.18    1.60
   1  -5   8   64.29    1.92
   1  -5   8   62.87    2.16
  -1  -5  -8   62.01    2.14
   1  -5   8   61.60    1.96
   1  -5   8   65.05    1.55
  -1  -5  -8   59.42    1.94
  -1  -5  -8   64.56    2.01
  -1  -5   8   66.77    2.09
  -1  -5   8   65.69    1.63
  -1  -5   8   63.05    1.58
  -1  -5   8   65.28    2.00
   1  -5  -8   62.88    2.06
   1  -5  -8   64.65    1.99
   1  -5  -8   66.41    2.17
   2  -5   8   11.85    0.79
   2  -5   8   10.48    0.61
  -2  -5  -8   11.45    0.92
   2  -5   8   13.15    1.06
  -2  -5  -8   11.13    0.89
  -2  -5  -8   12.34    0.78
   2   5  -8   11.63    0.92
  -2  -5  -8   11.32    0.54
   2  -5   8   10.95    1.05
   2  -5   8   11.24    0.66
   2   5   8   12.63    1.02
  -2  -5   8   11.40    0.68
  -2  -5   8   11.35    0.65
   2  -5  -8   11.83    0.91
  -2  -5   8   10.41    0.61
   2  -5  -8   10.88    0.60
  -2  -5   8   10.31    0.66
  -2  -5   8    9.89    0.70
   2  -5  -8   10.43    0.96
   3  -5   8    3.25    0.68
   3  -5   8    3.79    0.55
   3  -5   8    4.64    0.53
   3  -5   8    4.11    0.47
  -3  -5  -8    3.76    0.51
  -3  -5  -8    4.15    0.51
   3   5  -8    4.31    0.73
   3  -5   8    4.01    0.48
  -3  -5  -8    3.67    0.33
  -3  -5   8    4.57    0.51
  -3  -5   8    3.84    0.45
  -3  -5   8    4.41    0.51
  -3  -5   8    3.18    0.44
   3  -5  -8    3.88    0.47
   3  -5  -8    3.86    0.49
  -3   5  -8    5.17    0.67
   3  -5  -8    3.85    0.66
  -3  -5   8    3.88    0.49
  -3   5  -8    2.93    0.43
   3  -5  -8    3.64    0.83
  -4  -5  -8    8.22    0.60
   4  -5   8    8.58    0.68
   4  -5   8    8.02    0.57
  -4  -5  -8    7.78    0.59
  -4   5   8    7.78    0.60
  -4   5  -8    7.51    0.52
  -4  -5   8    7.99    0.59
   4  -5  -8    8.54    0.56
  -4   5  -8    7.61    0.58
  -4  -5   8    7.73    0.58
   4  -5  -8    8.51    0.59
  -4  -5   8    7.38    0.54
  -4  -5   8    8.41    0.50
  -4  -5   8    7.14    0.59
   5   5  -8    0.97    0.20
   5  -5   8    1.06    0.20
  -5  -5  -8    1.01    0.22
   5  -5   8    1.17    0.20
   5  -5  -8    0.96    0.22
  -5  -5   8    1.23    0.21
  -5   5  -8    0.93    0.21
   0  -6  -8   25.33    1.26
   0  -6  -8   25.40    1.24
   0  -6  -8   23.82    1.36
   0  -6   8   24.77    0.89
   0  -6   8   23.17    1.31
   0  -6   8   24.01    1.22
   0  -6   8   23.20    0.94
   1  -6   8    6.92    0.53
   1  -6   8    4.88    0.75
  -1  -6  -8    7.24    0.92
  -1  -6  -8    6.00    0.69
  -1  -6  -8    4.32    0.61
   1  -6   8    5.37    0.50
   1  -6   8    5.63    0.69
  -1  -6  -8    5.61    0.71
   1  -6  -8    6.48    0.85
  -1  -6   8    6.17    0.78
  -1  -6   8    4.60    0.47
   1  -6  -8    5.86    0.73
   1  -6  -8    4.91    0.69
  -1  -6   8    5.93    0.57
   1  -6  -8    4.12    0.71
  -2  -6  -8   34.99    0.87
  -2  -6  -8   33.68    1.25
   2   6  -8   35.79    1.62
   2  -6   8   31.70    1.66
  -2  -6  -8   33.87    1.21
   2  -6   8   34.99    1.21
   2  -6   8   33.50    1.19
   2  -6   8   32.61    1.07
  -2  -6  -8   32.29    1.53
   2  -6  -8   32.81    1.19
   2  -6  -8   32.54    1.54
  -2  -6   8   35.74    1.24
  -2  -6   8   32.16    1.17
   2  -6  -8   36.66    1.63
  -2  -6   8   32.88    1.12
  -2  -6   8   34.56    1.09
   2   6   8   31.50    1.64
   2  -6  -8   36.26    1.22
  -2  -6   8   34.01    1.20
  -3  -6  -8   15.96    0.84
   3  -6   8   14.52    0.80
   3   6  -8   16.35    1.17
  -3  -6  -8   16.04    0.81
   3  -6   8   16.13    0.79
   3  -6   8   16.28    1.23
   3  -6   8   15.44    0.80
   3  -6  -8   15.12    0.51
  -3  -6   8   16.27    0.81
   3  -6  -8   15.74    0.82
   3  -6  -8   15.22    1.11
  -3  -6   8   14.22    0.78
   3  -6  -8   16.49    0.82
  -3   6  -8   15.09    0.79
  -3  -6   8   16.28    0.81
  -3  -6   8   15.77    0.82
  -3  -6   8   16.14    0.71
  -3   6  -8   16.50    0.97
  -4  -6  -8    4.51    0.49
  -4  -6  -8    3.66    0.52
   4  -6   8    4.59    0.44
   4  -6   8    4.40    0.42
  -4   6   8    4.87    0.51
  -4   6  -8    4.02    0.43
  -4  -6   8    4.05    0.42
  -4  -6   8    4.65    0.45
  -4  -6   8    4.36    0.44
   4  -6  -8    4.80    0.46
  -4  -6   8    4.51    0.47
  -4  -6   8    4.74    0.31
  -4   6  -8    4.62    0.45
   0  -7   8    3.04    0.62
   0  -7   8    3.53    0.40
   0  -7  -8    4.14    0.68
   0  -7  -8    3.51    0.73
   0  -7  -8    4.24    0.68
   0  -7   8    3.41    0.45
   0  -7   8    3.05    0.41
   0  -7   8    3.10    0.39
   0  -7  -8    3.33    0.40
   0  -7  -8    2.52    0.35
   0  -7   8    4.52    0.50
   0  -7  -8    3.94    0.50
   0  -7   8    2.19    0.50
   0  -7   8    4.09    0.49
  -1  -7  -8   16.33    0.76
   1  -7   8   10.63    1.31
  -1  -7  -8   16.13    0.82
  -1  -7  -8   15.78    1.06
   1  -7   8   15.64    0.78
  -1  -7  -8   16.12    1.21
  -1  -7  -8   15.02    0.60
   1  -7   8   16.23    0.80
   1  -7   8   14.70    1.03
   1  -7   8   15.39    0.80
   1  -7   8   15.83    1.19
   1  -7   8   15.46    0.74
  -1  -7   8   15.33    0.80
  -1  -7   8   16.37    0.81
   1  -7  -8   14.88    1.11
  -1  -7   8   16.40    0.82
  -1  -7   8   15.63    0.77
   1  -7  -8   14.68    0.73
   1  -7  -8   15.76    1.21
   1  -7  -8   16.17    0.83
  -1  -7   8   16.38    0.75
  -1  -7   8   16.83    1.12
  -1  -7   8   16.13    0.78
   1  -7  -8   15.48    0.81
   1  -7  -8   16.90    1.12
   2  -7   8    7.01    0.59
  -2  -7  -8    7.06    0.57
   2  -7   8    8.22    0.61
   2  -7   8    8.54    1.03
   2   7  -8    5.82    0.77
   2  -7   8    7.51    0.55
  -2  -7   8    7.61    0.49
   2  -7  -8    8.83    0.96
   2  -7  -8    7.10    0.62
  -2  -7   8    6.77    0.59
   2   7   8    6.36    0.91
   2  -7  -8    7.39    0.60
  -2  -7   8    7.63    0.59
  -2  -7   8    7.07    0.60
   3   7  -8    2.43    0.61
  -3  -7  -8    3.01    0.41
  -3  -7  -8    2.30    0.38
   3  -7   8    2.94    0.42
   3  -7   8    3.70    0.43
   3  -7  -8    2.38    0.61
   3  -7  -8    3.40    0.43
  -3  -7   8    3.10    0.40
  -3  -7   8    3.43    0.32
  -3  -7   8    2.95    0.39
  -3   7  -8    2.10    0.36
  -3  -7   8    3.28    0.43
  -3  -7   8    4.20    0.45
  -3   7  -8    2.47    0.54
  -4  -7  -8    5.39    0.43
  -4   7   8    5.94    0.50
  -4  -7   8    5.49    0.45
  -4   7  -8    5.16    0.42
  -4  -7   8    6.41    0.45
   4  -7  -8    5.78    0.44
  -4  -7   8    5.19    0.41
  -4   7  -8    5.96    0.43
   0  -8  -8    0.33    0.38
   0  -8   8    0.41    0.39
   0  -8  -8    0.01    0.16
   0  -8  -8   -0.11    0.38
   0  -8  -8   -0.07    0.19
   0  -8   8    0.06    0.18
   0  -8   8    0.05    0.23
   0  -8   8    0.26    0.23
   0  -8  -8   -0.08    0.19
   0  -8   8    0.12    0.32
   0  -8   8   -0.19    0.21
   0  -8   8    0.17    0.22
   1  -8   8   -0.19    0.23
  -1  -8  -8    0.06    0.21
  -1  -8  -8    0.21    0.37
   1  -8   8    0.16    0.37
   1  -8   8   -0.02    0.20
   1  -8   8   -0.53    0.50
  -1  -8  -8    0.13    0.12
   1  -8   8    0.15    0.19
  -1  -8  -8    0.11    0.19
   1  -8   8   -0.02    0.21
   1  -8   8    0.43    0.23
  -1  -8   8   -0.04    0.17
  -1  -8   8    0.12    0.20
  -1  -8   8    0.10    0.33
  -1  -8   8    0.02    0.21
   1  -8  -8    0.13    0.46
   1  -8  -8    0.15    0.22
  -1  -8   8    0.24    0.21
   1  -8  -8    0.05    0.21
   1  -8  -8    0.05    0.19
   1  -8  -8   -0.39    0.34
  -1  -8   8    0.02    0.20
  -1  -8   8    0.59    0.23
   2  -8   8   14.69    0.79
  -2  -8  -8   12.73    0.72
   2  -8   8   13.61    0.68
   2   8  -8   13.77    1.08
   2  -8  -8   15.00    1.11
  -2  -8   8   13.87    0.76
   2  -8  -8   14.37    0.76
  -2  -8   8   14.16    0.72
  -2  -8   8   14.88    0.61
  -2  -8   8   14.25    0.76
  -2  -8   8   14.42    0.73
   2  -8  -8   13.79    0.77
   2  -8  -8   13.67    0.68
   2  -8  -8   14.94    0.85
  -3  -8  -8    3.45    0.40
  -3   8   8    3.27    0.38
  -3  -8   8    2.72    0.35
  -3  -8   8    3.68    0.41
  -3   8  -8    3.19    0.52
  -3  -8   8    2.73    0.35
   3  -8  -8    3.07    0.39
  -3  -8   8    3.37    0.42
  -4   8   8    3.49    0.33
  -4  -8   8    3.96    0.31
   4  -8  -8    3.08    0.28
  -4  -8   8    4.06    0.31
   0  -9   8   13.15    1.01
   0  -9   8   12.66    0.72
   0  -9   8   13.37    0.69
   0  -9  -8   13.47    0.57
   0  -9  -8   13.23    0.73
   0  -9  -8   13.40    1.05
   0  -9  -8   13.79    0.70
   0  -9   8   13.71    0.72
   0  -9   8   13.86    0.74
   1  -9   8    3.46    0.41
   1  -9   8    3.64    0.41
  -1  -9  -8    3.32    0.45
   1  -9   8    2.61    0.39
   1  -9   8    3.21    0.43
  -1  -9  -8    2.60    0.35
  -1  -9   8    2.67    0.58
  -1  -9   8    3.48    0.42
   1  -9  -8    3.04    0.40
   1  -9  -8    2.97    0.38
   1  -9  -8    2.52    0.35
   1  -9  -8    3.27    0.63
  -1  -9   8    2.09    0.37
  -1  -9   8    2.53    0.31
  -1  -9   8    2.53    0.34
  -1  -9   8    3.47    0.43
   2  -9   8   14.89    0.73
   2  -9   8   15.51    0.66
  -2  -9  -8   15.67    0.72
  -2  -9   8   16.68    0.78
   2  -9  -8   17.23    0.68
   2  -9  -8   17.44    0.79
  -2  -9   8   15.73    0.74
   2  -9  -8   17.48    0.82
  -2  -9   8   16.86    0.73
   2  -9  -8   18.03    0.77
  -3   9   8    0.77    0.19
   3  -9  -8    0.10    0.37
  -3  -9   8    0.91    0.21
   3  -9  -8    0.37    0.18
  -3  -9   8    0.37    0.18
  -3   9  -8    0.56    0.33
   0 -10   8    0.56    0.21
   0 -10  -8    0.79    0.14
   0 -10   8    1.13    0.25
   0 -10   8    0.73    0.21
   0 -10  -8    0.51    0.23
   0 -10   8    0.82    0.24
   0 -10  -8    0.23    0.17
   1 -10   8    2.30    0.32
   1 -10   8    2.96    0.34
   1 -10   8    2.20    0.30
  -1 -10  -8    2.73    0.34
  -1 -10  -8    2.03    0.28
  -1 -10   8    2.25    0.21
  -1 -10   8    2.55    0.34
  -1 -10   8    2.55    0.31
   1 -10  -8    2.67    0.35
   1 -10  -8    2.74    0.31
   1 -10  -8    2.53    0.32
   2 -10   8   12.04    0.63
  -2 -10   8   11.57    0.55
   2 -10  -8   11.27    0.55
   2 -10  -8   10.94    0.50
   0 -11   8   11.85    0.48
   0 -11   8   12.43    0.51
   0 -11   8   12.12    0.35
   0 -11  -8   12.41    0.50
   0 -11  -8   12.15    0.50
  -1 -11  -8    0.56    0.15
   1 -11   8    0.28    0.14
   1 -11   8    0.44    0.14
  -1 -11   8    0.23    0.13
   1 -11  -8    0.39    0.15
   1 -11  -8    0.57    0.15
  -1 -11   8    0.52    0.16
   0   0  -9   -0.12    0.16
   0   0   9   -0.22    0.15
   0   0  -9    0.13    0.18
   0   0  -9   -0.05    0.15
  -1   0  -9    2.81    0.39
  -1   0  -9    2.57    0.41
   1   0  -9    2.60    0.43
  -1   0   9    3.21    0.43
   1   0  -9    2.59    0.42
   1   0   9    2.40    0.43
  -2   0  -9   33.89    1.34
   2   0  -9   36.01    1.40
   2   0   9   32.67    1.45
   2   0   9   34.21    1.03
   2   0   9   34.82    1.28
   2   0  -9   34.08    1.39
  -2   0   9   34.13    1.01
   3   0  -9    2.77    0.40
   3   0   9    2.77    0.49
  -3   0   9    2.78    0.50
  -3   0   9    2.56    0.43
  -3   0  -9    3.39    0.50
   3   0  -9    4.15    0.63
  -3   0   9    4.19    0.54
   3   0  -9    3.07    0.64
  -3   0  -9    2.21    0.50
   4   0  -9    1.18    0.34
  -4   0   9    0.95    0.31
   4   0   9    1.25    0.31
  -4   0  -9    0.82    0.29
  -4   0  -9    1.10    0.36
  -4   0  -9    1.03    0.31
  -4   0  -9    0.75    0.28
   5   0   9    0.74    0.22
  -5   0   9    0.32    0.22
   5   0  -9    0.64    0.23
  -5   0  -9    0.61    0.26
   5   0   9    0.42    0.21
  -5   0  -9    0.16    0.21
  -5   0   9    0.54    0.29
   0   1  -9   18.14    0.85
   0   1   9   16.29    0.88
   0  -1   9   17.05    0.70
   0   1  -9   18.38    0.82
   0  -1  -9   16.91    0.73
   0  -1  -9   17.98    0.84
   0  -1  -9   17.52    0.87
   0  -1   9   18.70    0.94
  -1  -1  -9   11.99    0.74
  -1  -1  -9   12.41    0.70
   1  -1   9   11.83    0.63
   1  -1   9   11.61    0.81
   1   1  -9   11.77    0.73
   1   1  -9   11.82    0.77
  -1   1   9   11.74    0.72
  -1   1  -9   12.87    0.72
   1  -1  -9   12.16    0.63
   1  -1  -9   11.87    0.77
   1  -1  -9   11.84    0.75
  -1  -1   9   11.72    0.61
   1   1   9   10.75    0.79
   2  -1   9   65.13    1.58
   2   1  -9   71.24    2.27
   2  -1   9   69.12    2.15
   2   1  -9   66.12    2.03
   2  -1   9   68.02    1.88
   2   1  -9   66.38    2.03
   2  -1   9   69.02    1.87
  -2  -1  -9   67.05    2.04
  -2  -1  -9   66.47    1.56
  -2  -1   9   64.70    1.54
  -2  -1   9   67.41    1.57
   2  -1  -9   67.35    2.07
  -2   1  -9   70.01    1.95
   2   1   9   69.91    2.13
   2   1   9   65.83    1.91
   2  -1  -9   68.57    2.06
  -3  -1  -9    8.38    0.78
  -3   1   9    6.63    0.66
  -3  -1  -9    8.29    0.62
  -3   1   9    7.63    0.57
  -3  -1  -9    7.11    0.53
  -3  -1  -9    6.71    0.79
   3  -1   9    8.31    0.96
  -3  -1  -9    7.45    0.64
   3   1  -9    8.57    0.98
   3  -1   9    8.20    0.85
   3   1  -9    6.43    0.75
   3  -1   9    7.36    0.53
  -3   1   9    7.74    0.61
  -3  -1   9    6.81    0.65
  -3   1  -9    7.53    0.69
   3   1   9    6.39    0.75
  -3  -1   9    7.54    0.54
   3  -1  -9    7.39    0.56
  -3  -1   9    7.13    0.59
  -3  -1   9    7.08    0.53
  -3   1  -9    7.87    0.57
   3  -1  -9    6.65    0.80
   3  -1  -9    7.68    0.91
  -4  -1  -9    8.19    0.62
   4  -1   9    8.21    0.59
  -4   1   9    8.69    0.65
  -4  -1  -9    8.91    0.66
  -4  -1  -9    8.23    0.60
  -4  -1  -9    8.29    0.64
   4   1  -9    9.22    0.64
   4  -1  -9    8.53    0.64
  -4  -1   9    8.13    0.63
  -4  -1   9    9.37    0.75
   4  -1  -9    8.32    0.63
  -4   1  -9   15.51    1.45
  -4   1  -9    8.79    0.65
  -4  -1   9    8.97    0.61
  -4   1  -9    8.15    0.63
   5  -1   9    6.03    0.47
   5   1  -9    5.47    0.45
  -5  -1  -9    5.56    0.50
  -5  -1  -9    4.81    0.44
  -5   1   9    5.50    0.50
  -5  -1  -9    5.15    0.44
   5  -1   9    4.81    0.44
   5  -1  -9    5.46    0.49
  -5  -1   9    5.55    0.55
  -5   1  -9    5.54    0.48
   5   1   9    5.55    0.45
  -5   1  -9    5.23    0.54
  -5  -1   9    5.76    0.47
   0  -2   9  233.25    4.20
   0  -2  -9  233.58    4.26
   0   2  -9  231.59    4.23
   0  -2   9  241.40    4.58
   0   2  -9  228.25    4.40
   0   2   9  233.24    4.59
   0  -2  -9  233.47    4.38
   0  -2  -9  234.77    4.50
   1   2  -9   10.17    0.68
   1   2  -9   10.30    0.73
  -1  -2  -9    9.96    0.71
   1  -2   9   10.81    0.66
  -1   2   9   10.79    0.73
   1  -2   9    9.38    0.74
  -1  -2  -9   10.67    0.67
   1  -2  -9   11.17    0.77
   1  -2  -9    9.65    0.72
  -1  -2   9    9.71    0.50
  -1   2  -9   11.38    0.65
   1   2   9   11.07    0.82
   1  -2  -9   12.16    0.66
  -1  -2   9   10.84    0.63
   2   2  -9   40.43    1.56
   2  -2   9   44.76    1.46
   2  -2   9   42.41    1.21
   2  -2   9   42.20    1.69
   2  -2   9   46.54    1.53
  -2  -2  -9   44.02    1.64
   2   2  -9   40.97    1.56
  -2  -2  -9   42.67    1.16
  -2  -2  -9   44.66    1.57
   2  -2  -9   42.78    1.62
  -2  -2   9   42.71    1.21
  -2  -2   9   43.81    1.46
   2   2   9   46.41    1.75
  -2  -2   9   41.65    1.19
   2  -2  -9   43.51    1.63
   3   2  -9   28.97    1.41
  -3  -2  -9   28.94    1.11
   3  -2   9   26.66    1.28
   3  -2   9   28.69    1.48
   3  -2   9   29.59    1.05
  -3   2   9   27.13    1.09
  -3  -2  -9   27.23    0.99
  -3   2   9   28.56    1.17
  -3  -2  -9   28.76    1.12
  -3  -2  -9   26.91    1.42
  -3  -2  -9   26.65    1.04
   3   2  -9   27.89    1.46
  -3  -2   9   28.87    1.19
   3  -2  -9   27.24    1.07
   3  -2  -9   28.61    1.03
  -3   2  -9   28.37    0.97
  -3  -2   9   28.86    1.07
  -3  -2   9   28.59    1.05
   3   2   9   29.16    1.36
  -3  -2   9   29.16    1.01
   3  -2  -9   26.21    1.41
  -3  -2   9   28.00    1.05
  -3   2  -9   27.23    1.09
   3  -2  -9   30.05    1.43
  -3  -2   9   27.20    1.08
   4   2  -9    2.31    0.41
  -4  -2  -9    1.79    0.35
   4  -2   9    1.31    0.31
   4  -2   9    2.10    0.39
  -4   2   9    2.03    0.39
  -4  -2  -9    2.60    0.41
  -4  -2  -9    1.46    0.33
  -4  -2  -9    1.50    0.31
  -4   2   9    2.14    0.28
  -4  -2  -9    1.59    0.35
  -4  -2   9    2.16    0.42
   4  -2  -9    2.19    0.40
  -4  -2   9    2.23    0.37
  -4  -2   9    2.11    0.35
  -4  -2   9    2.06    0.40
   4  -2  -9    1.48    0.30
  -4  -2   9    1.79    0.36
  -4   2  -9    2.06    0.37
   5   2  -9    6.45    0.45
  -5  -2  -9    5.92    0.47
  -5  -2  -9    6.07    0.41
  -5   2   9    6.06    0.45
  -5  -2  -9    5.54    0.46
  -5  -2  -9    5.98    0.46
   5  -2   9    6.35    0.46
   5  -2   9    6.18    0.46
   5  -2  -9    5.94    0.59
   5   2   9    5.84    0.43
  -5  -2   9    6.24    0.47
   5  -2  -9    4.97    0.44
  -5  -2   9    6.06    0.48
  -5   2  -9    6.26    0.47
   0  -3   9    0.11    0.19
   0  -3  -9    0.23    0.23
   0  -3  -9    0.27    0.23
   0  -3  -9    0.13    0.22
   0   3  -9    0.12    0.22
   0  -3   9    0.38    0.29
   0  -3  -9    0.12    0.25
   1  -3   9   59.70    1.97
  -1  -3  -9   56.81    1.82
  -1  -3  -9   57.37    1.73
   1  -3   9   55.61    1.39
   1  -3   9   58.51    1.72
   1   3  -9   55.41    1.79
   1   3  -9   56.14    1.64
  -1  -3   9   55.59    1.65
   1  -3  -9   56.75    1.81
  -1  -3   9   55.06    1.37
   1  -3  -9   57.82    1.67
   1   3   9   54.66    1.89
   1  -3  -9   55.94    1.77
   1  -3  -9   55.98    1.81
  -1  -3   9   55.46    1.35
   2  -3   9   18.17    0.77
  -2  -3  -9   19.82    1.08
   2  -3   9   19.23    1.03
  -2  -3  -9   16.74    1.03
   2   3  -9   18.71    1.05
   2   3  -9   17.62    1.08
   2  -3   9   20.43    1.19
  -2  -3   9   19.38    0.80
   2   3   9   18.71    1.15
  -2  -3   9   17.87    0.76
   2  -3  -9   19.46    1.02
   2  -3  -9   17.17    1.05
   2  -3  -9   17.45    1.05
  -2  -3   9   19.60    1.03
  -3   3   9   11.03    0.84
   3  -3   9   10.99    0.99
   3   3  -9   10.24    0.90
   3  -3   9    9.98    0.66
  -3  -3  -9    9.32    0.68
   3  -3   9   11.00    1.03
   3  -3   9   10.70    0.65
  -3   3   9   10.37    0.68
  -3  -3  -9   10.54    0.63
  -3  -3  -9   11.16    0.72
  -3  -3  -9   10.02    0.61
   3   3   9    9.55    0.93
   3  -3  -9    9.86    0.67
  -3   3  -9   10.12    0.71
  -3  -3   9   10.53    0.63
  -3  -3   9   10.51    0.66
  -3  -3   9    9.85    0.69
  -3  -3   9   10.80    0.66
   3  -3  -9   11.97    0.85
  -3  -3   9    9.47    0.71
   3  -3  -9   10.66    0.89
  -3   3  -9   11.25    0.70
  -3  -3   9    9.12    0.65
   4  -3   9   16.73    0.82
  -4   3   9   16.91    0.72
  -4  -3  -9   15.32    0.70
  -4  -3  -9   16.53    0.78
   4  -3   9   15.91    0.80
  -4  -3  -9   16.38    0.84
  -4  -3  -9   16.72    0.78
  -4   3   9   16.52    0.82
   4  -3  -9   16.25    0.96
   4  -3  -9   15.51    0.82
  -4  -3   9   15.36    0.77
  -4  -3   9   16.41    0.78
  -4  -3   9   15.53    0.81
  -4  -3   9   17.30    0.82
  -4  -3   9   16.88    0.84
  -4  -3   9   16.73    0.84
  -4   3  -9   17.56    0.85
   4  -3  -9   15.65    0.81
   5  -3   9    0.13    0.16
   5  -3   9   -0.30    0.26
  -5  -3  -9   -0.06    0.17
   5   3  -9    0.09    0.18
  -5  -3  -9    0.14    0.17
  -5  -3  -9    0.21    0.13
   5  -3  -9    0.22    0.23
  -5  -3   9   -0.08    0.15
  -5  -3   9    0.31    0.17
  -5   3  -9    0.14    0.16
   5  -3  -9    0.16    0.17
  -5  -3   9    0.07    0.17
   0  -4   9    4.20    0.62
   0  -4  -9    4.10    0.55
   0  -4   9    4.21    0.42
   0  -4  -9    5.01    0.68
   0  -4   9    4.90    0.60
   0  -4  -9    3.76    0.52
   0  -4   9    4.61    0.39
   0  -4  -9    4.02    0.54
   0  -4   9    4.92    0.60
  -1  -4  -9    5.71    0.65
   1  -4   9    7.67    0.89
   1  -4   9    7.49    0.48
   1  -4   9    7.36    0.47
  -1  -4  -9    7.03    0.76
   1   4  -9    7.88    0.70
   1  -4   9    8.37    0.79
   1  -4  -9    8.98    0.80
   1   4   9    7.11    0.83
   1  -4  -9    7.11    0.72
  -1  -4   9    5.57    0.60
   1  -4  -9    6.47    0.70
  -1  -4   9    7.27    0.48
   1  -4  -9    5.05    0.62
  -1  -4   9    6.19    0.44
   2  -4   9   11.43    0.63
  -2  -4  -9   11.10    0.89
   2  -4   9   11.38    0.96
   2   4  -9   11.69    0.93
  -2  -4  -9   11.69    0.89
   2  -4  -9   12.69    0.93
   2  -4  -9   11.15    0.88
   2   4   9   12.49    1.01
  -2  -4   9   10.72    0.63
  -2  -4   9   12.77    0.66
   2  -4  -9   11.28    0.87
  -3  -4  -9    1.89    0.36
   3  -4   9    2.08    0.36
   3  -4   9    1.25    0.48
  -3   4   9    1.39    0.56
   3  -4   9    2.14    0.38
   3   4  -9    2.12    0.51
   3  -4   9    3.05    0.69
  -3  -4  -9    2.35    0.32
  -3   4   9    2.33    0.51
  -3  -4  -9    2.29    0.41
  -3   4  -9    1.65    0.36
   3  -4  -9    1.51    0.40
  -3  -4   9    2.15    0.39
   3   4   9    0.83    0.44
  -3  -4   9    1.71    0.34
  -3  -4   9    2.40    0.40
  -3   4  -9    2.39    0.52
   3  -4  -9    2.34    0.58
  -3  -4   9    2.54    0.39
   3  -4  -9    1.86    0.40
  -3  -4   9    1.86    0.37
  -4  -4  -9    6.13    0.53
   4  -4   9    5.51    0.64
  -4  -4  -9    5.31    0.56
  -4   4   9    5.57    0.51
   4  -4   9    5.82    0.55
   4  -4   9    6.76    0.54
  -4  -4  -9    5.95    0.39
  -4  -4   9    6.21    0.56
   4  -4  -9    5.27    0.53
  -4   4  -9    6.40    0.55
  -4  -4   9    5.54    0.51
  -4  -4   9    6.13    0.57
   4  -4  -9    7.18    0.63
  -4  -4   9    5.55    0.49
  -4  -4   9    5.63    0.54
  -4  -4   9    6.32    0.58
  -5  -4  -9    7.13    0.45
  -5  -4  -9    5.87    0.61
   5  -4   9    6.41    0.47
   5  -4   9    7.28    0.43
   5   4  -9    6.93    0.43
  -5  -4   9    8.07    0.42
  -5  -4   9    7.56    0.36
   5  -4  -9    7.58    0.45
  -5  -4   9    7.82    0.43
   5  -4  -9    7.93    0.40
  -5   4  -9    6.85    0.43
   0  -5   9   18.83    1.05
   0  -5   9   17.34    0.77
   0  -5  -9   17.69    1.01
   0  -5   9   16.81    0.74
   0  -5   9   17.40    1.11
   0  -5  -9   16.10    0.99
   0  -5  -9   16.25    1.09
   0  -5   9   18.15    1.01
   0  -5  -9   16.40    1.00
   1  -5   9   71.21    1.73
   1  -5   9   71.04    2.37
  -1  -5  -9   67.25    2.34
   1  -5   9   69.79    1.69
  -1  -5  -9   74.12    2.20
  -1  -5  -9   67.74    2.15
   1  -5  -9   76.48    2.34
   1  -5  -9   77.69    2.99
  -1  -5   9   73.43    1.77
   1  -5  -9   73.90    2.22
  -1  -5   9   72.36    1.78
  -1  -5   9   74.31    2.33
   1  -5  -9   77.17    2.44
   2  -5   9   26.96    1.50
   2  -5   9   28.28    1.04
  -2  -5  -9   26.83    1.08
   2  -5   9   27.84    1.08
  -2  -5  -9   25.21    1.38
   2   5  -9   28.18    1.45
   2  -5   9   28.10    1.11
  -2  -5  -9   26.42    0.84
   2  -5   9   27.47    1.00
  -2  -5  -9   25.11    1.33
  -2  -5  -9   26.98    1.10
  -2  -5   9   28.63    1.08
  -2  -5   9   28.07    1.03
   2   5   9   28.84    1.58
  -2  -5   9   28.51    1.07
   2  -5  -9   29.06    0.89
  -2  -5   9   28.52    1.02
   2  -5  -9   27.68    1.09
  -2  -5   9   29.87    1.08
   2  -5  -9   27.60    1.09
   2  -5  -9   28.65    1.39
   2  -5  -9   28.38    1.42
   3  -5   9   22.27    1.07
   3   5  -9   22.52    1.33
  -3  -5  -9   21.43    0.68
  -3  -5  -9   21.78    0.96
   3  -5   9   20.64    1.41
   3  -5   9   22.62    0.97
   3  -5   9   24.27    0.95
  -3   5   9   21.84    1.28
  -3  -5  -9   21.11    0.99
   3  -5  -9   22.02    0.97
  -3   5  -9   20.99    1.05
  -3  -5   9   21.07    0.92
  -3  -5   9   21.47    0.92
  -3  -5   9   22.67    0.93
   3  -5  -9   21.64    1.30
   3  -5  -9   22.03    0.86
  -3  -5   9   20.74    0.92
  -3  -5   9   22.13    0.96
  -3   5  -9   21.57    0.96
  -4  -5  -9    4.02    0.48
  -4   5   9    3.54    0.45
  -4  -5  -9    3.81    0.44
   4  -5   9    2.94    0.43
   4  -5   9    3.62    0.43
   4  -5  -9    3.41    0.38
  -4   5  -9    4.03    0.37
   4  -5  -9    4.38    0.46
  -4  -5   9    3.52    0.39
  -4  -5   9    3.02    0.38
  -4  -5   9    2.85    0.38
  -4  -5   9    3.11    0.41
  -4   5  -9    3.80    0.45
  -4  -5   9    3.42    0.41
  -5  -5  -9    3.65    0.30
   5  -5   9    4.00    0.24
   5  -5  -9    3.93    0.31
  -5  -5   9    4.12    0.29
  -5   5  -9    4.11    0.30
   0  -6   9   25.16    0.95
   0  -6   9   27.78    1.35
   0  -6  -9   25.96    1.03
   0  -6  -9   25.56    0.97
   0  -6   9   25.91    1.00
   0  -6   9   27.12    1.02
   0  -6  -9   26.92    1.33
   0  -6   9   27.34    1.45
   0  -6   9   26.04    0.95
   0  -6  -9   24.54    1.42
   0  -6  -9   26.70    1.35
   0  -6  -9   26.43    0.96
  -1  -6  -9    3.84    0.66
  -1  -6  -9    5.14    0.55
   1  -6   9    4.88    0.51
   1  -6   9    4.40    0.45
  -1  -6  -9    4.75    0.46
   1  -6   9    4.50    0.51
   1  -6   9    4.87    0.32
  -1  -6  -9    4.83    0.42
  -1  -6  -9    5.45    0.72
   1  -6   9    4.68    0.49
   1  -6   9    6.16    0.89
   1  -6  -9    5.72    0.72
  -1  -6   9    4.55    0.48
   1  -6  -9    4.95    0.56
  -1  -6   9    4.09    0.49
  -1  -6   9    5.49    0.50
  -1  -6   9    5.90    0.57
  -1  -6   9    3.59    0.64
   1  -6  -9    4.90    0.47
  -1  -6   9    5.35    0.56
   1  -6  -9    5.43    0.74
   1  -6  -9    4.10    0.73
   1  -6  -9    4.91    0.54
  -2  -6  -9    4.51    0.55
  -2  -6  -9    4.57    0.35
   2  -6   9    4.77    0.53
  -2  -6  -9    3.86    0.48
   2  -6   9    4.61    0.83
   2   6  -9    4.78    0.75
   2  -6   9    3.76    0.46
   2  -6   9    3.97    0.45
   2  -6   9    4.62    0.50
  -2  -6  -9    3.28    0.61
   2  -6  -9    3.86    0.64
   2  -6  -9    4.34    0.70
   2  -6  -9    3.58    0.47
  -2  -6   9    4.48    0.53
  -2  -6   9    4.42    0.46
   2  -6  -9    3.69    0.45
  -2  -6   9    3.58    0.45
  -2  -6   9    3.65    0.46
  -2  -6   9    4.54    0.51
   2   6   9    4.80    0.82
   3  -6   9   34.77    1.14
  -3  -6  -9   36.94    1.29
  -3  -6  -9   36.95    1.24
   3   6  -9   35.66    1.64
   3  -6   9   37.11    1.24
   3  -6  -9   36.68    1.25
   3  -6  -9   35.07    1.20
  -3  -6   9   36.69    1.22
  -3  -6   9   38.19    1.26
  -3   6  -9   37.01    1.38
  -3   6  -9   36.10    1.22
  -3  -6   9   35.19    1.19
  -3  -6   9   38.08    1.14
  -3  -6   9   37.15    1.24
   3  -6  -9   37.33    1.67
  -4  -6  -9    3.32    0.36
  -4  -6  -9    3.23    0.40
   4  -6   9    2.71    0.31
  -4   6   9    3.10    0.41
   4  -6   9    3.19    0.35
  -4  -6   9    2.78    0.35
  -4  -6   9    2.96    0.36
  -4  -6   9    2.92    0.27
   4  -6  -9    3.11    0.38
  -4   6  -9    3.31    0.33
  -4  -6   9    3.36    0.39
  -4   6  -9    2.38    0.33
   0  -7  -9   49.36    2.12
   0  -7   9   51.65    1.57
   0  -7  -9   52.26    1.96
   0  -7   9   53.89    1.57
   0  -7   9   51.92    1.52
   0  -7  -9   49.90    1.51
   0  -7  -9   52.03    2.00
   0  -7   9   53.22    1.50
   0  -7  -9   51.90    1.46
   0  -7   9   54.41    2.00
   0  -7   9   51.27    1.45
   0  -7   9   54.15    1.46
   0  -7  -9   50.95    1.39
   0  -7   9   52.29    2.09
  -1  -7  -9   15.44    1.09
  -1  -7  -9   14.35    0.73
   1  -7   9   15.21    0.79
  -1  -7  -9   13.84    0.77
   1  -7   9   13.16    0.70
   1  -7   9   14.48    0.75
  -1  -7  -9   14.11    0.60
   1  -7   9   13.47    1.11
   1  -7   9   13.97    0.72
  -1  -7  -9   14.35    1.16
   1  -7  -9   13.53    1.07
  -1  -7   9   15.29    0.80
  -1  -7   9   14.66    0.75
   1  -7  -9   14.16    1.19
   1  -7  -9   13.79    0.72
   1  -7  -9   15.37    1.09
  -1  -7   9   14.85    1.11
   1  -7  -9   14.35    0.79
  -1  -7   9   13.64    0.70
  -1  -7   9   14.58    0.78
   1  -7  -9   15.02    0.79
  -1  -7   9   15.06    0.78
   2   7  -9    7.05    0.93
   2  -7   9    7.43    0.55
   2  -7   9    6.84    0.57
   2  -7   9    7.28    0.59
  -2  -7  -9    7.24    0.59
   2  -7   9    6.69    0.91
   2   7   9    7.18    1.05
   2  -7  -9    6.98    0.60
   2  -7  -9    8.25    0.93
  -2  -7   9    7.10    0.64
  -2  -7   9    7.23    0.58
  -2  -7   9    6.79    0.50
  -2  -7   9    5.95    0.55
   2  -7  -9    6.40    0.59
   2  -7  -9    8.97    0.99
  -2  -7   9    7.07    0.57
   3  -7   9    4.99    0.48
  -3  -7  -9    6.33    0.52
  -3  -7  -9    5.83    0.56
  -3  -7   9    6.92    0.52
  -3  -7   9    6.60    0.53
  -3   7  -9    5.71    0.67
  -3  -7   9    6.09    0.40
   3  -7  -9    5.30    0.50
  -3  -7   9    6.34    0.58
  -3  -7   9    6.47    0.52
  -4  -7  -9   13.03    0.56
  -4   7   9   12.53    0.60
  -4  -7   9   12.05    0.54
  -4   7  -9   13.08    0.55
   4  -7  -9   12.19    0.57
  -4   7  -9   13.50    0.37
  -4  -7   9   13.06    0.57
   0  -8   9    2.29    0.53
   0  -8  -9    2.59    0.67
   0  -8   9    3.23    0.45
   0  -8  -9    2.11    0.38
   0  -8   9    2.81    0.42
   0  -8  -9    3.06    0.63
   0  -8   9    2.76    0.41
   0  -8   9    2.67    0.41
   0  -8   9    2.73    0.39
   0  -8   9    1.83    0.56
   0  -8  -9    2.57    0.35
   0  -8  -9    2.96    0.40
   1  -8   9   25.00    1.02
  -1  -8  -9   25.32    1.02
   1  -8   9   25.12    1.08
   1  -8   9   22.43    1.62
  -1  -8  -9   24.54    0.68
  -1  -8  -9   23.76    0.93
   1  -8   9   24.82    0.97
   1  -8   9   25.67    0.97
  -1  -8  -9   23.20    1.76
   1  -8   9   24.21    0.93
   1  -8  -9   24.50    1.39
   1  -8  -9   24.62    0.98
   1  -8  -9   26.49    0.98
  -1  -8   9   23.91    0.92
   1  -8  -9   24.06    1.00
  -1  -8   9   25.46    1.02
  -1  -8   9   25.33    0.95
  -1  -8   9   26.58    1.01
  -1  -8   9   24.89    1.00
  -1  -8   9   26.12    0.95
   1  -8  -9   16.37    1.91
   2  -8   9    6.05    0.48
  -2  -8  -9    6.82    0.55
   2  -8   9    7.48    0.57
   2  -8   9    6.51    0.52
   2   8  -9    6.79    0.90
   2  -8  -9    6.44    0.54
  -2  -8   9    7.48    0.55
   2  -8  -9    6.56    0.50
  -2  -8   9    7.28    0.58
   2  -8  -9    6.67    0.62
   2  -8  -9    7.21    0.57
  -2  -8   9    7.57    0.45
  -2  -8   9    7.23    0.53
   2  -8  -9    6.89    0.89
  -3   8   9   18.42    0.74
  -3  -8  -9   18.07    0.71
   3  -8  -9   18.74    0.75
  -3   8  -9   18.11    0.92
  -3  -8   9   17.46    0.72
  -3  -8   9   18.88    0.75
  -3  -8   9   17.94    0.74
   0  -9   9   18.96    0.86
   0  -9   9   21.53    0.86
   0  -9   9   20.69    0.83
   0  -9  -9   20.01    0.69
   0  -9  -9   20.71    0.83
   0  -9   9   19.75    0.87
   0  -9   9   20.52    0.84
   0  -9  -9   20.41    0.89
   0  -9  -9   18.93    1.40
   0  -9   9   21.56    1.29
   1  -9   9    3.46    0.42
   1  -9   9    3.00    0.38
   1  -9   9    3.31    0.45
  -1  -9  -9    3.33    0.38
   1  -9   9    3.30    0.38
  -1  -9  -9    3.01    0.41
  -1  -9   9    3.38    0.41
  -1  -9   9    3.21    0.37
   1  -9  -9    3.65    0.42
  -1  -9   9    3.77    0.45
  -1  -9   9    3.81    0.36
  -1  -9   9    3.49    0.43
   1  -9  -9    3.59    0.41
   1  -9  -9    3.55    0.39
  -2  -9  -9    7.40    0.51
   2  -9   9    7.88    0.46
   2  -9  -9    8.38    0.51
  -2  -9   9    8.32    0.62
  -2  -9   9    8.75    0.52
  -2  -9   9    8.56    0.55
   2  -9  -9    6.93    0.50
   2  -9  -9    8.39    0.58
  -2  -9   9    7.72    0.31
   2  -9  -9    8.79    0.55
  -3   9   9    8.73    0.62
  -3   9   9   10.48    0.47
   3  -9  -9   11.11    0.47
  -3   9  -9   10.58    0.60
  -3  -9   9   10.94    0.47
   3  -9  -9    9.77    0.58
  -3  -9   9   11.28    0.50
   0 -10   9    0.58    0.21
   0 -10   9    0.32    0.18
   0 -10  -9    0.45    0.21
   0 -10   9    0.60    0.20
   0 -10  -9    0.43    0.18
  -1 -10  -9    6.76    0.42
   1 -10   9    7.37    0.44
   1 -10   9    6.64    0.49
   1 -10   9    7.62    0.44
  -1 -10  -9    7.21    0.46
  -1 -10   9    6.92    0.32
  -1 -10   9    6.36    0.47
   1 -10  -9    6.60    0.44
  -1 -10   9    7.01    0.42
   1 -10  -9    7.01    0.40
   1 -10  -9    6.94    0.43
   2 -10   9    2.37    0.31
   2 -10  -9    3.33    0.32
  -2 -10   9    3.55    0.32
   0 -11   9    4.98    0.34
   0 -11   9    4.48    0.30
   0 -11  -9    5.38    0.34
   0 -11  -9    4.67    0.31
   1 -11   9   -0.04    0.11
  -1 -11   9    0.26    0.19
   1 -11  -9    0.31    0.16
   0   0 -10   86.96    2.21
   0   0  10   87.46    2.29
   0   0 -10   85.39    2.14
   1   0 -10   33.48    1.33
   1   0  10   36.20    1.43
   1   0 -10   36.88    1.36
  -1   0 -10   36.18    1.33
  -2   0 -10    1.34    0.36
   2   0 -10    1.04    0.37
   2   0  10    1.04    0.24
   2   0  10    0.74    0.36
   2   0 -10    0.77    0.33
   2   0  10    1.06    0.33
  -3   0  10   28.73    1.14
   3   0  10   29.75    1.36
   3   0  10   29.68    1.53
   3   0 -10   30.15    1.07
  -3   0 -10   28.34    1.47
  -3   0  10   31.85    1.10
  -3   0 -10   29.53    1.13
  -3   0 -10   30.81    1.09
  -3   0 -10   31.57    1.17
  -3   0  10   27.96    0.97
  -3   0 -10   29.99    1.25
   3   0  10   30.11    1.06
   3   0 -10   30.15    1.46
  -4   0 -10    0.70    0.26
  -4   0 -10    0.55    0.34
   4   0  10    0.97    0.27
  -4   0 -10    0.36    0.24
  -4   0  10    0.07    0.22
   4   0 -10    0.80    0.28
  -4   0 -10    0.03    0.23
  -5   0 -10   37.37    1.13
   5   0  10   34.80    1.05
   5   0  10   38.23    1.08
   5   0 -10   37.68    1.07
  -5   0  10   37.63    1.11
  -5   0 -10   35.66    1.09
   0  -1  10   23.20    1.11
   0  -1  10   23.22    0.91
   0   1 -10   24.48    1.03
   0   1  10   24.13    1.14
   0  -1 -10   24.24    0.92
   0  -1 -10   24.81    1.03
   0   1 -10   24.31    1.03
   0  -1 -10   21.98    1.04
  -1   1  10   79.37    2.13
   1  -1  10   78.85    1.91
   1   1 -10   76.95    2.14
   1  -1  10   80.32    2.31
  -1  -1 -10   80.14    2.03
  -1  -1 -10   75.45    2.13
   1  -1 -10   74.54    2.11
   1   1  10   76.13    2.25
   1  -1 -10   79.83    2.18
  -1   1 -10   78.48    2.05
  -2  -1 -10    2.77    0.52
   2  -1  10    4.63    0.69
   2  -1  10    5.84    0.43
   2   1 -10    4.00    0.57
   2   1 -10    6.09    0.73
   2  -1  10    5.09    0.59
   2   1  10    3.80    0.55
   2   1  10    4.12    0.66
  -2  -1  10    5.25    0.42
  -2  -1  10    4.86    0.42
   2  -1 -10    4.73    0.64
   2  -1 -10    5.06    0.68
   2   1  10    3.97    0.42
  -2   1 -10    4.69    0.61
  -3  -1 -10   15.98    0.83
  -3  -1 -10   15.22    0.77
  -3   1  10   16.46    0.78
  -3   1  10   16.16    0.84
   3  -1  10   13.18    0.96
   3  -1  10   16.00    1.18
  -3  -1 -10   15.77    0.88
   3  -1  10   15.89    0.77
  -3   1  10   14.76    0.81
  -3  -1 -10   15.57    0.84
   3   1 -10   15.37    1.06
  -3  -1  10   16.71    0.78
   3  -1 -10   17.85    1.14
  -3  -1  10   14.68    0.81
   3   1  10   14.07    1.00
   3  -1 -10   16.22    0.80
  -3  -1  10   15.90    0.80
  -3   1 -10   16.21    0.86
  -3  -1  10   17.11    0.77
   3   1  10   17.36    0.78
  -4  -1 -10   24.98    0.98
  -4  -1 -10   24.40    1.04
  -4  -1 -10   25.04    1.05
   4   1 -10   25.74    1.02
   4  -1  10   24.80    0.97
  -4   1  10   25.07    1.06
  -4  -1 -10   24.24    1.01
   4  -1 -10   24.66    0.99
  -4  -1  10   25.28    1.29
   4   1  10   27.41    1.01
  -4   1 -10   24.74    1.05
  -4  -1  10   25.42    0.98
   4  -1 -10   23.73    0.99
  -4  -1  10   24.84    1.04
   5  -1  10    4.86    0.40
  -5  -1 -10    4.74    0.41
  -5   1  10    5.04    0.46
   5  -1  10    4.30    0.40
   5   1 -10    4.44    0.40
  -5  -1 -10    4.91    0.43
  -5  -1 -10    4.96    0.42
  -5   1 -10    4.27    0.41
  -5  -1  10    4.19    0.45
   5   1  10    4.99    0.44
  -5  -1  10    4.77    0.46
   5  -1 -10    4.77    0.44
   5   1  10    5.26    0.45
  -5   1 -10    5.55    0.52
   0   2 -10   33.57    1.30
   0   2 -10   35.04    1.24
   0  -2 -10   35.38    1.29
   0  -2  10   33.94    1.17
   0  -2 -10   35.35    1.21
   0  -2 -10   35.10    1.36
   0   2  10   34.25    1.40
   0  -2  10   32.95    1.36
   1  -2  10    1.09    0.27
   1  -2  10    0.98    0.31
  -1   2  10    0.98    0.37
   1  -2  10    0.92    0.35
  -1  -2 -10    1.03    0.36
   1   2 -10    0.50    0.27
   1   2 -10    0.96    0.32
  -1  -2 -10    0.68    0.29
   1  -2 -10    1.45    0.38
   1  -2 -10    0.72    0.30
  -1  -2  10    1.00    0.30
  -1  -2  10    0.77    0.24
   1   2  10    1.20    0.37
   1  -2 -10    0.84    0.30
   2  -2  10    1.23    0.39
   2   2 -10    1.44    0.43
   2   2 -10    2.01    0.44
   2  -2  10    1.95    0.51
   2  -2  10    1.22    0.28
   2  -2  10    0.84    0.41
  -2  -2 -10    1.42    0.42
  -2  -2  10    1.62    0.31
  -2  -2  10    1.50    0.29
   2  -2 -10    1.56    0.44
   2   2  10    1.55    0.49
   2  -2 -10    1.20    0.38
  -2  -2  10    1.93    0.42
   2   2  10    1.69    0.31
   3  -2  10    7.56    0.85
  -3  -2 -10    5.56    0.57
   3  -2  10    6.57    0.86
  -3  -2 -10    7.79    0.61
  -3   2  10    7.17    0.69
   3  -2  10    8.27    0.73
   3  -2  10    6.95    0.54
   3   2 -10    6.22    0.75
  -3   2 -10    6.57    0.57
  -3  -2  10    6.45    0.59
  -3  -2  10    6.68    0.52
   3   2  10    7.41    0.81
  -3  -2  10    6.66    0.58
   3  -2 -10    8.29    0.99
  -3  -2  10    5.47    0.62
  -3  -2  10    7.18    0.55
  -3  -2  10    7.41    0.64
  -3   2 -10    6.41    0.52
   3  -2 -10    7.30    0.65
   3  -2 -10    6.25    0.79
   3   2  10    5.90    0.54
  -4  -2 -10   19.21    0.83
  -4  -2 -10   18.87    0.91
  -4  -2 -10   18.40    0.91
   4  -2  10   20.39    0.88
   4  -2  10   18.57    0.87
   4   2 -10   21.39    0.93
  -4  -2 -10   19.93    0.87
  -4   2  10   19.87    0.92
  -4   2  10   19.97    0.59
   4   2  10   21.48    0.88
  -4  -2  10   20.97    0.86
  -4   2 -10   21.11    0.95
  -4  -2  10   20.07    0.93
   4  -2 -10   21.64    0.93
   4  -2 -10   19.16    0.89
  -4  -2  10   19.41    0.86
  -4  -2  10   20.95    0.87
   4  -2 -10   19.69    1.12
  -4  -2  10   21.42    1.00
   5  -2  10    2.52    0.31
   5   2 -10    2.58    0.32
  -5   2  10    3.10    0.36
   5  -2  10    2.99    0.52
  -5  -2 -10    3.48    0.32
  -5  -2 -10    2.54    0.33
  -5  -2 -10    2.69    0.32
   5   2  10    3.06    0.33
  -5  -2  10    2.92    0.34
  -5  -2  10    2.53    0.33
  -5   2 -10    2.33    0.32
   5  -2 -10    1.96    0.37
   5   2  10    3.24    0.47
   5  -2 -10    2.56    0.31
   0  -3 -10    8.99    0.70
   0  -3  10    8.64    0.65
   0  -3  10    9.16    0.78
   0  -3 -10    9.04    0.75
   0   3 -10    8.45    0.80
   0  -3  10    8.39    0.50
   0   3  10    8.54    0.76
   0  -3 -10    8.36    0.65
   1  -3  10    0.71    0.28
   1   3 -10    1.04    0.34
  -1  -3 -10    1.38    0.36
   1  -3  10    1.11    0.41
   1  -3  10    1.19    0.26
  -1  -3 -10    0.62    0.28
  -1   3  10    0.82    0.35
   1  -3 -10    1.21    0.36
   1  -3 -10    0.64    0.30
   1  -3 -10    0.51    0.28
  -1  -3  10    2.10    0.31
  -1  -3  10    0.75    0.22
  -1  -3  10    1.35    0.35
   1   3  10    1.35    0.44
   2   3 -10    0.93    0.40
   2   3 -10    0.42    0.34
   2  -3  10    0.70    0.36
   2  -3  10    0.53    0.23
  -2  -3 -10    0.80    0.39
  -2  -3 -10    0.51    0.36
  -2  -3  10    0.19    0.19
   2   3  10    0.71    0.43
   2  -3 -10    0.86    0.41
   2  -3 -10    0.71    0.36
   2  -3 -10    0.69    0.34
  -2  -3  10    0.25    0.18
  -2  -3  10    0.75    0.41
  -3   3  10   10.76    0.81
  -3  -3 -10   10.38    0.70
   3  -3  10    9.84    0.64
  -3   3  10    9.94    0.68
  -3  -3 -10    9.82    0.62
   3   3 -10    8.06    0.89
  -3  -3 -10    9.38    0.68
   3  -3  10   10.64    1.14
   3  -3  10    9.51    0.64
  -3  -3  10    9.48    0.73
  -3  -3  10   10.23    0.70
   3  -3 -10    9.97    0.67
   3  -3 -10    9.97    0.81
  -3   3 -10    9.74    0.66
  -3  -3  10   10.53    0.68
  -3   3 -10   10.17    0.69
   3   3  10    9.14    0.94
   3  -3 -10   10.03    0.90
  -3  -3  10   10.54    0.66
  -3  -3  10    9.97    0.64
  -3  -3  10   10.16    0.63
  -4   3  10   20.08    0.90
  -4   3  10   20.54    0.75
   4  -3  10   21.92    0.90
  -4  -3 -10   21.27    0.80
  -4  -3 -10   21.26    0.95
  -4  -3 -10   20.77    0.93
   4  -3  10   20.85    0.89
   4   3  10   20.05    0.84
  -4   3 -10   21.07    0.94
   4  -3 -10   20.86    0.93
  -4  -3  10   22.14    0.90
  -4  -3  10   22.14    0.89
  -4  -3  10   21.46    0.87
   4  -3 -10   20.41    1.02
  -4  -3  10   21.26    0.95
  -4  -3  10   21.65    0.93
   5   3 -10   16.26    0.63
   5  -3  10   15.85    0.73
   5  -3  10   15.99    0.63
  -5  -3 -10   16.04    0.62
  -5  -3 -10   15.88    0.65
   5  -3 -10   16.14    0.64
   5  -3 -10   16.24    0.63
  -5  -3  10   15.97    0.61
  -5  -3  10   16.40    0.63
  -5   3 -10   15.63    0.64
   0  -4  10   58.60    1.84
   0  -4 -10   59.66    1.98
   0  -4 -10   62.41    1.95
   0  -4  10   58.74    1.50
   0   4 -10   59.76    1.92
   0  -4 -10   58.70    2.08
   0  -4  10   60.53    2.05
   0  -4  10   59.69    1.48
   0  -4 -10   60.68    1.89
   1  -4  10   12.25    0.64
  -1  -4 -10   16.29    1.02
   1  -4  10   14.64    1.04
   1  -4  10   15.26    0.94
  -1  -4 -10   13.46    0.90
   1   4 -10   15.83    1.01
  -1  -4  10   14.05    0.69
  -1  -4  10   14.15    0.68
  -1  -4  10   14.44    0.90
   1  -4 -10   16.02    0.96
   1  -4 -10   12.52    0.88
   1  -4 -10   14.11    0.97
   1  -4 -10   15.12    1.03
   1   4  10   14.72    1.03
  -2  -4 -10    9.65    0.66
  -2  -4 -10    8.42    0.84
   2  -4  10    9.77    0.60
   2  -4  10    8.71    0.98
   2  -4  10   10.30    0.82
  -2  -4 -10    9.69    0.96
  -2   4  10   10.52    0.74
   2  -4  10    9.61    0.65
   2   4 -10   10.54    1.06
  -2  -4 -10    9.26    0.69
  -2  -4 -10    9.54    0.58
   2   4  10    9.92    0.95
  -2  -4  10    9.43    0.59
   2  -4 -10   11.43    0.91
  -2  -4  10    9.87    0.65
  -2   4 -10   11.30    1.05
  -2  -4  10    9.59    0.66
   2  -4 -10    8.76    0.94
   2  -4 -10   12.15    0.87
   2  -4 -10    9.96    0.67
   2  -4 -10   10.78    0.88
  -2  -4  10   10.42    0.64
  -2  -4  10   10.45    0.70
   3   4 -10    9.65    1.03
  -3   4  10    9.58    0.66
   3  -4  10   10.01    0.66
  -3  -4 -10    9.07    0.66
   3  -4  10    9.89    1.11
   3  -4  10    9.99    0.88
  -3  -4 -10    9.97    0.70
   3  -4  10    9.74    0.63
  -3  -4 -10   10.42    0.57
  -3   4  10    9.79    0.89
  -3   4 -10   10.03    0.74
  -3  -4  10   11.00    0.69
   3  -4 -10   10.57    0.73
  -3  -4  10   10.01    0.66
  -3   4 -10   11.65    0.72
  -3  -4  10   10.27    0.68
  -3  -4  10   11.03    0.66
  -3  -4  10   11.64    0.74
   3  -4 -10   10.09    1.03
   3  -4 -10    9.94    0.70
   4  -4  10    0.90    0.26
   4  -4  10    0.86    0.38
  -4  -4 -10    1.48    0.33
   4  -4  10    0.94    0.27
  -4  -4 -10    1.14    0.22
  -4  -4 -10    0.96    0.28
  -4   4  10    0.95    0.27
  -4  -4  10    0.88    0.27
   4  -4 -10    0.90    0.32
  -4  -4  10    0.34    0.22
  -4  -4  10    0.53    0.25
  -4  -4  10    0.60    0.25
   4  -4 -10    0.73    0.29
  -4  -4  10    0.83    0.26
  -4   4 -10    0.72    0.27
  -4  -4  10    0.68    0.25
  -5  -4 -10    1.53    0.23
   5  -4  10    1.79    0.24
   5   4 -10    1.98    0.26
   5  -4  10    1.71    0.26
  -5   4 -10    1.88    0.25
  -5  -4  10    1.85    0.19
   5  -4 -10    1.57    0.23
  -5  -4  10    2.03    0.29
   0  -5  10   12.45    0.67
   0  -5 -10    8.75    0.87
   0  -5 -10   12.56    1.02
   0  -5 -10   12.37    0.91
   0  -5  10   13.25    0.66
   0  -5 -10   13.12    0.93
   0  -5  10   12.56    0.98
   1  -5  10   15.02    1.10
  -1  -5 -10   16.97    1.06
   1  -5  10   14.24    0.81
   1  -5  10   14.80    0.73
  -1  -5 -10   16.22    0.90
  -1  -5 -10   15.34    0.79
   1  -5  10   14.40    0.72
   1  -5  10   14.55    0.72
  -1  -5 -10   14.54    1.00
   1   5 -10   17.46    1.10
   1  -5 -10   16.40    1.16
  -1  -5  10   15.05    0.73
   1  -5 -10   15.05    1.04
   1  -5 -10   15.43    1.13
  -1  -5  10   15.79    0.85
  -1  -5  10   15.69    0.75
   1   5  10   16.90    1.16
   1  -5 -10   15.90    1.07
  -2  -5 -10   44.75    1.48
   2  -5  10   49.95    2.08
   2  -5  10   51.82    1.53
   2  -5  10   50.34    1.53
  -2  -5 -10   49.86    1.55
  -2  -5 -10   48.48    1.90
   2   5 -10   51.99    2.01
   2  -5  10   51.67    1.45
  -2  -5 -10   49.92    1.28
   2  -5 -10   47.82    1.84
  -2  -5  10   49.19    1.42
  -2  -5  10   48.38    1.45
   2  -5 -10   51.22    1.98
  -2  -5  10   48.23    1.47
   2  -5 -10   50.02    1.16
  -2  -5  10   50.46    1.47
   2  -5 -10   51.91    1.49
  -2  -5  10   51.26    1.48
   2   5  10   47.12    2.04
   2  -5 -10   43.87    1.98
  -3  -5 -10   17.86    0.91
   3  -5  10   17.68    0.92
   3  -5  10   16.21    0.82
   3   5 -10   18.51    1.19
   3  -5  10   19.19    0.85
  -3   5  10   19.23    1.14
  -3  -5 -10   16.99    0.62
  -3  -5 -10   17.44    0.87
   3  -5  10   15.11    1.25
  -3  -5  10   17.36    0.84
  -3  -5  10   17.51    0.84
   3  -5 -10   16.74    0.72
  -3  -5  10   16.31    0.83
  -3  -5  10   16.88    0.81
  -3  -5  10   17.80    0.83
  -3   5 -10   16.15    0.93
   3  -5 -10   17.80    1.19
  -3   5 -10   16.83    0.83
   3  -5 -10   17.40    0.85
  -4   5  10    4.53    0.46
  -4  -5 -10    3.96    0.41
  -4  -5 -10    2.99    0.39
   4  -5  10    4.12    0.47
   4  -5  10    3.97    0.42
  -4  -5  10    4.52    0.45
  -4  -5  10    3.75    0.40
  -4  -5  10    4.20    0.43
  -4  -5  10    4.29    0.38
   4  -5 -10    4.54    0.34
  -4  -5  10    4.43    0.43
   4  -5 -10    4.25    0.44
  -4   5 -10    4.15    0.44
   0  -6  10    4.40    0.50
   0  -6 -10    3.52    0.49
   0  -6  10    4.39    0.51
   0  -6  10    4.89    0.77
   0  -6  10    4.82    0.58
   0  -6  10    3.92    0.65
   0  -6 -10    3.45    0.62
   0  -6  10    4.03    0.44
   0  -6 -10    2.91    0.55
   0  -6  10    4.01    0.45
   0  -6 -10    3.11    0.38
   0  -6  10    3.97    0.47
   0  -6 -10    3.42    0.44
   0  -6 -10    3.65    0.67
  -1  -6 -10    1.73    0.46
   1  -6  10    3.07    0.68
   1  -6  10    2.70    0.42
   1  -6  10    2.50    0.39
  -1  -6 -10    1.66    0.32
   1   6 -10    3.33    0.65
   1  -6  10    2.23    0.23
  -1  -6 -10    2.22    0.39
   1  -6  10    1.94    0.33
   1  -6  10    2.98    0.41
  -1  -6 -10    2.13    0.33
  -1  -6 -10    3.23    0.50
  -1  -6  10    2.71    0.44
  -1  -6  10    2.11    0.33
   1  -6 -10    2.81    0.63
   1  -6 -10    2.70    0.39
   1   6  10    3.14    0.69
   1  -6 -10    2.67    0.55
   1  -6 -10    2.37    0.56
  -1  -6  10    1.67    0.34
  -1  -6  10    2.99    0.44
  -1  -6  10    2.07    0.34
   1  -6 -10    2.87    0.47
   1  -6 -10    2.22    0.38
  -1  -6  10    2.67    0.39
   2  -6  10   52.50    2.21
  -2  -6 -10   52.35    1.26
   2   6 -10   51.30    2.05
  -2  -6 -10   52.72    1.59
   2  -6  10   54.37    1.50
   2  -6  10   58.07    1.51
  -2  -6 -10   56.38    1.65
   2  -6  10   53.20    1.57
   2  -6  10   52.53    1.36
   2  -6 -10   53.59    1.56
   2   6  10   53.13    2.21
  -2  -6  10   52.96    1.50
  -2  -6  10   57.68    1.60
  -2  -6  10   53.08    1.51
  -2  -6  10   55.29    1.60
   2  -6 -10   55.22    1.56
   2  -6 -10   55.28    2.08
   3  -6  10    6.33    0.52
   3   6 -10    6.38    0.84
  -3   6  10    5.00    0.80
  -3  -6 -10    5.50    0.55
   3  -6  10    5.41    0.47
  -3  -6 -10    5.29    0.55
  -3  -6  10    5.13    0.49
  -3  -6  10    6.80    0.56
  -3  -6  10    6.20    0.49
  -3   6 -10    6.18    0.69
   3  -6 -10    5.79    0.55
  -3  -6  10    6.46    0.59
  -3  -6  10    5.79    0.56
   3  -6 -10    6.21    0.80
   4  -6  10   14.11    0.62
  -4  -6 -10   14.01    0.61
   4  -6  10   13.59    0.47
  -4   6  10   13.64    0.63
  -4  -6 -10   13.85    0.65
   4  -6 -10   14.20    0.64
  -4  -6  10   14.54    0.64
  -4   6 -10   14.35    0.63
  -4  -6  10   14.52    0.63
  -4  -6  10   12.36    0.60
  -4  -6  10   13.96    0.48
   0  -7 -10    0.01    0.35
   0  -7  10    0.28    0.35
   0  -7  10    0.18    0.35
   0  -7  10    0.04    0.21
   0  -7  10    0.36    0.21
   0  -7 -10    0.11    0.22
   0  -7 -10   -0.08    0.34
   0  -7  10    0.11    0.17
   0  -7 -10    0.18    0.19
   0  -7 -10    0.16    0.18
   0  -7  10   -0.14    0.21
   0  -7  10    0.02    0.20
   0  -7  10   -0.15    0.26
   1  -7  10   44.76    1.32
  -1  -7 -10   42.97    1.14
  -1  -7 -10   42.85    1.37
  -1  -7 -10   43.40    1.30
   1  -7  10   42.89    1.94
   1   7 -10   42.18    1.82
   1  -7  10   43.50    1.29
   1  -7  10   43.57    1.38
   1  -7  10   43.01    1.35
  -1  -7  10   43.02    1.36
  -1  -7  10   44.20    1.36
   1   7  10   42.92    1.97
   1  -7 -10   41.35    1.93
  -1  -7  10   43.71    1.36
  -1  -7  10   43.13    1.32
   1  -7 -10   41.78    1.38
   1  -7 -10   41.61    1.80
   1  -7 -10   44.03    1.30
   1  -7 -10   42.51    1.36
  -1  -7  10   40.54    1.26
  -1  -7  10   42.62    1.37
   2  -7  10   34.42    1.10
  -2  -7 -10   34.94    1.22
   2  -7  10   35.02    1.20
   2   7 -10   36.06    1.69
   2  -7  10   36.42    1.21
  -2  -7  10   36.00    1.14
  -2  -7  10   37.08    1.18
  -2  -7  10   35.14    1.21
   2  -7 -10   34.81    1.20
   2  -7 -10   36.85    1.23
   2  -7 -10   37.95    1.21
  -2  -7  10   35.28    1.20
  -2  -7  10   35.31    1.20
  -3  -7 -10    4.62    0.48
  -3   7  10    4.71    0.89
  -3  -7 -10    4.19    0.44
  -3   7  10    5.52    0.46
   3  -7  10    4.67    0.45
  -3   7 -10    5.99    0.63
  -3  -7  10    5.03    0.49
  -3  -7  10    4.06    0.44
  -3  -7  10    5.35    0.39
  -3  -7  10    4.68    0.46
   3  -7 -10    5.00    0.47
  -3  -7  10    4.22    0.45
  -4  -7 -10    7.68    0.41
  -4   7  10    7.85    0.41
  -4  -7  10    8.02    0.42
   4  -7 -10    8.36    0.45
  -4  -7  10    8.47    0.43
   0  -8  10    7.43    0.62
   0  -8 -10    6.57    0.85
   0  -8  10    7.26    0.58
   0  -8  10    6.50    0.51
   0  -8 -10    7.58    0.54
   0  -8  10    7.99    0.56
   0  -8 -10    6.67    0.48
   0   8 -10    7.31    0.91
   0  -8  10    7.41    0.57
   0  -8  10    8.05    0.57
   0  -8 -10    7.47    0.61
   1   8 -10   19.34    1.23
  -1  -8 -10   20.19    0.91
   1  -8  10   20.13    0.92
   1  -8  10   21.91    0.87
   1  -8  10   20.21    0.87
   1  -8  10   21.32    1.02
  -1  -8 -10   21.61    0.87
  -1  -8 -10   20.50    0.61
  -1  -8  10   21.43    0.92
  -1  -8  10   22.37    0.87
   1  -8 -10   20.31    0.86
   1  -8 -10   20.41    1.28
  -1  -8  10   21.61    0.89
  -1  -8  10   20.78    0.89
   1  -8 -10   20.52    0.90
  -1  -8  10   19.67    0.86
  -1  -8  10   20.29    0.83
   1  -8 -10   20.94    0.89
   2  -8  10   41.98    1.28
   2  -8  10   44.16    1.25
  -2  -8 -10   42.59    1.28
   2  -8  10   43.21    1.18
  -2  -8  10   42.71    1.27
   2  -8 -10   45.15    1.20
   2  -8 -10   44.18    1.41
  -2  -8  10   43.92    1.34
   2  -8 -10   44.14    1.29
  -2  -8  10   46.04    1.33
  -2  -8  10   43.83    1.14
  -2  -8  10   43.87    1.25
  -3  -8 -10    8.81    0.48
  -3   8  10    8.41    0.49
  -3   8  10    8.26    0.69
  -3  -8  10    8.61    0.51
  -3   8 -10    8.57    0.65
  -3  -8  10    8.12    0.49
   3  -8 -10    9.02    0.51
  -3  -8  10    9.46    0.52
   0  -9  10    4.09    0.43
   0  -9  10    5.30    0.47
   0  -9  10    3.75    0.44
   0  -9 -10    3.79    0.44
   0  -9  10    3.81    0.41
   0  -9  10    4.46    0.46
   0  -9 -10    4.18    0.34
   0  -9 -10    3.90    0.40
   1  -9  10    0.65    0.22
  -1  -9 -10    0.75    0.22
   1  -9  10    0.71    0.25
   1  -9  10    0.54    0.28
   1  -9  10    0.37    0.23
  -1  -9 -10    0.45    0.23
  -1  -9  10    0.54    0.22
   1  -9 -10    0.76    0.23
   1  -9 -10    0.76    0.24
   1  -9 -10    0.63    0.23
  -1  -9  10    0.80    0.21
  -1  -9  10    0.55    0.20
  -1  -9  10    0.74    0.25
  -1  -9  10    0.51    0.25
  -2  -9 -10    8.42    0.50
  -2  -9  10    7.67    0.30
  -2  -9  10    8.77    0.53
  -2  -9  10    7.52    0.47
   2  -9 -10    7.51    0.49
   2  -9 -10    8.30    0.54
  -3  -9  10    2.97    0.27
  -3  -9  10    3.55    0.28
  -3   9 -10    3.40    0.36
   0 -10  10    3.98    0.36
   0 -10 -10    4.43    0.39
   0 -10  10    4.67    0.39
   0 -10 -10    4.53    0.35
   0 -10  10    3.70    0.34
  -1 -10 -10    0.71    0.20
   1 -10  10    1.26    0.22
  -1 -10 -10    1.26    0.21
   1 -10  10    0.52    0.20
  -1 -10  10    0.79    0.25
  -1 -10  10    1.32    0.26
   1 -10 -10    1.09    0.19
   1 -10 -10    1.26    0.22
  -1 -10  10    1.23    0.20
   1 -10 -10    1.26    0.21
  -1 -10  10    1.12    0.15
  -2  10  10    4.73    0.31
  -2 -10  10    4.15    0.31
   2 -10 -10    4.18    0.31
   0   0  11   -0.28    0.20
   0   0 -11   -0.12    0.19
   0   0 -11    0.03    0.22
   1   0 -11  112.63    2.82
   1   0  11  113.45    2.97
   1   0  11  111.83    2.27
   1   0 -11  111.49    2.80
  -1   0 -11  114.65    2.80
   1   0  11  114.29    2.53
   2   0 -11   -0.04    0.33
  -2   0 -11    0.10    0.31
   2   0  11    0.15    0.19
   2   0  11    0.64    0.37
   2   0  11    0.66    0.28
   2   0 -11    0.47    0.32
  -3   0  11   15.01    0.71
   3   0  11   13.16    0.95
  -3   0  11   14.71    0.82
   3   0 -11   15.67    1.10
  -3   0 -11   16.49    0.85
  -3   0 -11   16.06    0.84
  -3   0  11   15.50    0.79
   3   0  11   15.79    1.17
  -3   0 -11   15.79    0.93
   3   0  11   16.44    0.79
  -4   0  11   19.68    0.92
  -4   0 -11   18.80    0.96
   4   0 -11   18.53    0.88
   4   0 -11   18.42    0.86
   4   0  11   19.46    0.85
  -4   0 -11   19.05    0.88
  -4   0 -11   19.23    0.92
   4   0  11   18.36    0.86
   5   0 -11    1.01    0.23
  -5   0  11    1.01    0.24
  -5   0 -11    1.87    0.28
  -5   0 -11    1.61    0.29
   5   0  11    1.67    0.26
   0   1  11   28.39    1.28
   0  -1  11   27.24    1.26
   0   1 -11   27.30    1.16
   0  -1 -11   26.95    1.12
   0  -1 -11   26.36    1.15
   0  -1 -11   25.82    1.20
   0   1 -11   27.41    1.18
   1  -1  11    2.83    0.53
   1  -1  11    2.84    0.36
  -1   1  11    3.33    0.90
   1   1 -11    3.60    0.58
   1   1 -11    3.14    0.52
  -1  -1 -11    3.85    0.59
  -1  -1 -11    2.81    0.45
  -1  -1  11    3.73    0.39
   1   1  11    3.31    0.59
  -1   1 -11    3.17    0.48
   1  -1 -11    3.35    0.53
   1  -1 -11    5.02    0.61
   2  -1  11   39.18    1.69
   2  -1  11   37.35    1.18
   2   1 -11   38.54    1.61
   2  -1  11   36.45    1.38
   2   1 -11   39.39    1.62
  -2  -1 -11   38.10    1.60
   2   1  11   41.05    1.73
   2  -1 -11   40.53    1.65
  -2  -1  11   39.34    1.15
   2   1  11   38.36    1.16
   2  -1 -11   36.98    1.58
   2   1  11   39.56    1.52
   3  -1  11    3.36    0.45
  -3  -1 -11    2.83    0.44
   3  -1  11    3.17    0.47
   3  -1  11    2.64    0.54
   3  -1  11    3.64    0.72
  -3   1  11    3.33    0.49
  -3   1  11    3.32    0.49
  -3  -1 -11    2.58    0.44
  -3  -1 -11    3.50    0.51
   3   1 -11    4.61    0.72
  -3  -1 -11    2.26    0.41
   3   1  11    3.68    0.71
   3  -1 -11    3.34    0.63
  -3   1 -11    2.96    0.44
  -3  -1  11    2.99    0.42
  -3  -1  11    3.15    0.42
  -3  -1  11    4.18    0.53
   3   1  11    3.27    0.59
   3   1  11    3.19    0.43
   4  -1  11    0.90    0.28
  -4   1  11    0.46    0.26
   4   1 -11    0.67    0.29
   4  -1  11    0.79    0.28
  -4  -1 -11    0.66    0.27
  -4  -1 -11    0.96    0.33
  -4  -1 -11    0.47    0.26
   4  -1 -11    1.10    0.29
  -4  -1  11    1.25    0.28
  -4   1 -11    0.91    0.29
  -4  -1  11    0.40    0.25
   4   1  11    0.80    0.27
  -5  -1 -11    1.24    0.24
  -5  -1 -11    1.04    0.23
  -5  -1 -11    1.17    0.24
   5  -1  11    1.54    0.26
   5   1 -11    1.24    0.23
  -5   1  11    1.30    0.25
   5   1  11    1.30    0.23
  -5  -1  11    1.52    0.26
  -5   1 -11    1.48    0.26
  -5  -1  11    1.10    0.25
   5  -1 -11    1.30    0.25
  -5   1 -11    1.69    0.31
   5  -1 -11    1.05    0.31
   0  -2  11  141.45    3.01
   0   2  11  144.83    3.43
   0   2 -11  137.38    3.18
   0  -2  11  144.79    3.40
   0  -2 -11  143.04    3.20
   0   2 -11  142.70    3.12
   0  -2 -11  142.15    3.06
   0  -2 -11  139.59    3.31
   0  -2  11  139.53    2.71
   1  -2  11    1.53    0.45
  -1   2  11    1.69    0.43
   1   2 -11    1.44    0.41
   1   2 -11    1.35    0.36
   1  -2  11    2.08    0.33
  -1  -2 -11    1.59    0.39
   1  -2  11    1.48    0.34
  -1  -2 -11    2.01    0.43
   1   2  11    2.51    0.55
   1  -2 -11    0.91    0.33
   1  -2 -11    1.56    0.45
  -1  -2  11    1.53    0.28
   2   2 -11   23.16    1.25
   2   2 -11   24.34    1.29
   2  -2  11   23.97    0.92
  -2  -2 -11   22.37    1.27
   2  -2  11   25.03    1.38
  -2  -2  11   23.85    0.88
   2   2  11   22.15    0.84
  -2  -2  11   24.23    0.91
   2   2  11   22.58    1.15
   2  -2 -11   21.88    1.22
   2   2  11   21.94    1.31
   2  -2 -11   21.76    1.22
   3   2 -11   20.08    1.23
   3  -2  11   20.00    1.34
  -3   2  11   20.51    0.96
   3  -2  11   20.70    0.91
  -3  -2 -11   21.37    0.98
  -3  -2 -11   21.10    0.98
  -3  -2 -11   20.29    0.94
   3  -2  11   19.98    0.92
   3   2  11   20.92    0.88
  -3  -2  11   22.11    0.93
  -3   2 -11   19.85    0.95
   3   2  11   18.52    1.16
   3  -2 -11   20.65    0.91
  -3  -2  11   21.32    0.95
  -3  -2  11   21.08    0.89
   3  -2 -11   21.01    1.11
   3  -2 -11   21.60    1.27
  -3   2 -11   21.05    0.74
  -3  -2  11   20.04    0.92
  -4  -2 -11    5.43    0.49
  -4  -2 -11    4.11    0.47
  -4   2  11    6.37    0.62
   4  -2  11    5.03    0.49
   4   2 -11    5.02    0.50
  -4  -2 -11    5.57    0.55
   4  -2  11    4.71    0.49
   4   2  11    5.10    0.48
  -4  -2  11    4.93    0.55
   4  -2 -11    4.41    0.48
  -4   2 -11    5.47    0.55
  -4  -2  11    5.33    0.54
  -4  -2  11    4.54    0.46
   4  -2 -11    3.21    0.54
  -5   2  11    7.41    0.42
   5   2 -11    8.49    0.45
  -5  -2 -11    7.85    0.44
   5  -2  11    8.09    0.44
  -5  -2 -11    7.78    0.36
  -5  -2 -11    7.94    0.44
   5   2  11    8.33    0.41
  -5   2 -11    7.00    0.44
  -5  -2  11    7.72    0.47
  -5  -2  11    7.61    0.45
   5  -2 -11    7.58    0.50
   5  -2 -11    7.06    0.44
   0   3 -11   96.98    2.58
   0  -3  11   95.28    2.07
   0  -3 -11   95.06    2.65
   0  -3 -11   97.34    2.45
   0  -3  11  102.49    2.76
   0  -3  11   90.94    2.37
   0  -3 -11   93.25    2.51
   0   3  11   95.39    2.75
  -1  -3 -11    9.73    0.82
   1   3 -11    9.79    0.96
  -1  -3 -11   10.16    0.80
   1  -3  11    9.28    0.75
   1  -3  11    9.93    0.58
  -1   3  11   11.19    0.92
   1  -3  11   10.10    0.89
   1  -3 -11    9.34    0.78
  -1  -3  11   10.09    0.76
  -1  -3  11    9.53    0.57
   1   3  11   11.06    0.93
   1  -3 -11    9.79    0.74
   1  -3 -11    9.73    0.79
  -2  -3 -11    5.90    0.80
  -2  -3 -11    5.77    0.57
   2  -3  11    6.60    0.51
  -2   3  11    7.62    0.69
   2  -3  11    6.71    0.63
  -2  -3 -11    6.44    0.55
   2  -3  11    7.39    0.94
  -2  -3 -11    7.81    0.87
   2   3 -11    7.84    0.90
  -2  -3 -11    5.24    0.57
  -2  -3  11    6.67    0.53
   2   3  11    6.52    0.84
   2  -3 -11    7.19    0.82
   2  -3 -11    7.46    0.85
  -2  -3  11    6.52    0.52
  -2  -3  11    6.78    0.61
  -2  -3  11    7.12    0.59
  -2   3 -11    7.48    0.78
   2  -3 -11    6.52    0.65
  -3   3  11    3.52    0.47
   3  -3  11    3.87    0.45
  -3  -3 -11    3.46    0.46
  -3  -3 -11    5.19    0.60
  -3  -3 -11    5.03    0.50
   3  -3  11    3.33    0.44
   3  -3  11    5.85    0.88
   3   3 -11    4.44    0.70
  -3   3 -11    4.02    0.45
  -3  -3  11    4.74    0.51
   3   3  11    4.88    0.52
   3  -3 -11    4.36    0.55
  -3  -3  11    3.38    0.44
  -3  -3  11    4.22    0.47
  -3   3 -11    5.21    0.58
  -3  -3  11    5.15    0.63
  -3  -3  11    3.94    0.47
   3  -3 -11    3.27    0.60
   3  -3 -11    4.67    0.52
  -3  -3  11    4.52    0.53
  -4  -3 -11   23.17    0.82
   4  -3  11   23.08    1.18
  -4  -3 -11   23.50    0.98
   4  -3  11   23.41    0.91
  -4   3  11   23.96    0.73
  -4   3  11   23.70    0.95
   4  -3  11   22.72    0.92
  -4  -3 -11   23.97    0.96
   4   3 -11   21.77    0.92
   4   3  11   23.64    0.89
  -4  -3  11   24.17    0.89
   4  -3 -11   23.90    1.04
  -4   3 -11   22.71    0.94
  -4  -3  11   24.39    0.89
  -4  -3  11   23.77    0.99
   4  -3 -11   24.24    0.97
  -4  -3  11   23.85    0.91
  -4  -3  11   23.39    0.94
   5   3 -11    5.29    0.35
   5  -3  11    4.38    0.41
  -5  -3 -11    4.70    0.35
   5  -3  11    4.38    0.34
  -5  -3 -11    4.15    0.33
  -5  -3  11    4.60    0.32
   5  -3 -11    4.78    0.34
   5  -3 -11    3.98    0.32
  -5   3 -11    4.41    0.34
  -5  -3  11    4.45    0.32
   0  -4  11   34.99    1.58
   0  -4 -11   33.79    1.52
   0  -4  11   34.28    1.10
   0  -4 -11   35.93    1.49
   0  -4  11   36.18    1.43
   0   4  11   35.22    1.60
   0  -4 -11   35.74    1.42
   0   4 -11   33.95    1.48
  -1  -4 -11    1.85    0.48
   1   4 -11    2.42    0.52
   1  -4  11    2.31    0.52
   1  -4  11    2.99    0.40
  -1   4  11    1.99    0.51
  -1  -4 -11    1.82    0.47
  -1  -4  11    2.29    0.34
  -1  -4  11    2.23    0.34
   1   4  11    2.82    0.63
   1  -4 -11    2.22    0.45
   1  -4 -11    2.46    0.49
   1  -4 -11    2.15    0.48
  -2   4  11    2.59    0.42
  -2  -4 -11    2.48    0.43
   2  -4  11    2.21    0.36
   2  -4  11    2.46    0.43
  -2  -4 -11    2.16    0.38
   2  -4  11    2.29    0.57
   2   4 -11    2.21    0.52
  -2  -4 -11    1.77    0.48
  -2  -4 -11    3.18    0.48
   2  -4  11    2.74    0.49
   2  -4 -11    2.13    0.54
   2  -4 -11    2.35    0.39
  -2  -4  11    2.28    0.40
  -2  -4  11    2.47    0.38
  -2  -4  11    2.71    0.47
  -2  -4  11    2.10    0.36
   2   4  11    2.83    0.68
  -2  -4  11    3.03    0.42
   2  -4 -11    2.74    0.56
  -2   4 -11    2.74    0.56
   3   4 -11    0.34    0.38
  -3   4  11    0.43    0.26
  -3  -4 -11    0.20    0.20
  -3   4  11    0.08    0.41
  -3  -4 -11   -0.03    0.21
  -3  -4 -11    0.56    0.28
   3  -4  11    0.38    0.46
   3  -4  11    0.47    0.24
   3  -4  11    0.46    0.24
   3  -4  11    0.45    0.36
  -3   4 -11    0.42    0.36
  -3  -4  11    0.22    0.24
  -3  -4  11    0.14    0.23
  -3  -4  11    0.35    0.24
   3  -4 -11    0.38    0.27
   3  -4 -11   -0.13    0.34
   3  -4 -11    0.17    0.29
  -3  -4  11    0.24    0.21
  -3   4 -11    0.08    0.23
  -3  -4  11    0.00    0.19
  -4   4  11   42.17    1.22
   4  -4  11   43.80    1.28
  -4  -4 -11   44.07    1.00
  -4  -4 -11   44.82    1.36
  -4   4  11   41.96    1.11
   4  -4  11   44.06    1.41
  -4  -4 -11   45.61    1.31
   4  -4  11   43.48    1.23
  -4  -4  11   41.42    1.21
  -4  -4  11   45.72    1.26
  -4   4 -11   43.69    1.28
  -4  -4  11   43.57    1.22
   4  -4 -11   41.94    1.26
  -4  -4  11   43.51    1.27
  -4  -4  11   42.90    1.22
   4  -4 -11   42.94    1.20
  -5  -4 -11    3.77    0.33
   5  -4  11    3.89    0.28
   5  -4 -11    4.26    0.33
   0  -5  11  111.27    2.40
   0  -5 -11  117.76    2.59
   0  -5  11  116.20    2.50
   0  -5  11  114.64    3.20
   0  -5  11  112.77    2.40
   0  -5 -11  116.55    3.05
   0  -5 -11  110.28    2.48
   0   5  11  112.81    3.22
   0   5 -11  118.44    3.05
   0  -5 -11  112.79    2.41
   0  -5  11  112.83    2.42
   0  -5 -11  112.74    2.62
   0  -5 -11  110.44    2.93
   0  -5  11  108.95    1.93
   0  -5 -11  111.23    3.05
   1  -5  11   19.30    0.81
  -1  -5 -11   20.02    0.84
  -1  -5 -11   19.19    0.84
  -1   5  11   19.19    0.92
   1  -5  11   18.43    1.24
   1   5 -11   19.09    1.21
  -1  -5 -11   18.42    0.94
   1  -5  11   20.72    0.85
   1  -5  11   20.11    0.85
  -1  -5 -11   19.57    1.18
  -1   5  11   20.18    1.25
  -1  -5 -11   19.90    0.91
  -1  -5 -11   24.54    1.79
   1  -5  11   20.59    0.91
   1  -5 -11   17.57    1.00
   1  -5 -11   19.94    1.21
  -1  -5  11   18.61    0.86
  -1  -5  11   19.14    0.82
   1   5  11   19.83    1.32
  -1  -5  11   19.45    0.88
  -1  -5  11   18.93    0.97
   1  -5 -11   19.85    1.29
  -1  -5  11   19.22    0.84
  -1  -5  11   19.08    0.83
   1  -5 -11   18.80    0.82
   1  -5 -11   18.92    1.15
   1  -5 -11   19.28    0.89
  -2  -5 -11   17.36    0.74
   2  -5  11   17.33    0.80
  -2  -5 -11   17.53    0.87
   2  -5  11   16.36    0.83
  -2  -5 -11   14.72    1.12
  -2  -5 -11   17.08    0.89
   2  -5  11   16.99    0.85
   2   5 -11   20.14    1.27
   2  -5  11   16.95    1.25
  -2  -5  11   17.64    0.86
  -2  -5  11   18.57    0.87
   2  -5 -11   16.60    0.52
  -2   5 -11   18.90    1.15
   2  -5 -11   18.03    1.21
  -2  -5  11   19.30    0.85
   2   5  11   16.84    1.26
  -2  -5  11   18.17    0.89
  -2  -5  11   18.25    0.87
   2  -5 -11   18.62    1.20
  -3  -5 -11    6.45    0.63
   3  -5  11    6.64    0.58
   3  -5  11    5.13    0.52
   3   5 -11    6.66    0.86
  -3  -5 -11    6.73    0.59
  -3  -5 -11    6.01    0.41
   3  -5  11    6.52    0.63
  -3   5  11    6.82    0.78
   3  -5 -11    6.04    0.42
   3  -5 -11    5.79    0.56
  -3  -5  11    6.17    0.58
  -3   5 -11    6.58    0.62
  -3  -5  11    4.72    0.48
  -3  -5  11    5.52    0.51
  -3  -5  11    5.17    0.54
  -3  -5  11    6.70    0.60
  -3   5 -11    6.41    0.67
   3  -5 -11    5.70    0.76
  -4  -5 -11    6.75    0.49
  -4   5  11    6.00    0.45
   4  -5  11    6.32    0.48
  -4  -5 -11    7.74    0.53
   4  -5  11    6.13    0.47
   4  -5  11    6.39    0.50
  -4   5 -11    6.87    0.48
  -4  -5  11    6.60    0.47
  -4  -5  11    6.87    0.47
   4  -5 -11    7.57    0.50
  -4  -5  11    6.64    0.48
  -4  -5  11    7.28    0.44
   0   6  11    0.07    0.34
   0  -6  11   -0.06    0.19
   0  -6 -11    0.15    0.23
   0  -6 -11   -0.05    0.17
   0  -6  11   -0.18    0.31
   0  -6 -11   -0.38    0.28
   0  -6  11    0.32    0.23
   0  -6  11    0.04    0.36
   0  -6 -11    0.26    0.25
   0  -6 -11    0.08    0.33
   0  -6  11    0.30    0.18
   0   6 -11    0.66    0.40
   0  -6  11    0.42    0.23
  -1  -6 -11    2.51    0.36
  -1  -6 -11    3.14    0.40
   1  -6  11    2.48    0.36
  -1  -6 -11    3.54    0.48
   1   6 -11    4.06    0.72
   1  -6  11    2.41    0.62
   1  -6  11    3.12    0.44
  -1   6  11    3.06    0.69
   1  -6  11    3.31    0.45
   1  -6  11    2.99    0.45
  -1  -6 -11    2.70    0.60
  -1  -6 -11    3.52    0.47
  -1  -6  11    3.16    0.43
   1  -6 -11    3.95    0.55
  -1  -6  11    3.31    0.45
   1  -6 -11    2.43    0.35
  -1  -6  11    2.97    0.48
   1  -6 -11    4.45    0.72
   1  -6 -11    2.80    0.41
   1   6  11    2.41    0.61
  -1  -6  11    3.24    0.41
  -1  -6  11    2.92    0.45
   1  -6 -11    1.92    0.46
  -1  -6  11    2.77    0.41
   2  -6  11    0.91    0.29
  -2  -6 -11    1.10    0.33
   2  -6  11    0.88    0.50
   2  -6  11    1.10    0.28
   2   6 -11    0.97    0.50
  -2  -6 -11    0.78    0.27
   2  -6  11    0.97    0.25
  -2  -6 -11    0.77    0.22
   2  -6 -11    0.44    0.35
  -2  -6  11    1.30    0.33
  -2   6 -11    0.26    0.64
   2  -6 -11    1.43    0.33
  -2  -6  11    0.98    0.30
   2   6  11    1.51    0.58
  -2  -6  11    1.49    0.33
  -2  -6  11    1.06    0.30
  -2  -6  11    0.81    0.29
   3  -6  11    2.45    0.34
   3  -6  11    2.71    0.33
   3  -6  11    2.07    0.33
  -3  -6 -11    2.43    0.38
  -3  -6 -11    2.82    0.44
  -3   6  11    1.68    0.59
  -3  -6  11    2.92    0.41
   3  -6 -11    3.00    0.40
  -3   6 -11    3.34    0.54
  -3  -6  11    3.58    0.43
  -3  -6  11    2.73    0.37
  -3  -6  11    2.77    0.37
  -3  -6  11    3.10    0.41
  -4  -6 -11    4.99    0.38
  -4  -6 -11    5.17    0.40
   4  -6  11    5.39    0.38
  -4   6  11    4.98    0.40
  -4  -6  11    5.46    0.39
  -4   6 -11    5.25    0.38
   4  -6 -11    5.30    0.40
  -4  -6  11    5.20    0.39
  -4  -6  11    5.36    0.28
   0  -7  11   10.41    0.64
   0  -7 -11    9.32    0.64
   0  -7  11    9.09    0.64
   0  -7  11    9.25    0.62
   0  -7 -11   10.64    0.63
   0   7 -11   11.19    0.94
   0  -7 -11   11.47    1.10
   0  -7  11   10.57    0.98
   0  -7  11   11.62    0.79
   0  -7 -11    8.66    0.59
   0  -7  11    9.55    0.64
   0  -7  11   10.75    0.67
   0   7  11    8.47    1.01
   1   7 -11   21.34    1.31
   1  -7  11   20.67    0.93
   1  -7  11   21.94    0.89
  -1  -7 -11   21.02    0.94
  -1  -7 -11   22.30    0.78
  -1  -7 -11   22.34    0.89
   1  -7  11   22.34    0.90
  -1   7  11   18.28    1.33
   1  -7  11   18.93    1.32
   1  -7  11   20.70    0.90
   1  -7 -11   22.38    0.96
  -1  -7  11   22.05    0.97
   1  -7 -11   22.70    1.00
  -1  -7  11   23.43    0.94
   1  -7 -11   20.81    1.28
   1   7  11   20.46    1.42
  -1  -7  11   21.41    0.88
   1  -7 -11   22.28    0.90
  -1  -7  11   23.80    0.97
  -1  -7  11   23.48    0.96
  -1  -7  11   22.13    0.95
  -2  -7 -11   11.12    0.68
   2   7 -11    9.47    0.99
  -2  -7 -11   10.35    0.67
   2  -7  11   10.14    0.63
  -2  -7 -11   10.94    0.34
   2  -7 -11   11.73    0.96
   2  -7 -11   11.18    0.68
  -2  -7  11   10.82    0.67
  -2  -7  11   11.64    0.65
   2  -7 -11   10.98    0.63
  -2  -7  11   11.32    0.69
  -2  -7  11   11.06    0.65
  -2  -7  11   10.91    0.67
  -3  -7 -11    4.08    0.44
  -3  -7 -11    3.97    0.43
   3  -7  11    4.60    0.42
  -3   7  11    3.94    0.58
  -3  -7  11    4.18    0.41
  -3  -7  11    4.11    0.44
  -3   7 -11    4.35    0.53
  -3  -7  11    4.05    0.34
  -3  -7  11    3.78    0.38
   3  -7 -11    4.18    0.42
  -4   7  11    0.71    0.17
  -4  -7  11    0.84    0.16
  -4  -7  11    0.49    0.15
   0  -8 -11    1.36    0.27
   0  -8 -11    1.08    0.31
   0  -8 -11    0.98    0.47
   0   8 -11    0.13    0.40
   0  -8 -11    0.84    0.25
   0  -8  11    1.03    0.26
   0  -8  11    1.02    0.27
   0  -8  11    0.76    0.27
   0  -8  11    1.10    0.33
   0  -8  11    0.93    0.27
   0  -8  11    0.96    0.27
   1  -8  11   18.22    0.81
  -1  -8 -11   18.54    0.79
   1   8 -11   17.07    1.19
  -1  -8 -11   18.70    0.84
   1  -8  11   18.74    0.79
   1  -8  11   17.91    0.96
  -1  -8 -11   18.89    0.58
   1  -8  11   20.12    0.86
  -1  -8  11   18.59    0.79
  -1  -8  11   19.78    0.85
  -1  -8  11   19.03    0.86
   1  -8 -11   16.99    1.19
  -1  -8  11   18.35    0.78
   1  -8 -11   18.76    0.83
   1  -8 -11   18.70    0.81
  -1  -8  11   18.91    0.82
   1  -8 -11   19.14    0.85
   2  -8  11   11.95    0.62
  -2  -8 -11   12.05    0.64
  -2  -8  11   12.03    0.55
   2  -8 -11   12.17    0.74
   2  -8 -11   11.93    0.64
  -2  -8  11   12.20    0.65
  -2  -8  11   12.46    0.67
  -2  -8  11   12.27    0.63
  -2  -8  11   11.34    0.60
   2  -8 -11   11.41    0.62
  -3  -8 -11    0.06    0.16
   3  -8  11    0.18    0.17
  -3   8  11   -0.31    0.25
  -3   8 -11    0.32    0.26
  -3  -8  11    0.14    0.15
  -3  -8  11   -0.13    0.15
   3  -8 -11    0.00    0.16
   0  -9 -11    0.66    0.17
   0  -9  11    0.75    0.23
   0  -9  11    0.47    0.23
   0  -9 -11    0.62    0.21
   0  -9  11    0.74    0.25
   0  -9  11    0.27    0.17
   0  -9  11    0.40    0.21
   0  -9 -11    0.85    0.26
   1  -9  11    2.30    0.30
   1  -9  11    2.05    0.35
   1  -9  11    2.21    0.31
  -1  -9 -11    2.21    0.29
  -1  -9 -11    2.50    0.35
  -1  -9  11    1.87    0.27
   1  -9 -11    1.90    0.29
   1  -9 -11    1.59    0.28
   1  -9 -11    2.24    0.32
  -1  -9  11    1.67    0.28
  -1  -9  11    1.96    0.27
  -1  -9  11    2.30    0.32
  -2  -9 -11    1.49    0.27
  -2   9 -11    0.53    0.40
  -2  -9  11    1.46    0.24
  -2  -9  11    1.60    0.25
   2  -9 -11    0.90    0.22
  -2  -9  11    1.09    0.13
   2  -9 -11    1.29    0.27
   0 -10  11    0.99    0.20
   0 -10 -11    1.07    0.19
   0 -10 -11    1.20    0.22
   0 -10  11    1.54    0.23
   0 -10  11    0.94    0.18
  -1 -10 -11    6.29    0.34
   1 -10  11    5.90    0.39
  -1 -10 -11    6.30    0.38
   1  10 -11    6.45    0.36
  -1 -10  11    5.75    0.34
  -1 -10  11    6.31    0.39
   1 -10 -11    6.59    0.41
  -1 -10  11    6.33    0.24
   1 -10 -11    6.13    0.31
   1 -10 -11    6.28    0.35
  -1  10 -11    6.32    0.36
   0   0  12   57.63    1.97
   0   0  12   54.30    1.76
   0   0 -12   58.60    1.82
   0   0 -12   57.37    1.88
   1   0  12    7.21    0.49
  -1   0 -12    9.58    0.92
   1   0 -12    8.82    0.90
   1   0  12    8.52    0.95
   1   0 -12    8.60    0.75
   2   0 -12    9.38    1.01
   2   0  12    9.45    0.79
  -2   0  12    7.31    0.82
  -2   0 -12    9.12    0.96
   2   0  12   10.12    1.08
  -2   0  12    9.53    0.76
   2   0  12    9.57    0.60
   2   0 -12    8.07    0.89
  -3   0 -12    3.33    0.58
   3   0  12    3.27    0.74
  -3   0  12    1.99    0.32
  -3   0  12    2.93    0.45
  -3   0 -12    3.92    0.52
   3   0  12    3.95    0.47
   3   0  12    3.81    0.76
   3   0  12    3.95    0.50
  -3   0  12    3.27    0.44
   3   0 -12    3.46    0.67
  -3   0 -12    3.00    0.44
   4   0 -12   32.83    1.11
  -4   0 -12   32.28    1.16
   4   0  12   32.31    1.09
  -4   0  12   32.84    1.16
   4   0  12   30.96    1.08
  -4   0 -12   32.19    1.22
  -5   0 -12    2.50    0.32
  -5   0  12    1.57    0.24
  -5   0 -12    1.95    0.27
   5   0  12    1.54    0.23
   5   0 -12    1.28    0.22
   5   0 -12    0.89    0.30
   0   1 -12    2.34    0.48
   0   1  12    2.89    0.58
   0  -1 -12    2.64    0.54
   0   1 -12    2.67    0.48
   0  -1 -12    2.27    0.49
   0  -1  12    2.72    0.52
   0  -1  12    2.94    0.36
   1  -1  12   35.33    1.59
  -1  -1 -12   36.00    1.37
  -1  -1 -12   34.82    1.50
   1  -1  12   37.57    1.12
   1   1 -12   34.62    1.45
   1   1 -12   38.34    1.55
   1  -1 -12   35.42    1.53
  -1   1 -12   35.16    1.43
   1  -1 -12   37.72    1.54
   1   1  12   36.76    1.59
  -1  -1  12   36.78    1.08
  -2   1  12   10.53    1.33
   2   1 -12   10.03    0.87
  -2  -1 -12   10.58    1.15
   2   1 -12    8.91    0.93
   2  -1  12    9.88    0.61
  -2  -1 -12    8.67    0.90
   2  -1  12   11.36    0.98
  -2  -1 -12   10.03    0.71
  -2   1  12    9.37    0.64
   2   1  12   10.26    0.98
   2   1  12    9.85    0.59
  -2   1 -12    9.72    0.61
   2  -1 -12   10.05    1.03
   2  -1 -12   10.69    1.05
  -2  -1  12    9.26    0.59
   2   1  12    9.62    0.79
  -2  -1  12   11.99    0.79
   3  -1  12    8.17    0.97
  -3  -1 -12    8.30    0.66
  -3  -1 -12    8.86    0.65
   3  -1  12    9.62    0.64
   3  -1  12    8.23    0.61
   3   1 -12    7.33    0.86
  -3   1  12    9.16    0.66
  -3  -1 -12    8.76    0.71
  -3   1  12    9.50    0.67
  -3  -1  12    9.54    0.63
   3   1  12   10.10    0.63
  -3   1 -12    9.78    0.66
   3  -1 -12   10.27    1.07
  -3  -1  12    8.72    0.65
   3  -1 -12   10.82    0.70
   3   1  12    7.85    0.98
  -4   1  12    2.40    0.37
  -4  -1 -12    2.34    0.36
  -4  -1 -12    3.30    0.45
   4   1 -12    2.83    0.48
   4  -1  12    2.91    0.39
  -4  -1 -12    3.12    0.44
   4  -1  12    2.28    0.35
   4  -1 -12    2.79    0.51
  -4   1 -12    2.92    0.43
   4   1  12    3.19    0.41
   4  -1 -12    2.01    0.33
   4   1  12    2.78    0.39
  -4  -1  12    2.92    0.42
  -5  -1 -12    7.26    0.39
   5   1 -12    7.32    0.41
  -5   1  12    7.22    0.41
   5  -1  12    7.18    0.40
  -5  -1 -12    7.09    0.41
  -5   1 -12    7.09    0.41
  -5  -1  12    6.67    0.45
   5   1  12    5.96    0.37
   5  -1 -12    6.92    0.47
  -5   1 -12    6.51    0.44
   5  -1 -12    7.95    0.44
  -5  -1  12    7.76    0.42
   0  -2 -12    8.98    0.93
   0  -2 -12    8.62    0.73
   0  -2 -12    9.65    0.72
   0  -2  12    8.95    0.82
   0   2 -12    9.24    0.75
   0   2  12    7.69    0.86
   0  -2  12    8.66    0.52
   1  -2  12    5.84    0.53
   1   2 -12    4.80    0.65
   1  -2  12    5.27    0.76
   1   2 -12    5.29    0.69
  -1  -2 -12    5.36    0.72
  -1  -2 -12    5.96    0.69
  -1  -2  12    5.98    0.53
   1  -2 -12    6.16    0.75
   1  -2 -12    5.70    0.73
   1   2  12    4.62    0.69
   2  -2  12   19.46    0.85
   2   2 -12   19.67    1.17
  -2  -2 -12   18.98    0.91
  -2  -2 -12   17.57    0.90
   2  -2  12   19.21    0.88
   2  -2  12   17.91    1.22
  -2  -2 -12   18.96    1.22
  -2  -2 -12   18.32    0.89
  -2   2  12   18.19    1.05
  -2   2  12   17.28    0.88
   2  -2 -12   19.62    1.20
   2  -2 -12   16.76    1.18
  -2  -2  12   18.16    0.86
   2  -2 -12   18.73    1.02
  -2  -2  12   18.70    0.82
  -2  -2  12   17.57    0.63
   2   2  12   18.58    1.09
  -2   2 -12   18.95    0.92
   2   2  12   20.64    1.26
  -2  -2  12   18.02    0.87
   3  -2  12    9.82    0.65
  -3  -2 -12   10.04    0.71
   3  -2  12    9.22    0.64
  -3  -2 -12    9.75    0.68
  -3  -2 -12    9.45    0.69
   3  -2  12   10.17    1.11
   3   2 -12    9.65    1.01
  -3   2  12    9.43    0.68
  -3   2 -12    9.50    0.67
   3   2  12    9.91    0.62
   3  -2 -12    8.58    0.90
  -3  -2  12   10.53    0.69
   3  -2 -12   10.24    0.84
  -3   2 -12    8.56    0.40
   3  -2 -12   10.10    0.66
  -3  -2  12    9.20    0.64
  -3  -2  12    9.23    0.62
  -3  -2  12    9.96    0.64
   4   2 -12    3.65    0.45
  -4  -2 -12    3.28    0.41
   4  -2  12    2.94    0.38
   4  -2  12    3.68    0.43
  -4  -2 -12    3.45    0.43
  -4   2  12    3.24    0.42
  -4  -2 -12    2.90    0.41
   4   2  12    2.99    0.38
   4  -2 -12    3.27    0.43
  -4  -2  12    3.42    0.44
   4  -2 -12    2.13    0.45
  -4   2 -12    3.05    0.40
  -4  -2  12    3.39    0.38
  -4  -2  12    3.42    0.50
   5  -2  12    1.58    0.22
  -5  -2 -12    2.00    0.25
   5   2 -12    2.06    0.24
  -5   2  12    1.98    0.26
  -5  -2 -12    2.08    0.18
  -5  -2  12    1.75    0.25
   5  -2 -12    1.86    0.26
  -5   2 -12    1.76    0.23
  -5  -2  12    2.07    0.25
   5  -2 -12    2.04    0.24
   0  -3 -12    9.29    0.77
   0  -3 -12    6.97    0.79
   0  -3  12    8.45    0.53
   0   3  12    9.04    0.97
   0  -3 -12    7.15    0.72
   0  -3  12    8.89    0.85
   0   3 -12    8.99    0.78
  -1  -3 -12    1.14    0.38
   1   3 -12    1.60    0.44
   1  -3  12    1.17    0.27
  -1  -3 -12    1.65    0.45
  -1   3  12    1.23    0.44
   1  -3  12    1.33    0.49
  -1  -3  12    2.10    0.35
   1  -3 -12    1.16    0.37
   1   3  12    1.05    0.44
   1  -3 -12    1.27    0.44
  -2   3  12   88.29    2.19
   2  -3  12   87.99    2.08
   2   3 -12   88.78    2.67
   2  -3  12   86.14    2.13
   2  -3  12   89.47    2.40
   2  -3  12   89.76    2.87
  -2  -3 -12   91.50    2.20
  -2  -3 -12   87.64    2.09
  -2  -3 -12   88.67    2.22
   2  -3 -12   92.27    2.73
  -2   3 -12   89.52    2.26
  -2  -3  12   90.58    2.14
  -2  -3  12   91.56    2.09
   2  -3 -12   92.16    2.14
   2   3  12   91.17    2.92
  -2  -3  12   93.48    2.14
  -2  -3  12   93.83    2.14
  -3  -3 -12    5.52    0.57
   3  -3  12    5.59    0.85
   3  -3  12    6.31    0.61
  -3   3  12    7.50    0.72
  -3  -3 -12    7.01    0.55
  -3   3  12    8.37    0.62
  -3  -3 -12    7.11    0.61
   3   3 -12    7.18    0.84
   3  -3  12    8.69    1.27
   3  -3  12    7.86    0.59
  -3   3 -12    7.96    0.61
   3  -3 -12    7.88    0.90
   3  -3 -12    8.75    0.72
  -3   3 -12    7.05    0.54
  -3  -3  12    8.07    0.57
  -3  -3  12    7.37    0.60
  -3  -3  12    7.44    0.60
   3  -3 -12    7.84    0.62
  -3  -3  12    8.02    0.62
  -3  -3  12    8.47    0.72
  -3  -3  12    8.07    0.61
  -4  -3 -12    4.75    0.40
  -4  -3 -12    4.80    0.49
  -4   3  12    4.26    0.44
   4  -3  12    4.22    0.43
  -4  -3 -12    3.63    0.43
   4   3 -12    4.08    0.44
   4  -3  12    4.31    0.47
   4  -3  12    5.64    0.64
  -4   3  12    5.27    0.32
   4   3  12    5.78    0.58
  -4  -3  12    5.35    0.47
  -4   3 -12    4.92    0.48
   4  -3 -12    3.53    0.44
   4  -3 -12    3.80    0.43
  -4  -3  12    4.10    0.42
  -4  -3  12    4.67    0.43
  -4  -3  12    5.41    0.50
  -4  -3  12    4.62    0.46
   5   3 -12   10.58    0.53
   5  -3  12   10.30    0.51
   5  -3 -12    9.61    0.50
  -5  -3  12   10.97    0.57
   0   4 -12   17.46    1.11
   0  -4  12   15.92    0.73
   0  -4 -12   16.07    1.03
   0  -4 -12   17.42    0.78
   0   4  12   17.74    1.22
   0  -4  12   18.30    0.80
   0  -4 -12   15.44    1.02
   0  -4 -12   15.32    1.08
   0  -4 -12   18.69    1.12
   0  -4  12   16.46    0.81
   0  -4  12   17.42    0.78
   0  -4  12   17.94    1.19
  -1  -4 -12   10.43    0.72
  -1  -4 -12   11.83    0.65
   1  -4  12   11.05    0.65
  -1   4  12   12.76    1.06
   1  -4  12   11.15    0.71
  -1   4  12   11.31    0.72
  -1  -4 -12   11.21    0.70
  -1  -4 -12    9.78    1.05
  -1  -4 -12   11.83    1.05
   1   4 -12   11.48    0.97
   1  -4  12   11.84    1.03
  -1  -4 -12   11.43    0.72
   1  -4  12   11.69    0.71
  -1  -4  12   12.76    0.73
   1  -4 -12   11.11    0.89
   1  -4 -12    9.70    0.99
   1  -4 -12   11.17    0.66
  -1  -4  12   11.89    0.66
   1   4  12   12.03    1.02
   1  -4 -12   11.14    0.92
  -2  -4 -12   12.05    0.68
   2  -4  12   11.78    0.72
   2  -4  12   11.90    1.24
  -2  -4 -12   10.93    0.73
  -2  -4 -12   10.63    0.71
   2   4 -12   11.18    1.10
   2  -4  12   11.89    0.82
   2  -4  12   11.62    0.68
  -2  -4 -12   12.39    1.02
  -2   4  12   11.11    0.71
   2   4  12   11.29    1.06
  -2  -4  12   11.40    0.80
   2  -4 -12   13.61    1.03
  -2   4 -12   10.74    0.89
  -2  -4  12   13.05    0.72
   2  -4 -12   12.10    0.64
  -2  -4  12   11.15    0.69
  -2  -4  12   11.15    0.67
  -2  -4  12   12.35    0.72
   3  -4  12   23.44    0.94
  -3   4  12   23.59    0.99
   3   4 -12   24.03    1.37
  -3  -4 -12   22.67    1.00
   3  -4  12   23.20    1.10
  -3   4  12   22.99    1.16
  -3  -4 -12   21.57    0.84
   3  -4  12   24.08    0.99
  -3  -4 -12   22.78    0.99
  -3  -4  12   23.45    1.04
   3  -4 -12   23.26    0.92
  -3  -4  12   24.67    0.96
  -3  -4  12   21.18    0.91
  -3   4 -12   21.62    0.92
  -3  -4  12   23.17    0.96
   3  -4 -12   24.65    1.00
   3  -4 -12   22.17    1.33
  -3   4 -12   21.95    0.95
  -3  -4  12   23.19    0.96
  -4  -4 -12    8.89    0.39
  -4  -4 -12    9.05    0.58
  -4   4  12    8.29    0.43
   4  -4  12    8.01    0.51
   4  -4  12    8.46    0.54
  -4   4  12    7.91    0.52
   4  -4  12    9.29    0.64
  -4  -4 -12    8.58    0.58
  -4  -4  12    9.28    0.54
  -4   4 -12    9.11    0.54
  -4  -4  12    8.64    0.54
  -4  -4  12    9.46    0.52
   4  -4 -12    9.01    0.48
  -4  -4  12    9.07    0.52
   4  -4 -12    8.16    0.52
   0  -5  12   20.25    0.85
   0   5  12   19.04    1.30
   0  -5 -12   19.15    1.17
   0  -5  12   19.19    0.84
   0  -5 -12   20.11    0.90
   0  -5 -12   18.42    0.83
   0  -5 -12   19.52    0.91
   0   5 -12   20.39    1.23
   0  -5 -12   19.50    0.97
   0  -5  12   19.52    1.28
   0  -5 -12   19.89    1.20
   0  -5  12   19.79    0.89
  -1  -5 -12   12.40    0.75
  -1  -5 -12   12.39    0.69
  -1  -5 -12   11.74    0.67
   1  -5  12   12.42    0.69
   1  -5  12   11.69    0.64
  -1   5  12   11.09    0.73
   1  -5  12   12.39    1.06
  -1  -5 -12   12.12    0.76
  -1  -5 -12   11.10    1.03
   1   5 -12    8.96    0.94
   1  -5  12   12.47    0.69
  -1   5  12   11.12    1.04
   1  -5  12   11.69    0.72
  -1  -5  12   12.60    0.73
   1  -5 -12   12.02    1.01
   1  -5 -12   11.48    0.66
  -1  -5  12   12.02    0.67
  -1  -5  12   10.82    0.80
  -1  -5  12   12.10    0.67
  -1  -5  12   12.01    0.71
   1  -5 -12    9.07    0.94
  -1  -5  12   11.50    0.69
   1   5  12   12.75    1.10
   1  -5 -12   12.18    0.73
   2  -5  12    2.48    0.64
   2  -5  12    2.44    0.37
  -2  -5 -12    2.09    0.41
  -2  -5 -12    2.34    0.33
   2  -5  12    2.19    0.40
  -2  -5 -12    2.06    0.38
   2  -5  12    2.02    0.38
  -2   5  12    2.49    0.44
   2   5 -12    3.07    0.61
  -2  -5  12    3.13    0.44
  -2  -5  12    2.18    0.37
  -2   5 -12    2.57    0.47
  -2  -5  12    2.48    0.42
  -2  -5  12    2.47    0.38
   2   5  12    2.46    0.69
  -2  -5  12    2.43    0.38
   2  -5 -12    1.72    0.51
  -2   5 -12    2.82    0.61
  -3  -5 -12   35.93    0.95
  -3  -5 -12   38.29    1.28
  -3   5  12   36.94    1.46
  -3  -5 -12   36.90    1.22
   3  -5  12   37.71    1.17
   3  -5  12   36.40    1.21
   3  -5  12   36.76    1.21
   3   5 -12   33.69    1.60
   3  -5 -12   38.31    1.69
  -3  -5  12   38.07    1.26
   3  -5 -12   37.28    1.19
  -3  -5  12   37.45    1.22
  -3  -5  12   36.78    1.20
  -3  -5  12   38.23    1.21
  -3  -5  12   36.43    1.18
  -3   5 -12   37.41    1.21
  -4  -5 -12    0.28    0.19
   4  -5  12    0.56    0.20
  -4   5  12    0.80    0.23
  -4  -5 -12    0.84    0.23
   4  -5  12    0.87    0.21
   4  -5 -12    0.42    0.19
  -4  -5  12    0.60    0.20
  -4   5 -12    0.76    0.20
  -4  -5  12    0.79    0.19
  -4  -5  12    0.45    0.26
  -4  -5  12    0.51    0.19
   0  -6  12   54.97    1.53
   0  -6 -12   53.65    1.59
   0  -6 -12   54.86    1.59
   0  -6  12   54.24    1.57
   0  -6  12   57.41    2.22
   0  -6 -12   56.31    2.07
   0   6  12   53.86    2.21
   0  -6  12   54.40    1.51
   0  -6 -12   55.65    1.58
   0  -6  12   53.90    1.51
   0  -6 -12   56.69    1.53
   0   6 -12   57.57    2.10
  -1  -6 -12   23.39    1.01
  -1  -6 -12   22.54    0.89
   1   6 -12   22.95    1.35
   1  -6  12   23.09    0.93
   1  -6  12   22.74    0.96
  -1   6  12   21.20    1.39
  -1  -6 -12   23.07    1.00
   1  -6  12   22.63    0.92
  -1  -6 -12   22.31    0.91
   1  -6  12   21.26    1.40
   1  -6 -12   22.43    0.91
  -1  -6  12   22.87    0.97
  -1  -6  12   24.10    0.95
  -1  -6  12   22.80    0.95
  -1  -6  12   22.99    0.91
  -1  -6  12   21.69    1.02
   1  -6 -12   22.73    1.05
  -1  -6  12   23.74    0.97
   1  -6 -12   23.41    0.98
   1   6  12   20.92    1.42
   1  -6 -12   21.63    1.29
   2  -6  12   25.03    1.00
  -2  -6 -12   25.03    1.06
  -2  -6 -12   24.23    1.00
   2  -6  12   25.79    0.79
   2  -6  12   25.95    0.97
   2   6 -12   26.40    1.44
  -2  -6 -12   23.89    0.81
  -2  -6  12   25.76    1.00
   2  -6 -12   23.77    1.40
  -2  -6  12   26.18    1.01
  -2  -6  12   25.08    0.97
  -2   6 -12   25.57    1.30
  -2  -6  12   27.15    1.03
  -2   6 -12   26.13    0.95
   2  -6 -12   25.35    1.38
  -2  -6  12   23.92    1.00
   3  -6  12   11.65    0.64
  -3  -6 -12   13.21    0.71
   3  -6  12   12.52    0.63
   3  -6  12   12.23    0.51
  -3   6  12   12.94    0.98
  -3  -6 -12   12.37    0.68
  -3  -6  12   13.73    0.68
  -3  -6  12   12.31    0.66
  -3  -6  12   13.33    0.66
  -3  -6  12   12.24    0.67
   3  -6 -12   13.01    0.67
  -3   6 -12   13.52    0.73
  -3  -6  12   12.34    0.68
  -4  -6 -12    1.01    0.20
  -4   6  12    1.85    0.21
   4  -6  12    1.28    0.21
  -4  -6 -12    1.71    0.24
  -4  -6  12    1.30    0.14
  -4  -6  12    0.88    0.19
  -4  -6  12    1.47    0.21
   4  -6 -12    1.26    0.21
   0  -7  12    0.38    0.25
   0  -7 -12    0.68    0.25
   0  -7 -12    1.01    0.30
   0  -7  12    0.34    0.31
   0   7 -12    0.71    0.45
   0  -7  12    0.74    0.26
   0  -7  12    0.83    0.24
   0  -7  12    0.65    0.25
   0  -7 -12    0.73    0.26
   0  -7 -12   -0.15    0.38
  -1  -7 -12    9.89    0.54
   1  -7  12   11.07    0.64
  -1  -7 -12    9.78    0.67
   1  -7  12   10.73    0.63
   1   7 -12   12.36    1.17
   1  -7  12   11.29    0.66
  -1  -7 -12   11.18    0.64
  -1  -7  12   10.40    0.68
   1  -7 -12   10.14    0.63
  -1  -7  12   11.38    0.67
   1  -7 -12   11.11    0.96
   1  -7 -12   11.11    0.68
  -1  -7  12   11.29    0.68
   1  -7 -12   11.85    0.75
  -1  -7  12   10.20    0.61
  -1  -7  12   11.11    0.66
  -1  -7  12   11.47    0.71
  -2  -7 -12   28.34    1.04
  -2  -7 -12   26.84    0.99
   2  -7  12   27.93    0.95
   2   7 -12   26.91    2.05
   2  -7  12   28.39    1.00
  -2   7 -12   27.40    1.29
  -2  -7  12   25.84    0.99
  -2  -7  12   28.09    1.00
  -2  -7  12   28.21    0.98
   2  -7 -12   27.36    1.82
  -2  -7  12   28.05    0.98
  -2  -7  12   28.32    1.01
  -2   7 -12   27.86    0.93
   2  -7 -12   29.39    1.01
   2  -7 -12   28.05    0.98
   3  -7  12    6.88    0.45
  -3  -7 -12    6.89    0.46
  -3  -7 -12    6.99    0.46
  -3   7  12    6.66    0.63
  -3  -7  12    6.80    0.40
  -3  -7  12    7.15    0.47
   3  -7 -12    6.24    0.46
  -3   7 -12    7.17    0.55
  -3  -7  12    6.36    0.46
  -3  -7  12    7.15    0.46
   0  -8 -12    0.38    0.23
   0  -8  12    0.17    0.22
   0  -8 -12    0.13    0.18
   0  -8  12    0.41    0.27
   0  -8  12    0.36    0.21
   0  -8 -12    0.67    0.21
   0  -8  12    0.76    0.23
   0  -8  12    0.17    0.21
  -1  -8 -12   26.28    0.92
  -1  -8 -12   27.88    1.00
   1  -8  12   27.67    0.97
  -1  -8 -12   26.62    0.70
   1  -8  12   27.38    0.93
   1  -8 -12   27.29    0.95
   1  -8 -12   27.87    1.00
  -1  -8  12   27.78    1.01
   1  -8 -12   27.38    0.98
  -1  -8  12   26.17    0.93
  -1  -8  12   28.10    0.97
  -1  -8  12   27.82    0.97
  -1  -8  12   28.30    0.99
  -2  -8 -12   14.71    0.69
   2  -8  12   16.51    0.68
  -2  -8  12   16.20    0.69
  -2   8 -12   15.67    0.93
  -2  -8  12   15.52    0.67
  -2  -8  12   15.97    0.61
   2  -8 -12   15.74    0.69
  -2  -8  12   15.40    0.67
  -2   8 -12   15.23    0.61
   2  -8 -12   15.22    0.76
  -3  -8 -12   24.94    0.71
  -3   8  12   24.76    0.84
  -3  -8  12   25.82    0.74
  -3   8 -12   27.48    0.76
  -3  -8  12   26.92    0.75
   0  -9 -12    3.61    0.36
   0  -9  12    3.11    0.38
   0  -9  12    3.82    0.37
   0  -9 -12    3.18    0.37
   0  -9  12    2.81    0.30
   0  -9 -12    3.14    0.27
  -1  -9 -12    4.80    0.42
   1  -9  12    4.88    0.39
   1   9 -12    5.35    0.40
   1  -9  12    3.43    0.40
  -1  -9 -12    4.84    0.37
  -1  -9  12    5.06    0.42
  -1  -9  12    5.13    0.40
   1  -9 -12    4.88    0.41
  -1  -9  12    4.50    0.35
   1  -9 -12    4.92    0.39
   1  -9 -12    4.71    0.38
  -2  -9 -12    5.09    0.35
  -2   9 -12    3.86    0.43
  -2  -9  12    5.85    0.37
  -2  -9  12    5.73    0.37
   2  -9 -12    5.55    0.36
   2  -9 -12    5.69    0.41
   0 -10 -12   -0.13    0.12
   0 -10  12   -0.07    0.11
   0  10 -12    0.08    0.13
   0 -10 -12   -0.04    0.11
   1 -10  12   -0.13    0.17
  -1 -10 -12   -0.05    0.13
   1 -10 -12    0.38    0.16
  -1  10 -12    0.20    0.14
   1 -10 -12    0.18    0.13
   1 -10 -12    0.52    0.17
   0   0  13   -0.22    0.26
   0   0 -13    0.03    0.28
   0   0 -13    0.20    0.33
   1   0 -13  127.31    3.18
   1   0  13  123.58    3.35
   1   0 -13  117.44    3.11
  -1   0 -13  117.74    3.11
   1   0  13  120.14    2.47
  -2   0 -13   16.43    0.85
  -2   0 -13   17.36    0.87
   2   0  13   15.82    0.76
  -2   0  13   16.54    0.85
   2   0 -13   17.72    1.14
   2   0  13   15.76    1.18
  -2   0  13   16.47    0.85
   3   0 -13   16.35    1.19
  -3   0  13   16.63    0.79
  -3   0 -13   18.21    0.89
   3   0  13   14.99    1.20
  -3   0 -13   16.83    0.86
  -3   0  13   15.99    0.65
  -3   0 -13   16.51    0.99
   3   0  13   17.48    0.83
  -3   0  13   17.01    0.88
   3   0  13   17.27    0.81
  -4   0 -13    8.64    0.60
  -4   0  13    9.18    0.60
   4   0  13    9.19    0.57
   4   0 -13    9.75    0.59
   4   0  13    9.09    0.56
  -4   0 -13    9.14    0.67
  -5   0  13    5.41    0.33
   5   0 -13    5.27    0.34
  -5   0 -13    4.88    0.32
  -5   0 -13    5.21    0.36
   0   1 -13   21.70    1.14
   0  -1  13   21.76    0.83
   0   1 -13   21.08    1.19
   0   1  13   22.67    1.25
   0  -1 -13   20.80    1.22
   0  -1 -13   22.67    1.17
   0  -1  13   21.05    1.22
   1  -1  13    5.56    0.77
   1   1 -13    5.86    0.71
   1   1 -13    6.89    0.76
  -1  -1 -13    6.27    0.75
   1  -1  13    6.98    0.50
   1  -1 -13    7.27    0.84
   1   1  13    6.73    0.84
  -1  -1  13    6.47    0.49
   1  -1 -13    6.75    0.81
  -1   1 -13    5.91    0.93
  -2  -1 -13   29.51    1.15
  -2   1  13   29.60    1.15
  -2  -1 -13   29.31    1.13
  -2  -1 -13   28.68    1.21
   2  -1  13   27.54    1.03
   2  -1  13   30.83    1.12
   2  -1  13   29.60    1.57
  -2   1  13   29.22    1.20
   2   1 -13   28.67    1.46
   2   1  13   29.32    1.03
   2   1  13   29.30    1.58
  -2  -1  13   27.45    0.98
  -2  -1  13   28.55    1.10
  -2   1 -13   28.83    0.94
   2  -1 -13   27.81    1.46
   2  -1 -13   30.21    1.27
   2   1  13   28.07    1.34
   3  -1  13   21.08    1.43
  -3  -1 -13   25.98    1.10
   3  -1  13   23.25    0.98
   3  -1  13   26.15    1.01
  -3  -1 -13   26.13    1.08
  -3   1  13   24.38    0.95
  -3   1  13   25.29    1.06
   3   1 -13   24.01    1.37
  -3  -1 -13   26.15    1.07
  -3  -1  13   25.12    1.05
   3  -1 -13   24.24    0.99
   3   1  13   21.36    1.43
   3  -1 -13   25.75    1.21
  -3   1 -13   22.32    1.00
  -3  -1  13   25.36    0.99
   3  -1 -13   23.77    1.35
   3   1  13   26.86    1.01
  -4  -1 -13   10.01    0.62
   4   1 -13   10.55    0.65
  -4  -1 -13   12.13    0.68
  -4   1  13   11.53    0.67
   4  -1  13   10.72    0.61
  -4  -1 -13   11.63    0.67
   4  -1  13   10.45    0.61
   4   1  13   11.43    0.61
   4   1  13   10.37    0.58
   4  -1 -13   11.01    0.62
  -4  -1  13   10.51    0.63
   4  -1 -13   10.14    0.78
  -4   1 -13   10.71    0.64
  -5  -1 -13   11.31    0.49
   5   1 -13   11.71    0.48
  -5  -1 -13   11.59    0.41
  -5   1 -13   11.74    0.59
  -5  -1  13   10.02    0.52
   5  -1 -13   11.30    0.49
   0   2 -13    2.71    0.51
   0  -2 -13    2.93    0.58
   0   2  13    3.34    0.61
   0  -2 -13    3.15    0.58
   0  -2  13    3.70    0.43
   0  -2  13    3.31    0.60
   1   2 -13   10.15    0.87
  -1  -2 -13    7.95    0.85
  -1  -2 -13    9.87    0.83
  -1  -2 -13    8.75    0.69
   1  -2  13    7.25    0.87
   1  -2  13    9.18    0.58
  -1   2  13   10.02    0.71
   1   2  13    8.68    1.00
  -1  -2  13    8.97    0.63
   1  -2 -13    9.99    0.69
   1  -2 -13    7.97    0.91
   1  -2 -13    9.46    0.85
  -1   2 -13    9.53    0.98
  -1  -2  13    9.97    0.59
  -2  -2 -13    6.84    0.63
   2  -2  13    7.48    0.56
   2  -2  13    6.61    0.91
  -2   2  13    8.17    0.84
   2  -2  13    5.59    0.55
  -2   2  13    5.98    0.61
  -2  -2 -13    5.94    0.62
   2   2 -13    5.16    0.72
  -2  -2 -13    7.06    0.61
   2   2  13    5.30    0.74
  -2   2 -13    4.51    0.50
  -2  -2  13    7.12    0.60
   2   2  13    8.22    1.02
   2  -2 -13    5.64    0.74
  -2  -2  13    6.76    0.57
  -2  -2  13    7.39    0.54
  -2  -2  13    7.01    0.40
   2  -2 -13    7.04    0.71
  -3  -2 -13   11.18    0.71
  -3   2  13   10.59    0.73
   3  -2  13   11.38    0.68
   3  -2  13   11.15    1.06
   3  -2  13   10.99    0.69
  -3   2  13   10.70    0.70
   3   2 -13   12.55    1.00
  -3  -2 -13   10.14    0.70
  -3  -2 -13   10.01    0.69
   3  -2 -13   11.93    0.96
   3  -2 -13   11.82    0.69
   3   2  13   10.55    0.66
  -3  -2  13   10.90    0.69
  -3   2 -13   10.22    0.67
  -3  -2  13   11.41    0.66
  -3  -2  13   11.20    0.65
   3  -2 -13   10.89    0.80
  -4   2  13    1.13    0.28
   4  -2  13    1.66    0.30
  -4  -2 -13    2.01    0.33
   4  -2  13    1.38    0.29
  -4  -2 -13    0.68    0.25
  -4  -2 -13    1.30    0.30
  -4  -2  13    1.48    0.28
  -4  -2  13    1.30    0.28
  -4   2 -13    1.44    0.31
  -4  -2  13    1.11    0.33
   4   2  13    1.40    0.28
   4  -2 -13    0.76    0.34
   4  -2 -13    1.16    0.28
   0   3  13    2.94    0.63
   0  -3  13    2.84    0.61
   0  -3 -13    2.67    0.52
   0  -3 -13    3.21    0.47
   0  -3  13    3.93    0.61
   0  -3 -13    2.27    0.60
   0  -3 -13    2.95    0.56
   0  -3  13    3.06    0.42
   0  -3 -13    2.67    0.36
   0   3 -13    3.56    0.44
   0   3 -13    3.97    0.66
   0  -3  13    3.57    0.51
  -1   3  13    3.63    0.49
  -1  -3 -13    2.88    0.56
   1  -3  13    3.66    0.48
  -1  -3 -13    3.57    0.50
  -1  -3 -13    3.34    0.46
  -1  -3 -13    4.10    0.46
   1  -3  13    3.17    0.51
   1   3 -13    4.65    0.46
   1  -3  13    3.60    0.44
   1   3 -13    3.11    0.58
  -1  -3 -13    3.89    0.91
   1  -3  13    3.02    0.66
  -1  -3 -13    3.41    0.48
   1  -3 -13    3.97    0.64
  -1  -3  13    3.90    0.47
   1   3  13    3.60    0.69
  -1   3 -13    3.43    0.40
   1  -3 -13    3.51    0.38
   1  -3 -13    4.66    0.82
  -1   3 -13    3.35    0.66
  -1  -3  13    3.96    0.42
   1  -3 -13    3.57    0.41
  -1  -3  13    3.88    0.45
  -2  -3 -13   17.28    0.86
  -2  -3 -13   18.13    0.92
   2  -3  13   16.08    1.21
   2  -3  13   19.86    1.08
   2   3 -13   16.70    1.14
   2  -3  13   17.89    0.84
  -2  -3 -13   16.72    0.86
   2  -3  13   16.46    0.84
  -2   3  13   17.24    0.88
   2  -3 -13   18.31    1.18
   2   3  13   17.73    1.11
  -2   3 -13   17.41    0.96
  -2  -3  13   18.65    0.85
  -2  -3  13   18.08    0.82
  -2  -3  13   17.99    0.85
   2  -3 -13   18.36    0.85
   2   3  13   18.16    1.26
  -3  -3 -13   14.76    0.80
   3  -3  13   15.48    1.00
   3  -3  13   15.36    0.80
   3   3 -13   14.45    1.10
  -3  -3 -13   13.52    0.80
   3  -3  13   14.85    0.76
  -3   3  13   15.40    0.89
  -3  -3 -13   14.67    0.74
  -3   3  13   14.47    0.79
  -3  -3  13   15.82    0.78
   3  -3 -13   16.40    0.82
  -3  -3  13   14.84    0.79
   3  -3 -13   15.25    1.08
  -3   3 -13   15.55    0.78
  -3  -3  13   15.13    0.76
  -3  -3  13   15.89    0.93
  -3  -3  13   15.94    0.77
  -3   3 -13   14.86    0.59
   3  -3 -13   16.15    0.87
  -4  -3 -13    1.60    0.31
   4  -3  13    1.98    0.31
   4  -3  13    1.80    0.29
  -4  -3 -13    1.65    0.32
  -4  -3 -13    2.09    0.30
  -4   3  13    2.57    0.36
   4  -3  13    1.72    0.37
  -4  -3  13    2.32    0.36
  -4  -3  13    2.18    0.30
   4  -3 -13    1.64    0.30
  -4  -3  13    2.12    0.31
   4  -3 -13    1.16    0.28
  -4   3 -13    2.06    0.32
   0  -4  13    4.99    0.78
   0  -4 -13    2.97    0.42
   0  -4  13    4.72    0.44
   0   4 -13    3.65    0.63
   0  -4 -13    3.46    0.50
   0   4 -13    3.56    0.42
   0  -4 -13    4.78    0.71
   0  -4  13    5.80    0.59
   0  -4 -13    4.95    0.57
   0   4  13    4.62    0.79
   0  -4  13    3.58    0.43
   0  -4 -13    3.88    0.42
   0  -4 -13    4.68    0.71
   1  -4  13   37.01    1.28
   1  -4  13   37.69    1.22
  -1   4  13   37.15    1.31
   1   4 -13   36.18    1.19
  -1  -4 -13   36.75    1.26
   1   4 -13   39.64    1.71
  -1  -4 -13   37.03    1.28
  -1  -4 -13   36.08    1.59
  -1  -4 -13   36.31    1.18
   1  -4  13   36.68    1.26
   1  -4  13   34.98    1.75
  -1  -4 -13   36.99    1.30
   1  -4 -13   37.30    1.20
  -1   4 -13   36.34    1.19
   1  -4 -13   38.48    1.69
  -1  -4  13   38.14    1.26
  -1  -4  13   36.68    1.20
   1   4  13   35.75    1.78
   2  -4  13   18.92    0.89
   2  -4  13   16.59    1.25
   2  -4  13   18.22    0.94
  -2  -4 -13   18.58    0.92
  -2  -4 -13   18.18    0.91
   2   4 -13   17.32    1.17
   2  -4  13   18.03    0.84
  -2  -4 -13   17.63    0.83
  -2   4  13   19.02    0.90
  -2  -4  13   17.33    0.97
   2  -4 -13   18.66    1.22
  -2  -4  13   18.08    0.85
  -2  -4  13   17.33    0.84
   2   4  13   17.26    1.31
  -2  -4  13   17.31    0.81
   2  -4 -13   17.73    0.70
  -2   4 -13   18.13    1.00
   3  -4  13    9.91    0.65
   3   4 -13   10.71    1.04
  -3   4  13   10.81    0.82
  -3  -4 -13    9.38    0.65
  -3   4  13   10.33    0.65
   3  -4  13   10.33    0.74
  -3  -4 -13    8.79    0.66
   3  -4  13    9.27    0.61
  -3  -4 -13   10.08    0.57
  -3  -4  13   10.57    0.66
   3  -4 -13   10.12    0.65
  -3   4 -13    9.84    0.60
  -3  -4  13    9.64    0.65
  -3  -4  13   10.71    0.63
   3  -4 -13   10.99    1.07
  -3  -4  13    9.71    0.63
  -3  -4  13   10.90    0.72
   3  -4 -13    9.87    0.56
   4  -4  13    5.46    0.42
  -4   4  13    5.17    0.41
   4  -4  13    5.09    0.40
   4  -4  13    4.48    0.44
  -4  -4 -13    5.40    0.44
  -4  -4 -13    5.65    0.43
  -4  -4  13    5.48    0.42
  -4  -4  13    6.33    0.45
  -4   4 -13    5.07    0.41
   4  -4 -13    5.37    0.42
  -4  -4  13    6.50    0.40
   0  -5  13    0.64    0.43
   0  -5 -13    0.80    0.33
   0  -5  13    0.50    0.25
   0   5 -13    1.46    0.52
   0  -5  13    0.43    0.22
   0  -5 -13    0.68    0.26
   0  -5 -13    0.48    0.26
   0  -5 -13    0.99    0.31
   0   5  13    1.16    0.49
   0  -5 -13    0.20    0.38
   0  -5 -13    0.67    0.39
   1  -5  13   13.62    0.76
  -1  -5 -13   12.93    0.76
  -1   5  13   13.27    0.75
   1  -5  13   13.81    0.74
  -1  -5 -13   12.88    0.75
   1  -5  13   14.72    1.16
   1   5 -13   14.00    1.09
   1  -5  13   13.80    0.66
  -1  -5 -13   13.54    0.76
   1   5 -13   12.39    0.70
  -1  -5 -13   13.70    0.72
   1  -5 -13   12.77    0.70
  -1  -5  13   12.63    0.75
   1   5  13   12.15    1.11
  -1   5 -13   12.97    0.70
  -1  -5  13   12.94    0.71
  -1  -5  13   10.35    1.20
   1  -5 -13   13.71    1.08
   2  -5  13   32.59    1.11
   2  -5  13   32.75    1.11
  -2  -5 -13   32.93    1.23
   2  -5  13   30.77    1.70
   2  -5  13   32.44    1.17
  -2   5  13   30.64    1.15
  -2  -5 -13   34.41    1.21
  -2  -5 -13   32.29    1.05
   2   5 -13   30.77    1.53
   2   5  13   32.69    1.94
  -2  -5  13   30.97    1.11
  -2  -5  13   32.08    1.12
  -2  -5  13   30.40    1.12
  -2  -5  13   31.58    1.11
   2  -5 -13   31.99    1.59
  -2   5 -13   32.16    1.05
  -2  -5  13   30.47    1.20
  -2   5 -13   32.82    1.34
   3  -5  13    5.02    0.46
  -3  -5 -13    5.88    0.57
   3  -5  13    5.55    0.50
  -3   5  13    5.51    0.67
   3  -5  13    4.18    0.44
  -3  -5 -13    4.79    0.49
  -3  -5  13    5.37    0.51
  -3  -5  13    6.26    0.50
  -3  -5  13    5.48    0.48
  -3  -5  13    5.76    0.52
   3  -5 -13    5.82    0.50
  -3   5 -13    5.68    0.53
  -3  -5  13    5.83    0.51
   4  -5  13   13.85    0.47
   4  -5  13   13.64    0.56
  -4  -5 -13   14.40    0.61
  -4  -5 -13   14.32    0.57
  -4  -5  13   14.78    0.55
   4  -5 -13   14.74    0.56
  -4  -5  13   13.53    0.55
  -4  -5  13   14.36    0.53
   0  -6 -13   26.93    1.07
   0  -6 -13   28.81    1.09
   0  -6  13   26.55    1.04
   0   6  13   25.56    1.54
   0  -6 -13   25.36    1.02
   0  -6 -13   26.79    0.99
   0  -6 -13   25.72    1.72
   0  -6  13   27.20    1.54
   0   6 -13   26.72    1.45
   0  -6  13   25.32    0.97
   0  -6  13   26.09    1.01
   1  -6  13    3.89    0.46
   1   6 -13    4.00    0.43
  -1  -6 -13    3.79    0.49
   1  -6  13    3.26    0.71
   1   6 -13    4.39    0.74
   1  -6  13    3.01    0.41
  -1  -6 -13    3.71    0.43
  -1  -6 -13    2.45    0.36
  -1  -6 -13    3.28    0.45
  -1  -6  13    3.07    0.46
  -1  -6  13    2.85    0.40
   1  -6 -13    3.57    0.45
   1  -6 -13    3.88    0.44
   1  -6 -13    3.67    0.52
  -1  -6  13    3.96    0.54
  -1  -6  13    2.86    0.42
   1  -6 -13    4.33    0.69
   1   6  13    2.87    0.66
  -1  -6  13    4.20    0.47
   2  -6  13    0.34    0.21
   2  -6  13    0.31    0.22
  -2  -6 -13   -0.03    0.14
  -2  -6 -13    0.33    0.24
   2  -6  13    0.26    0.13
   2   6 -13    0.09    0.39
  -2  -6 -13    0.05    0.22
  -2  -6  13    0.17    0.19
  -2  -6  13   -0.07    0.21
  -2   6 -13    0.06    0.41
   2  -6 -13    0.32    0.31
   2  -6 -13    0.33    0.32
  -2  -6  13   -0.07    0.18
  -2   6 -13    0.15    0.18
  -2  -6  13    0.01    0.20
  -2  -6  13    0.03    0.22
   3  -6  13    0.76    0.23
  -3   6  13    0.22    0.36
  -3  -6 -13    0.73    0.24
   3  -6  13    0.43    0.22
  -3  -6 -13    0.86    0.24
  -3  -6  13    0.74    0.22
  -3   6 -13    1.01    0.31
  -3  -6  13    0.50    0.22
  -3  -6  13    0.36    0.21
  -3  -6  13    0.29    0.19
  -4  -6  13   11.38    0.52
   0   7 -13   29.85    1.58
   0  -7  13   31.95    1.22
   0  -7 -13   32.01    1.07
   0  -7  13   32.05    1.06
   0  -7 -13   30.17    1.10
   0  -7  13   30.87    1.06
   0  -7  13   31.10    1.10
   0  -7 -13   30.16    1.05
  -1  -7 -13    2.37    0.32
   1   7 -13    2.38    0.57
   1  -7  13    1.95    0.35
   1   7 -13    1.98    0.32
  -1  -7 -13    2.15    0.32
   1  -7  13    2.20    0.34
  -1  -7 -13    2.75    0.40
  -1  -7  13    2.26    0.35
  -1  -7  13    2.57    0.37
   1  -7 -13    2.67    0.37
  -1  -7  13    2.77    0.38
  -1  -7  13    2.20    0.36
   1  -7 -13    2.12    0.36
  -1  -7  13    1.97    0.33
   1  -7 -13    2.24    0.39
   1  -7 -13    1.67    0.53
  -2  -7 -13    4.19    0.44
  -2  -7 -13    3.73    0.43
   2  -7  13    3.95    0.42
   2  -7  13    4.28    0.42
  -2  -7  13    4.65    0.46
  -2  -7  13    4.84    0.46
  -2   7 -13    5.35    0.43
   2  -7 -13    3.84    0.41
  -2  -7  13    4.41    0.43
  -2  -7  13    4.56    0.43
   2  -7 -13    5.79    0.92
  -2   7 -13    4.33    0.55
  -2  -7  13    4.21    0.45
  -3  -7 -13   10.88    0.52
   3  -7  13   11.26    0.50
  -3   7  13   12.15    0.66
  -3  -7 -13   11.56    0.53
  -3   7 -13   12.33    0.56
  -3  -7  13   12.28    0.47
  -3  -7  13   12.96    0.56
  -3  -7  13   11.66    0.54
   0  -8  13    0.19    0.21
   0  -8 -13    0.70    0.25
   0  -8  13    0.48    0.26
   0  -8 -13    0.44    0.20
   0  -8  13    0.33    0.21
   0  -8 -13    0.25    0.20
  -1  -8 -13    1.57    0.18
   1   8 -13    1.44    0.26
  -1  -8 -13    1.28    0.26
  -1  -8 -13    1.02    0.26
   1  -8  13    1.21    0.26
  -1   8 -13    1.36    0.26
   1  -8 -13    1.68    0.29
   1  -8 -13    1.14    0.24
  -1  -8  13    1.67    0.29
  -1  -8  13    1.76    0.29
   1  -8 -13    1.41    0.30
  -1  -8  13    1.30    0.27
  -1  -8  13    0.97    0.25
  -2  -8 -13    1.88    0.27
   2  -8  13    1.47    0.25
  -2  -8  13    1.91    0.38
   2  -8 -13    1.52    0.26
  -2  -8  13    1.90    0.27
  -2  -8  13    2.05    0.28
  -2  -8  13    1.69    0.24
  -2   8 -13    1.28    0.39
   2  -8 -13    1.63    0.31
   0   9 -13    5.12    0.39
   0  -9  13    5.54    0.42
   0  -9  13    6.00    0.40
   0  -9 -13    5.36    0.39
   0  -9 -13    5.55    0.28
   0  -9 -13    5.72    0.41
   1  -9  13    0.60    0.19
   1  -9  13    0.19    0.21
   1   9 -13    0.72    0.18
  -1  -9 -13    0.53    0.17
  -1  -9 -13    0.81    0.20
  -1  -9  13    0.58    0.18
   1  -9 -13    0.58    0.17
  -1  -9  13    0.24    0.17
   1  -9 -13    0.15    0.15
   1  -9 -13    0.93    0.21
  -1   9 -13    0.34    0.16
  -1  -9  13    0.60    0.17
  -2  -9 -13    7.68    0.39
   2  -9 -13    8.33    0.54
  -2  -9  13    7.74    0.39
   0   0 -14   17.71    1.15
   0   0 -14   14.98    1.01
   0   0 -14   16.07    0.78
   0   0  14   17.00    1.16
   0   0 -14   15.47    0.88
   0   0 -14   15.80    1.24
  -1   0  14   30.32    1.14
   1   0 -14   30.19    1.25
  -1   0 -14   29.95    0.98
  -1   0 -14   30.89    1.50
   1   0 -14   28.90    1.47
   1   0 -14   29.87    1.05
   1   0  14   31.63    1.61
   1   0  14   30.26    1.03
  -1   0 -14   30.38    1.04
  -1   0  14   29.28    1.27
   1   0 -14   30.50    1.47
  -1   0 -14   30.62    1.15
   2   0  14    4.79    0.49
  -2   0  14    4.73    0.54
   2   0 -14    5.95    0.78
   2   0  14    6.07    0.87
  -2   0 -14    5.62    0.58
  -2   0 -14    6.86    0.66
   2   0 -14    5.46    0.80
  -2   0  14    6.66    0.66
   3   0  14    1.65    0.32
  -3   0 -14    2.64    0.84
  -3   0 -14    1.00    0.31
   3   0 -14    1.83    0.53
  -3   0 -14    1.10    0.34
   3   0  14    1.78    0.34
  -3   0  14    1.30    0.33
   3   0 -14    2.29    0.84
   3   0 -14    1.38    0.33
   4   0  14    8.91    0.52
  -4   0  14    8.44    0.55
  -4   0 -14    8.26    0.61
   4   0 -14    8.39    0.74
  -4   0 -14    8.36    0.54
   4   0  14    8.30    0.52
   4   0 -14    8.06    0.52
   0  -1 -14   64.63    1.63
   0  -1  14   65.01    1.63
   0   1 -14   64.49    2.11
   0  -1 -14   63.93    2.26
   0  -1 -14   64.28    1.67
   0   1 -14   64.98    1.98
   0  -1 -14   64.28    1.77
   0   1  14   67.15    2.32
   0  -1  14   66.68    2.31
   0   1 -14   61.89    2.16
   0   1 -14   64.83    1.66
   0  -1 -14   66.48    2.16
   1   1 -14   21.46    0.87
  -1  -1 -14   21.15    0.94
  -1  -1 -14   17.87    0.58
   1   1 -14   20.45    1.23
   1   1 -14   22.70    1.27
  -1  -1 -14   19.59    1.27
  -1   1  14   19.06    0.90
   1  -1  14   21.14    0.86
  -1  -1 -14   18.65    0.85
   1  -1  14   19.64    1.28
  -1  -1  14   22.38    1.01
  -1  -1  14   21.86    0.85
  -1   1 -14   20.67    0.95
   1  -1 -14   21.27    1.72
   1  -1 -14   21.81    0.90
  -1  -1  14   21.67    0.96
  -1   1 -14   20.76    0.87
   1  -1 -14   22.45    1.29
   1   1  14   20.97    1.33
   1  -1 -14   21.54    1.03
  -2   1  14    2.74    0.51
  -2  -1 -14    4.05    0.61
   2  -1  14    1.83    0.56
   2  -1  14    2.33    0.41
   2   1 -14    3.89    0.66
  -2   1  14    3.09    0.46
   2  -1  14    2.58    0.38
  -2  -1 -14    2.75    0.44
  -2  -1 -14    3.14    0.49
   2  -1 -14    3.40    0.55
   2   1  14    3.34    0.70
  -2  -1  14    2.76    0.42
   2  -1 -14    2.76    0.59
  -2   1 -14    3.34    0.37
  -2  -1  14    2.87    0.39
   2   1  14    3.16    0.44
  -3   1  14    1.18    0.32
   3   1 -14    1.63    0.54
  -3  -1 -14    1.46    0.41
  -3  -1 -14    1.29    0.33
  -3   1  14    1.22    0.29
   3  -1  14    1.00    0.30
   3  -1  14    1.70    0.34
  -3  -1 -14    0.87    0.30
   3   1  14    1.15    0.28
   3  -1 -14    0.68    0.26
  -3   1 -14    1.97    0.37
  -3  -1  14    1.51    0.31
  -3  -1  14    1.41    0.34
   3  -1 -14    1.24    0.45
   3  -1 -14    2.36    0.58
  -4   1  14    7.28    0.52
  -4  -1 -14    7.60    0.52
  -4  -1 -14    7.34    0.51
  -4  -1 -14    7.08    0.54
   4  -1  14    7.76    0.50
   4  -1  14    7.57    0.49
   4   1 -14    7.63    0.50
  -4   1 -14    7.09    0.51
   4  -1 -14    8.07    0.52
  -4  -1  14    7.17    0.51
   4  -1 -14    7.84    0.67
   4   1  14    7.44    0.48
   0   2 -14  117.47    2.51
   0   2  14  122.34    3.35
   0  -2 -14  122.68    3.09
   0  -2 -14  117.44    2.50
   0  -2  14  118.73    2.74
   0  -2 -14  120.47    2.67
   0  -2  14  116.06    2.50
   0  -2  14  116.71    3.28
   0  -2 -14  116.82    2.20
   0   2 -14  118.76    2.84
   0   2 -14  122.22    3.13
   0  -2 -14  117.53    3.28
   1   2 -14    2.18    0.54
  -1  -2 -14    3.62    0.43
   1   2 -14    3.07    0.41
   1  -2  14    2.82    0.41
   1  -2  14    3.29    0.56
  -1   2  14    2.14    0.39
   1  -2  14    2.88    0.42
   1  -2  14    2.96    0.59
  -1  -2 -14    2.30    0.41
  -1   2 -14    2.32    0.45
  -1  -2  14    2.74    0.38
   1  -2 -14    2.82    0.44
  -1  -2  14    3.12    0.46
  -1   2 -14    3.65    0.44
   1   2  14    2.73    0.57
   1  -2 -14    2.58    0.51
   1  -2 -14    2.68    0.38
  -2  -2 -14   16.39    0.85
   2  -2  14   17.56    0.86
  -2  -2 -14   18.27    0.95
   2  -2  14   18.01    1.28
   2   2 -14   17.19    1.15
  -2  -2 -14   16.23    0.88
   2  -2  14   17.95    0.84
  -2   2  14   18.10    0.90
  -2   2  14   17.38    1.00
   2   2  14   16.98    1.31
   2  -2 -14   17.19    0.92
   2  -2 -14   16.88    1.17
  -2   2 -14   18.27    0.81
  -2  -2  14   18.34    0.86
  -2  -2  14   17.82    0.80
  -3  -2 -14    3.36    0.45
  -3  -2 -14    4.97    0.55
   3  -2  14    4.79    0.51
   3   2 -14    3.49    0.61
   3  -2  14    5.28    0.52
  -3  -2 -14    3.46    0.45
  -3   2  14    4.25    0.49
  -3   2  14    3.41    0.46
  -3  -2  14    4.02    0.50
   3  -2 -14    4.13    0.54
   3  -2 -14    4.20    0.46
  -3   2 -14    3.54    0.46
  -3  -2  14    3.58    0.41
   3  -2 -14    3.79    0.66
   4  -2  14    8.78    0.69
   4  -2  14    8.06    0.49
  -4  -2 -14    8.71    0.52
  -4  -2 -14    8.45    0.52
   4  -2  14   10.23    0.55
  -4   2  14    8.85    0.54
   4   2 -14    9.20    0.54
  -4  -2 -14    8.37    0.54
  -4  -2  14   10.09    0.53
  -4   2 -14    9.13    0.53
   4  -2 -14    8.95    0.54
   4  -2 -14    8.93    0.59
  -4  -2  14    9.00    0.61
   0  -3 -14   37.44    1.21
   0  -3 -14   37.27    1.31
   0   3 -14   37.75    1.21
   0  -3  14   37.94    1.23
   0   3  14   34.15    1.69
   0  -3  14   39.79    1.78
   0  -3 -14   38.91    1.94
   0  -3  14   38.66    1.23
   0  -3  14   39.23    1.29
   0   3 -14   39.11    1.65
  -1   3  14    6.81    0.60
   1  -3  14    8.18    0.63
  -1  -3 -14    6.73    0.53
   1  -3  14    6.88    0.55
   1  -3  14    7.52    0.71
  -1  -3 -14    7.16    0.60
  -1  -3 -14    7.18    0.85
   1   3 -14    8.10    0.91
  -1  -3 -14    6.24    0.65
   1   3 -14    7.41    0.56
  -1  -3 -14    7.62    0.61
   1  -3  14    6.28    0.86
   1  -3 -14    6.73    0.84
  -1  -3  14    7.06    0.46
   1  -3 -14    7.28    0.55
  -1   3 -14    7.71    0.79
   1  -3 -14    7.40    0.48
  -1   3 -14    7.23    0.56
   1   3  14    7.00    0.91
  -1  -3  14    7.80    0.62
  -1  -3  14    7.32    0.54
  -2   3  14   12.15    0.73
   2  -3  14   10.97    1.04
   2  -3  14   11.02    0.70
   2  -3  14   11.45    0.69
  -2  -3 -14   11.40    0.72
   2   3 -14    8.57    0.91
   2  -3  14   11.15    0.83
  -2   3  14   11.32    0.91
  -2  -3 -14   11.68    0.78
  -2  -3 -14   11.25    0.73
  -2  -3  14   12.07    0.71
   2  -3 -14   11.83    0.70
  -2  -3  14   11.48    0.68
  -2  -3  14   11.98    0.71
   2  -3 -14   11.65    0.99
   2   3  14   11.07    1.06
  -2   3 -14   11.78    0.79
   3  -3  14   38.86    1.24
  -3   3  14   38.22    1.28
  -3  -3 -14   37.17    1.27
   3   3 -14   35.95    1.60
  -3   3  14   36.12    1.24
   3  -3  14   37.79    1.38
  -3  -3 -14   36.49    1.23
  -3  -3 -14   37.69    1.19
   3  -3  14   35.26    1.17
  -3  -3  14   36.92    1.15
  -3  -3  14   37.82    1.19
   3  -3 -14   33.20    1.59
   3  -3 -14   38.23    1.19
  -3  -3  14   38.84    1.16
   3  -3 -14   38.31    1.21
  -3  -3  14   38.76    1.40
   4  -3  14    3.66    0.43
   4  -3  14    4.19    0.38
  -4  -3 -14    3.36    0.36
   4  -3  14    3.12    0.34
  -4  -3 -14    3.12    0.36
  -4   3  14    4.09    0.40
  -4  -3 -14    3.59    0.33
  -4  -3  14    3.75    0.42
  -4   3 -14    3.79    0.36
   4  -3 -14    3.35    0.34
  -4  -3  14    3.79    0.36
   4  -3 -14    3.44    0.33
   0   4 -14    5.56    0.52
   0  -4  14    6.73    0.47
   0   4 -14    6.07    0.79
   0  -4 -14    7.31    0.89
   0  -4  14    6.67    0.53
   0  -4 -14    5.80    0.65
   0  -4  14    7.57    0.59
   0  -4 -14    6.92    0.83
   0  -4  14    7.46    0.98
   0   4  14    6.49    0.93
   0  -4 -14    6.73    0.53
   0  -4 -14    6.79    0.58
  -1   4  14   42.00    1.40
   1  -4  14   44.26    1.40
   1   4 -14   44.20    1.31
  -1  -4 -14   44.13    1.43
   1  -4  14   43.31    1.34
  -1  -4 -14   44.42    1.33
   1  -4  14   43.46    1.39
   1  -4  14   43.03    1.95
  -1  -4 -14   43.07    1.38
  -1  -4 -14   45.47    1.45
   1   4 -14   46.21    1.86
  -1  -4  14   43.51    1.38
  -1   4 -14   45.37    1.33
   1   4  14   43.78    1.99
   1  -4 -14   44.00    1.86
  -1   4 -14   45.58    1.64
  -1  -4  14   46.48    1.37
   1  -4 -14   43.12    1.31
   2  -4  14   20.76    0.96
   2  -4  14   15.80    1.24
  -2  -4 -14   19.50    0.97
   2  -4  14   19.46    0.86
  -2   4  14   20.60    0.93
  -2  -4 -14   21.63    0.93
  -2  -4 -14   20.45    0.91
   2   4 -14   21.00    1.27
   2  -4  14   18.08    0.87
   2   4  14   15.75    1.20
  -2  -4  14   20.63    0.89
  -2   4 -14   19.42    0.97
   2  -4 -14   18.67    1.23
  -2  -4  14   20.16    0.88
  -2  -4  14   21.62    0.89
  -2   4 -14   19.94    0.83
  -3   4  14    8.66    0.69
   3  -4  14    7.79    0.55
  -3  -4 -14    6.74    0.49
   3  -4  14    8.01    0.63
   3  -4  14    7.37    0.53
  -3  -4 -14    7.28    0.59
  -3  -4 -14    7.67    0.59
  -3   4  14    7.49    0.54
  -3  -4  14    7.05    0.53
  -3  -4  14    7.27    0.53
  -3  -4  14    8.50    0.56
  -3  -4  14    6.80    0.60
  -3   4 -14    7.47    0.42
   3  -4 -14    5.72    0.35
   4  -4  14   12.60    0.54
  -4   4  14   12.19    0.51
  -4  -4 -14   12.40    0.56
  -4  -4 -14   12.95    0.56
   4  -4  14   12.50    0.55
   4  -4 -14   12.64    0.53
  -4  -4  14   13.55    0.58
  -4  -4  14   12.99    0.52
   0   5 -14    6.46    0.59
   0  -5 -14    4.69    0.46
   0  -5 -14    3.93    0.51
   0   5 -14    5.31    0.85
   0  -5  14    5.24    0.54
   0  -5 -14    5.00    0.53
   0  -5  14    6.01    0.55
   0   5  14    5.10    0.80
   0  -5  14    4.69    0.78
   0  -5 -14    6.02    0.58
  -1  -5 -14   10.33    0.68
  -1  -5 -14   10.55    0.63
   1   5 -14   10.65    0.64
  -1  -5 -14   10.05    0.70
  -1  -5 -14   11.52    0.74
  -1   5  14   11.10    0.71
   1  -5  14   10.49    0.54
   1  -5  14   10.83    0.68
   1  -5  14   10.77    0.67
   1  -5  14   11.21    1.23
  -1  -5  14   10.28    0.63
   1  -5 -14   11.30    0.65
   1  -5 -14    9.12    0.95
   1   5  14    8.40    1.00
  -1   5 -14   11.63    0.66
  -1  -5  14   10.08    0.65
  -2  -5 -14    4.29    0.51
  -2  -5 -14    5.05    0.47
   2  -5  14    4.61    0.50
   2   5 -14    4.16    0.71
  -2   5  14    5.07    0.52
  -2  -5 -14    3.39    0.44
   2  -5  14    4.29    0.46
   2  -5  14    4.50    0.47
  -2   5 -14    4.05    0.58
  -2  -5  14    4.48    0.47
  -2  -5  14    4.25    0.51
  -2  -5  14    4.40    0.46
   2  -5 -14    4.03    0.70
  -2   5 -14    4.97    0.46
  -2  -5  14    4.02    0.44
   3  -5  14    5.75    0.44
   3  -5  14    4.87    0.46
   3  -5  14    5.10    0.43
  -3   5  14    4.77    0.57
  -3  -5 -14    5.07    0.50
  -3   5  14    4.94    0.43
  -3  -5 -14    5.01    0.48
  -3   5 -14    5.46    0.43
  -3  -5  14    5.88    0.50
  -3  -5  14    5.77    0.50
  -3  -5  14    5.78    0.45
  -3  -5  14    4.91    0.43
  -4  -5 -14    3.83    0.30
  -4  -5 -14    3.28    0.28
   4  -5  14    4.02    0.30
  -4  -5  14    3.56    0.26
  -4  -5  14    3.88    0.28
   0  -6 -14    3.49    0.40
   0  -6  14    2.76    0.39
   0  -6 -14    3.14    0.43
   0  -6  14    3.51    0.42
   0   6 -14    2.90    0.37
   0  -6 -14    3.21    0.45
   1   6 -14    8.99    0.98
   1  -6  14    8.16    0.58
  -1  -6 -14    9.05    0.62
   1  -6  14    8.09    0.57
   1   6 -14    8.15    0.57
  -1  -6 -14    8.82    0.57
  -1   6  14    8.83    0.61
  -1  -6 -14    9.19    0.58
  -1  -6 -14    8.39    0.61
  -1  -6  14    8.27    0.57
  -1  -6  14    8.79    0.61
   1  -6 -14    8.92    0.70
  -1   6 -14    8.39    0.57
  -1  -6  14    8.85    0.67
   1  -6 -14    8.58    0.97
   1  -6 -14    8.86    0.58
   1  -6 -14    8.91    0.61
  -2  -6 -14    0.30    0.21
   2  -6  14    0.76    0.25
  -2  -6 -14    0.66    0.26
  -2  -6 -14    0.55    0.19
   2  -6  14    0.35    0.21
  -2  -6  14    0.78    0.25
  -2  -6  14    0.69    0.24
  -2   6 -14    0.45    0.38
  -2  -6  14    0.78    0.27
  -2   6 -14    0.59    0.22
  -2  -6  14    0.86    0.25
   3  -6  14    2.53    0.30
  -3  -6 -14    3.03    0.35
  -3   6  14    2.63    0.42
  -3  -6 -14    2.74    0.35
  -3  -6  14    3.34    0.35
  -3  -6  14    2.93    0.33
  -3  -6  14    3.07    0.33
  -3   6 -14    3.64    0.33
  -3  -6  14    3.06    0.34
   0  -7  14   -0.04    0.18
   0  -7 -14   -0.01    0.19
   0  -7  14    0.00    0.27
   0  -7 -14   -0.08    0.20
   0  -7  14    0.00    0.18
   0  -7 -14    0.18    0.19
   0   7 -14    0.21    0.20
  -1  -7 -14    7.64    0.56
  -1  -7 -14    6.16    0.43
   1  -7  14    6.77    0.51
  -1  -7 -14    7.02    0.49
   1   7 -14    7.37    0.51
   1  -7  14    6.65    0.50
  -1  -7 -14    6.99    0.54
  -1  -7  14    6.62    0.55
  -1   7 -14    6.62    0.49
   1  -7 -14    7.30    0.50
  -1  -7  14    7.65    0.53
   1  -7 -14    6.79    0.58
   1  -7 -14    6.81    0.52
   2  -7  14    0.78    0.23
  -2  -7 -14    0.75    0.23
   2  -7  14    0.85    0.23
  -2  -7 -14    1.45    0.27
   2  -7 -14    1.08    0.36
  -2  -7  14    1.09    0.26
  -2  -7  14    1.39    0.26
  -2  -7  14    1.31    0.27
  -2   7 -14    1.29    0.38
  -2   7 -14    1.51    0.26
  -2  -7  14    1.03    0.24
  -3   7  14    2.87    0.35
   3  -7  14    2.30    0.25
  -3  -7 -14    2.55    0.27
  -3  -7  14    3.45    0.27
  -3  -7  14    2.85    0.22
  -3  -7  14    2.61    0.25
   0  -8 -14    5.87    0.38
   0  -8  14    5.24    0.44
   0  -8 -14    4.79    0.41
   0  -8  14    4.58    0.42
   0  -8  14    6.59    0.52
   0  -8 -14    5.50    0.43
   0   8 -14    5.24    0.42
  -1  -8 -14    3.07    0.33
   1  -8  14    2.56    0.32
  -1  -8 -14    1.89    0.30
   1   8 -14    2.60    0.30
  -1   8 -14    2.82    0.30
  -1  -8  14    3.04    0.32
   1  -8 -14    2.95    0.33
  -1  -8  14    2.29    0.30
   1  -8 -14    2.31    0.29
  -1  -8  14    2.49    0.34
   1  -8 -14    2.81    0.35
   2  -8  14    1.93    0.24
  -2  -8 -14    2.00    0.26
   2  -8 -14    1.55    0.28
  -2  -8  14    1.64    0.22
  -2  -8  14    2.18    0.26
  -2  -8  14    1.53    0.20
  -2   8 -14    2.04    0.35
   0  -9 -14    1.53    0.22
   0  -9  14    1.53    0.22
   0  -9  14    1.55    0.24
   0   9 -14    1.18    0.20
   0  -9 -14    1.60    0.22
   1   9 -14    5.42    0.33
  -1  -9 -14    5.69    0.31
  -1  -9 -14    5.40    0.35
   1  -9  14    5.55    0.33
  -1  -9  14    6.21    0.34
  -1  -9  14    5.76    0.31
  -1   9 -14    5.37    0.32
   1  -9 -14    5.58    0.35
   1  -9 -14    5.85    0.31
   1  -9 -14    5.93    0.32
   0   0 -15    0.45    0.28
   0   0  15    0.11    0.33
   0   0 -15    0.13    0.29
   0   0 -15   -0.09    0.20
  -1   0 -15   22.13    0.99
  -1   0 -15   20.97    0.88
  -1   0  15   21.05    1.07
  -1   0  15   20.58    0.95
  -1   0 -15   20.57    0.77
   1   0  15   21.20    0.86
   1   0  15   20.98    1.34
   1   0 -15   21.03    0.88
   1   0 -15   21.68    1.08
   1   0 -15   21.83    1.30
  -2   0  15   11.51    0.73
   2   0  15   12.51    0.69
   2   0  15   11.92    1.07
   2   0 -15   13.57    0.94
  -2   0  15   12.39    0.72
   2   0 -15   11.37    1.02
  -2   0 -15   12.85    0.74
   3   0  15    1.47    0.31
   3   0 -15    1.43    0.30
   3   0 -15    1.77    0.46
  -3   0  15    1.15    0.30
   3   0 -15    1.55    0.50
  -3   0 -15    1.24    0.31
   4   0 -15    2.07    0.27
  -4   0  15    1.81    0.29
  -4   0 -15    1.64    0.26
  -4   0 -15    2.33    0.39
   4   0 -15    1.88    0.36
   0  -1  15    5.45    0.70
   0   1 -15    6.67    0.67
   0  -1 -15    7.25    0.62
   0   1  15    8.71    1.05
   0   1 -15    6.81    0.53
   0  -1  15    7.90    0.79
   0  -1  15    5.39    0.79
   0  -1 -15    6.21    0.55
   0  -1  15    6.77    0.52
   0  -1 -15    6.07    0.60
   1   1 -15    8.46    0.80
  -1   1  15    8.78    0.65
   1   1 -15    6.37    0.78
   1   1 -15    8.16    0.59
  -1  -1 -15    8.25    0.67
  -1  -1 -15    8.61    0.60
  -1   1  15    9.10    0.86
   1  -1  15   10.26    1.13
   1  -1  15    9.70    0.61
   1  -1 -15    9.34    0.72
   1  -1 -15    8.50    0.58
  -1  -1  15    8.14    0.67
  -1   1 -15    9.01    0.60
   1  -1 -15    6.43    0.81
   1   1  15    8.34    1.01
  -1  -1  15    8.90    0.65
  -1   1 -15    7.95    0.63
  -2  -1 -15   34.14    1.23
   2   1 -15   33.81    1.60
  -2  -1 -15   34.82    1.21
   2  -1  15   33.87    1.39
   2  -1  15   34.56    1.17
  -2   1  15   35.70    1.28
   2  -1  15   30.39    1.65
  -2   1  15   35.15    1.26
  -2  -1  15   34.56    1.03
  -2  -1  15   34.97    1.24
   2  -1 -15   34.35    1.62
   2  -1 -15   33.69    1.30
   3  -1  15    1.59    0.33
  -3  -1 -15    2.37    0.45
   3  -1  15    1.67    0.34
  -3  -1 -15    1.71    0.33
  -3   1  15    2.16    0.37
  -3  -1 -15    2.16    0.36
  -3   1  15    0.98    0.28
   3   1 -15    1.07    0.48
  -3  -1  15    1.89    0.34
   3  -1 -15    1.93    0.33
   3   1  15    2.09    0.34
   3  -1 -15    1.65    0.52
  -3   1 -15    1.77    0.36
   3  -1 -15    1.23    0.39
   4   1 -15   12.60    0.56
  -4  -1 -15   13.90    0.60
  -4  -1 -15   13.28    0.56
  -4   1  15   12.49    0.60
  -4  -1 -15   13.64    0.65
   4   1 -15   12.07    0.77
   4  -1  15   13.47    0.57
   4  -1 -15   14.24    0.61
  -4   1 -15   16.75    0.85
  -4  -1  15   14.48    0.63
  -4   1 -15   13.97    0.61
   0  -2  15   16.13    1.20
   0   2 -15   16.57    1.00
   0  -2 -15   17.77    0.80
   0   2 -15   16.94    0.81
   0  -2  15   16.80    0.78
   0  -2  15   17.56    0.94
   0   2  15   17.21    1.20
   0  -2 -15   16.72    0.88
  -1  -2 -15   18.38    0.83
  -1   2  15   19.78    0.92
   1  -2  15   17.98    1.04
  -1  -2 -15   19.96    0.94
   1  -2  15   18.77    0.88
   1   2 -15   18.73    0.85
   1   2 -15   19.94    1.22
   1  -2  15   16.94    1.24
   1  -2  15   18.64    0.85
  -1  -2  15   19.28    0.84
   1  -2 -15   19.15    0.84
  -1  -2  15   20.18    0.85
  -1   2 -15   19.49    0.86
   1  -2 -15   21.16    1.28
  -1   2 -15   20.36    0.97
   1   2  15   18.36    1.28
   1  -2 -15   18.75    0.82
   2  -2  15   11.40    0.89
   2  -2  15   10.51    0.66
  -2  -2 -15   11.25    0.71
   2  -2  15   10.53    0.67
  -2  -2 -15   10.28    0.77
  -2   2  15    8.86    0.74
  -2   2  15   10.16    0.69
   2  -2  15   10.10    1.12
  -2  -2 -15   10.38    0.69
   2   2 -15   10.94    0.96
   2  -2 -15    9.90    1.03
   2   2  15    8.86    1.03
   2  -2 -15   10.08    0.73
  -2  -2  15   10.10    0.63
  -2   2 -15   10.06    0.57
  -2  -2  15   10.05    0.67
  -3  -2 -15   15.28    0.81
   3  -2  15   16.07    1.11
  -3   2  15   14.14    0.70
  -3  -2 -15   15.13    0.75
   3  -2  15   13.17    0.71
  -3   2  15   14.09    0.75
  -3  -2 -15   14.06    0.77
   3  -2  15   14.58    0.72
   3  -2 -15   18.80    1.95
  -3  -2  15   13.64    0.73
   3  -2 -15   14.43    0.79
  -3  -2  15   14.60    0.69
  -4  -2 -15    4.04    0.34
  -4   2  15    4.25    0.37
   4  -2  15    4.64    0.36
   4  -2  15    4.23    0.47
   4   2 -15    4.05    0.36
  -4  -2 -15    4.47    0.38
  -4  -2 -15    5.05    0.39
  -4  -2  15    4.12    0.46
  -4  -2  15    4.33    0.35
   4  -2 -15    4.32    0.37
  -4   2 -15    4.33    0.36
   0  -3 -15   11.53    0.68
   0   3 -15   12.90    1.09
   0   3  15   12.95    1.10
   0  -3  15   12.42    0.72
   0  -3  15   12.75    0.70
   0  -3  15   13.58    1.10
   0   3 -15   13.82    0.74
   0  -3 -15   12.98    0.78
   0  -3  15   12.83    0.73
   1  -3  15    6.58    0.93
  -1  -3 -15    7.63    0.64
   1  -3  15    7.23    0.64
   1  -3  15    7.53    0.55
  -1  -3 -15    6.72    0.59
   1   3 -15    7.82    0.93
  -1  -3 -15    7.47    0.71
   1   3 -15    6.93    0.55
  -1   3  15    7.16    0.60
   1  -3  15    5.49    0.62
  -1  -3 -15    6.73    0.51
  -1  -3  15    8.28    0.61
  -1   3 -15    6.65    0.54
  -1   3 -15    7.65    0.74
   1   3  15    6.54    0.86
  -1  -3  15    6.91    0.44
  -1  -3  15    7.85    0.57
   1  -3 -15    6.92    0.54
   1  -3 -15    9.29    0.99
   2  -3  15    1.50    0.33
  -2   3  15    1.28    0.41
  -2  -3 -15    1.26    0.36
   2  -3  15    1.68    0.34
   2   3 -15    1.81    0.50
  -2  -3 -15    1.16    0.32
  -2   3  15    1.09    0.30
  -2  -3 -15    0.56    0.29
   2  -3  15    2.15    0.45
   2  -3 -15    1.94    0.52
  -2   3 -15    1.34    0.30
  -2   3 -15    1.92    0.41
   2  -3 -15    1.18    0.29
  -2  -3  15    1.59    0.33
   3  -3  15    0.51    0.30
  -3  -3 -15    0.52    0.25
  -3  -3 -15    0.64    0.25
  -3   3  15    0.92    0.30
  -3   3  15    0.77    0.24
   3  -3  15    0.19    0.20
  -3  -3 -15   -0.10    0.20
   3  -3  15    0.61    0.23
  -3  -3  15    0.30    0.23
   3  -3 -15    0.37    0.23
  -3  -3  15    0.09    0.20
  -4  -3 -15    8.37    0.44
   4   3 -15    8.06    0.43
  -4   3  15    8.77    0.44
  -4  -3 -15    8.02    0.43
   4  -3  15    8.10    0.49
   4  -3  15    8.78    0.44
  -4  -3  15    8.69    0.51
   4  -3 -15    8.66    0.42
   0  -4  15    6.28    0.56
   0  -4  15    6.61    0.60
   0   4 -15    6.39    0.57
   0  -4  15    5.82    0.87
   0  -4 -15    6.62    0.73
   0  -4 -15    6.99    0.61
   0  -4 -15    5.95    0.54
   0  -4  15    6.71    0.44
   0   4  15    7.39    0.95
  -1  -4 -15    4.32    0.54
   1  -4  15    4.59    0.51
  -1   4  15    3.88    0.48
   1   4 -15    4.87    0.75
  -1  -4 -15    3.85    0.47
  -1  -4 -15    3.88    0.43
   1  -4  15    3.09    0.69
   1   4 -15    4.72    0.50
   1  -4  15    4.88    0.53
   1  -4  15    4.07    0.47
  -1  -4 -15    4.15    0.51
  -1  -4  15    4.68    0.52
  -1   4 -15    3.62    0.44
   1  -4 -15    4.87    0.49
  -1  -4  15    3.32    0.40
  -1   4 -15    3.62    0.60
   1  -4 -15    4.78    0.77
   1   4  15    3.95    0.78
  -2   4  15   29.95    1.12
   2  -4  15   30.46    1.06
  -2   4  15   31.11    1.35
  -2  -4 -15   31.22    1.10
   2  -4  15   31.90    1.15
  -2  -4 -15   30.24    1.14
  -2  -4 -15   30.61    1.11
   2  -4  15   30.74    1.11
   2   4 -15   30.14    1.50
  -2   4 -15   30.38    1.00
  -2  -4  15   32.19    1.07
  -2   4 -15   29.80    1.12
  -2  -4  15   30.48    1.05
   2  -4 -15   26.89    1.46
   3  -4  15    7.89    0.56
  -3   4  15    7.97    0.54
  -3  -4 -15    7.87    0.56
  -3   4  15    7.93    0.63
  -3  -4 -15    7.84    0.49
   3  -4  15    8.37    0.53
  -3  -4 -15    7.93    0.55
   3  -4  15    6.71    0.49
  -3  -4  15    7.33    0.49
  -3  -4  15    8.09    0.62
  -3  -4  15    8.35    0.50
  -3  -4  15    7.18    0.48
   4  -4  15    1.77    0.20
   4   4 -15    1.35    0.21
   4  -4  15    1.64    0.20
  -4  -4 -15    1.36    0.19
  -4  -4 -15    1.76    0.22
  -4  -4  15    1.57    0.23
   0  -5  15   16.52    0.79
   0  -5 -15   15.78    0.78
   0  -5 -15   15.16    0.75
   0   5 -15   15.88    0.76
   0  -5  15   14.71    0.76
   0  -5 -15   15.48    0.88
  -1   5  15    1.96    0.35
  -1  -5 -15    1.84    0.38
   1   5 -15    1.81    0.35
  -1  -5 -15    1.66    0.36
   1  -5  15    1.66    0.23
   1  -5  15    2.09    0.36
  -1  -5 -15    1.67    0.37
  -1  -5 -15    2.08    0.32
   1  -5  15    2.02    0.36
   1   5 -15    1.75    0.51
  -1   5 -15    1.52    0.48
  -1   5 -15    1.76    0.31
  -1  -5  15    2.25    0.37
  -1  -5  15    1.94    0.34
   1  -5 -15    1.65    0.51
   1  -5 -15    1.90    0.34
  -2  -5 -15   22.04    0.93
   2  -5  15   24.07    0.91
  -2   5  15   23.70    0.91
  -2  -5 -15   22.68    0.91
   2  -5  15   23.19    0.92
  -2  -5 -15   22.64    0.85
   2  -5  15   22.25    0.77
  -2   5 -15   22.70    0.83
  -2   5 -15   23.36    1.03
  -2  -5  15   23.61    0.89
  -2  -5  15   24.00    0.89
  -2  -5  15   22.67    0.99
  -2  -5  15   24.33    0.87
  -3   5  15    0.60    0.21
   3  -5  15    1.04    0.24
  -3  -5 -15    0.41    0.20
   3  -5  15    0.72    0.19
  -3  -5 -15    0.96    0.23
  -3   5  15    0.12    0.27
  -3  -5 -15    0.45    0.13
   3  -5  15    0.67    0.22
  -3  -5  15    0.97    0.23
  -3  -5  15    0.74    0.24
  -3  -5  15    0.54    0.20
  -3  -5  15    0.42    0.19
   0   6 -15   21.47    0.85
   0  -6 -15   21.84    0.88
   0   6  15   21.54    0.91
   0  -6 -15   21.96    0.86
   0  -6  15   21.91    0.90
   0  -6 -15   21.00    0.92
   0  -6  15   22.09    0.88
  -1  -6 -15    4.66    0.48
  -1  -6 -15    4.62    0.50
   1  -6  15    3.05    0.38
   1   6 -15    4.34    0.44
   1  -6  15    4.48    0.45
  -1   6  15    4.27    0.47
  -1  -6 -15    3.41    0.39
  -1  -6 -15    4.04    0.41
  -1  -6  15    4.05    0.44
  -1  -6  15    4.95    0.48
  -1   6 -15    4.38    0.61
  -1   6 -15    4.64    0.45
   1  -6 -15    6.18    0.63
   1  -6 -15    4.44    0.42
  -1  -6  15    6.31    0.58
   2  -6  15    1.92    0.29
   2  -6  15    1.37    0.27
  -2  -6 -15    1.87    0.31
  -2  -6 -15    1.22    0.21
  -2  -6 -15    1.31    0.29
  -2   6 -15    1.15    0.38
  -2  -6  15    1.90    0.34
  -2  -6  15    1.74    0.30
  -2   6 -15    1.38    0.24
  -2  -6  15    1.65    0.28
  -2  -6  15    1.70    0.30
  -3  -6 -15    4.55    0.35
  -3   6  15    4.18    0.42
  -3  -6 -15    4.34    0.34
   3  -6  15    4.89    0.34
  -3  -6  15    5.08    0.36
  -3  -6  15    4.76    0.32
  -3  -6  15    5.25    0.34
   0  -7  15    0.46    0.21
   0  -7 -15    0.57    0.22
   0   7 -15    0.49    0.19
   0  -7  15    0.65    0.23
   0  -7 -15    0.72    0.22
   0  -7 -15    0.83    0.24
   1  -7  15    0.33    0.18
   1   7 -15    0.21    0.19
  -1  -7 -15    0.24    0.19
   1  -7  15    0.41    0.20
  -1  -7 -15    0.49    0.19
  -1  -7 -15    0.40    0.17
   1  -7 -15    0.54    0.19
  -1   7 -15    0.46    0.20
  -1  -7  15    0.22    0.19
   1  -7 -15    0.53    0.21
  -1  -7  15    0.59    0.22
  -1  -7  15    0.38    0.24
  -1   7 -15    0.32    0.44
   1  -7 -15    0.57    0.26
  -2  -7 -15    0.18    0.17
  -2  -7 -15   -0.11    0.16
   2  -7  15    0.19    0.15
  -2  -7  15    0.12    0.17
  -2   7 -15    0.05    0.27
  -2  -7  15    0.25    0.16
   2  -7 -15    0.10    0.24
  -2  -7  15    0.27    0.18
   0  -8 -15    2.76    0.31
   0   8 -15    2.50    0.29
   0  -8 -15    2.06    0.25
   0  -8  15    2.37    0.33
   0  -8  15    2.39    0.29
   0  -8 -15    2.82    0.32
  -1  -8 -15    7.01    0.42
  -1  -8 -15    6.92    0.40
   1   8 -15    6.60    0.38
   1  -8  15    7.06    0.43
  -1   8 -15    7.15    0.60
  -1  -8  15    7.33    0.44
   1  -8 -15    6.84    0.40
   1  -8 -15    6.60    0.42
  -1  -8  15    6.40    0.40
  -1   8 -15    6.54    0.38
   1  -8 -15    6.97    0.40
  -2  -8 -15    0.97    0.18
  -2   8 -15    1.53    0.26
  -2  -8  15    1.36    0.20
  -2  -8  15    0.97    0.14
   0   9 -15    4.42    0.29
   0  -9 -15    4.62    0.30
   0   0  16   -0.04    0.35
   0   0  16    0.24    0.25
   0   0  16    0.27    0.44
   0   0 -16    0.03    0.29
   0   0 -16    0.19    0.21
   1   0 -16    1.76    0.52
  -1   0 -16    2.41    0.38
  -1   0  16    3.14    0.46
  -1   0  16    3.18    0.52
  -1   0 -16    2.99    0.46
   1   0  16    2.63    0.60
   1   0 -16    3.85    0.60
  -1   0 -16    3.23    0.37
   1   0 -16    3.10    0.42
   2   0  16   28.19    1.01
   2   0 -16   29.76    1.51
  -2   0 -16   28.66    1.10
   2   0 -16   28.73    1.20
  -2   0  16   27.59    1.08
  -2   0  16   29.29    1.01
   3   0 -16    1.18    0.41
   3   0  16    1.01    0.25
  -3   0  16    1.43    0.31
  -3   0 -16    0.85    0.25
   4   0 -16    0.90    0.25
  -4   0 -16    1.70    0.24
  -4   0 -16    1.69    0.31
   4   0 -16    1.70    0.23
  -4   0  16    1.14    0.21
   0   1 -16   42.83    1.40
   0  -1 -16   43.70    1.15
   0  -1  16   46.92    1.69
   0  -1 -16   44.55    1.34
   0  -1  16   44.08    1.56
   0  -1  16   44.00    1.29
   0  -1  16   45.92    1.98
   0   1  16   41.77    1.89
   0   1 -16   48.12    1.37
   1  -1  16   27.94    1.00
  -1   1  16   26.31    1.08
  -1  -1 -16   26.19    0.99
  -1   1  16   27.93    1.24
  -1  -1 -16   27.37    1.10
   1   1 -16   27.66    1.01
   1   1 -16   26.66    1.18
   1   1 -16   27.34    1.43
   1  -1  16   24.82    1.50
   1  -1 -16   28.18    1.44
  -1   1 -16   28.01    1.01
   1  -1 -16   28.33    1.01
  -1  -1  16   27.52    1.08
  -1   1 -16   27.18    0.96
  -1  -1  16   26.85    1.07
   1  -1 -16   27.38    1.03
   1   1  16   25.89    1.51
   2   1 -16    0.62    0.42
   2   1 -16    1.35    0.53
   2  -1  16    0.95    0.27
  -2   1  16    1.48    0.35
  -2   1  16    1.23    0.33
  -2  -1 -16    0.99    0.28
   2  -1 -16    1.76    0.44
   2  -1 -16    1.01    0.43
  -2  -1  16    1.15    0.24
  -2  -1  16    1.13    0.30
  -2   1 -16    0.97    0.36
   3  -1  16    0.24    0.19
  -3   1  16    0.00    0.19
  -3  -1 -16    0.26    0.32
   3  -1  16    0.47    0.19
  -3  -1 -16    0.48    0.24
   3   1 -16    0.33    0.39
  -3  -1 -16    0.17    0.20
  -3  -1  16    0.33    0.21
   3  -1 -16    0.25    0.32
   4   1 -16    8.46    0.54
  -4  -1 -16    9.37    0.46
  -4   1  16    8.67    0.45
  -4  -1 -16    9.67    0.47
   4   1 -16    9.26    0.42
  -4  -1  16    9.01    0.43
  -4   1 -16    9.19    0.42
   4  -1 -16    8.40    0.56
   0   2 -16   23.58    1.10
   0   2 -16   23.45    0.95
   0  -2 -16   24.62    0.96
   0  -2 -16   23.15    1.04
   0   2  16   20.04    1.38
   0  -2  16   25.24    0.95
   0  -2  16   20.93    1.39
   0  -2  16   22.84    1.03
  -1   2  16   23.14    1.02
   1   2 -16   26.06    1.22
   1   2 -16   24.73    1.35
   1  -2  16   23.67    1.14
   1  -2  16   22.03    1.44
   1   2 -16   25.50    0.96
  -1  -2 -16   24.59    0.94
   1  -2  16   24.10    0.95
  -1  -2 -16   24.77    1.06
   1  -2 -16   25.22    1.35
  -1  -2  16   25.10    0.94
  -1  -2  16   23.93    0.89
  -1   2 -16   24.04    1.00
   1   2  16   22.16    1.46
   1  -2 -16   23.12    0.82
   1  -2 -16   24.23    0.94
  -1   2 -16   23.57    0.93
  -2   2  16    9.05    0.70
   2  -2  16    9.23    0.78
   2  -2  16    7.94    0.56
  -2  -2 -16    7.95    0.61
   2  -2  16    8.16    0.60
   2   2 -16    7.95    0.91
  -2  -2 -16    8.31    0.62
  -2   2  16    7.79    0.63
  -2  -2 -16    8.47    0.71
  -2   2 -16    8.44    0.54
   2  -2 -16    7.80    0.90
   2  -2 -16    8.09    0.59
  -2   2 -16    7.65    0.41
  -2  -2  16    9.08    0.63
  -3  -2 -16    9.44    0.58
   3  -2  16    9.78    0.55
  -3   2  16   10.06    0.60
  -3   2  16    8.78    0.52
  -3  -2 -16    9.74    0.59
  -3  -2 -16    9.30    0.63
   3  -2  16    9.77    0.56
   3  -2  16    9.15    0.73
   3  -2 -16    9.90    0.60
  -3  -2  16   10.12    0.59
   4  -2  16   21.23    0.74
  -4  -2 -16   21.58    0.66
  -4   2  16   22.23    0.68
   4  -2  16   20.55    0.84
   0  -3  16   13.50    0.73
   0   3 -16   13.31    0.72
   0  -3 -16   13.54    0.79
   0  -3  16   13.51    0.71
   0   3  16   12.67    1.07
   0   3 -16   14.33    0.95
   0  -3  16   13.64    0.72
   0  -3 -16   14.57    0.73
   1  -3  16   29.55    1.62
  -1  -3 -16   30.51    1.05
   1  -3  16   33.13    1.12
  -1  -3 -16   31.36    1.20
   1  -3  16   31.95    1.10
  -1   3  16   31.98    1.19
   1   3 -16   31.61    1.53
   1   3 -16   30.54    1.07
  -1  -3 -16   33.06    1.29
   1  -3  16   33.55    1.22
   1  -3 -16   31.86    1.54
  -1   3 -16   32.34    1.09
  -1  -3  16   30.61    0.73
  -1   3 -16   31.65    1.21
   1  -3 -16   32.22    1.07
  -1  -3  16   31.37    1.07
   1   3  16   27.81    1.57
  -2  -3 -16    2.03    0.37
   2  -3  16    2.46    0.39
   2  -3  16    2.31    0.36
  -2   3  16    1.74    0.42
  -2  -3 -16    3.02    0.46
   2  -3  16    2.15    0.44
   2   3 -16    2.42    0.52
  -2   3  16    2.53    0.41
  -2  -3 -16    1.96    0.36
  -2  -3  16    2.46    0.35
   2  -3 -16    2.58    0.54
  -2   3 -16    2.78    0.35
  -2   3 -16    2.88    0.39
  -3  -3 -16    1.96    0.31
   3  -3  16    2.18    0.32
   3  -3  16    2.26    0.31
   3  -3  16    2.66    0.40
  -3   3  16    1.98    0.35
  -3  -3 -16    2.31    0.35
  -3  -3 -16    2.72    0.36
  -3   3  16    2.36    0.34
  -3  -3  16    2.46    0.30
  -4  -3 -16    4.05    0.42
   4  -3  16    3.55    0.33
   0  -4  16    0.33    0.20
   0   4 -16    0.44    0.46
   0  -4  16    0.02    0.13
   0  -4 -16   -0.24    0.32
   0   4 -16    0.15    0.20
   0  -4 -16    0.02    0.19
   0  -4  16    0.10    0.20
  -1  -4 -16   16.98    0.89
   1  -4  16   16.71    0.79
   1  -4  16   16.43    0.78
  -1  -4 -16   17.74    0.87
   1   4 -16   16.51    0.76
  -1   4  16   17.80    0.86
   1  -4  16   15.51    0.72
  -1  -4 -16   16.27    0.79
  -1  -4 -16   17.38    0.77
   1   4 -16   16.41    1.13
  -1  -4  16   17.36    0.80
  -1   4 -16   17.42    1.00
   1  -4 -16   17.24    0.78
  -1   4 -16   18.59    0.79
  -1  -4  16   18.00    0.80
   1  -4 -16   15.91    1.14
  -2  -4 -16   12.64    0.68
  -2  -4 -16   11.83    0.70
   2  -4  16   11.62    0.64
  -2  -4 -16   12.30    0.71
   2  -4  16   11.92    0.69
   2  -4  16   12.01    0.66
  -2   4  16   14.02    0.89
  -2   4  16   13.15    0.70
  -2  -4  16   12.47    0.63
  -2   4 -16   11.78    0.65
  -2   4 -16   11.85    0.60
  -2  -4  16   11.52    0.62
  -3  -4 -16    9.08    0.53
  -3   4  16    9.14    0.56
  -3  -4 -16    9.14    0.51
  -3   4  16    9.75    0.52
   3  -4  16    9.68    0.52
   3  -4  16    8.21    0.49
   3  -4  16    8.78    0.50
  -3  -4  16    9.63    0.60
  -3  -4  16    9.23    0.47
   0  -5 -16    1.90    0.39
   0  -5 -16    2.39    0.35
   0   5 -16    2.06    0.34
   0  -5  16    2.75    0.37
   0   5  16    2.58    0.41
   0  -5  16    2.68    0.38
  -1  -5 -16    0.52    0.24
  -1  -5 -16    0.40    0.21
  -1  -5 -16    0.73    0.25
  -1   5  16    0.83    0.27
   1  -5  16    0.57    0.24
  -1  -5 -16    0.60    0.28
   1  -5  16    0.44    0.21
   1   5 -16    0.46    0.21
   1  -5 -16    0.51    0.21
  -1   5 -16    0.59    0.40
  -1   5 -16    0.50    0.21
  -1  -5  16    0.75    0.24
  -1  -5  16    0.13    0.22
  -2  -5 -16    0.29    0.20
  -2   5  16    0.98    0.26
  -2  -5 -16    0.64    0.25
  -2   5  16    0.28    0.36
   2  -5  16    0.41    0.19
   2  -5  16    0.35    0.19
   2  -5  16    0.55    0.16
  -2  -5 -16    0.39    0.23
  -2  -5  16    0.29    0.19
  -2   5 -16    0.62    0.20
  -2  -5  16    0.37    0.21
  -2   5 -16    0.55    0.30
  -2  -5  16    0.51    0.27
  -3  -5 -16    2.90    0.33
  -3   5  16    3.05    0.34
  -3  -5 -16    2.97    0.31
  -3   5  16    4.17    0.46
   3  -5  16    2.95    0.29
  -3  -5  16    2.94    0.34
  -3  -5  16    3.62    0.29
  -3  -5  16    3.19    0.28
   0   6 -16    5.85    0.47
   0  -6  16    6.66    0.51
   0  -6 -16    6.95    0.50
   0  -6 -16    5.98    0.54
   0  -6  16    5.33    0.46
   0   6  16    6.66    0.50
   0  -6 -16    5.86    0.47
  -1   6  16    5.56    0.46
   1  -6  16    4.31    0.43
  -1  -6 -16    5.38    0.46
  -1  -6 -16    5.92    0.46
  -1  -6 -16    6.09    0.48
   1   6 -16    6.00    0.44
  -1  -6 -16    6.16    0.45
   1  -6  16    5.80    0.46
   1  -6 -16    5.76    0.45
   1  -6 -16    5.88    0.55
  -1   6 -16    5.19    0.59
  -1   6 -16    5.85    0.44
  -1  -6  16    5.54    0.57
  -1  -6  16    5.38    0.45
  -1  -6  16    4.58    0.43
   2  -6  16    5.05    0.40
   2  -6  16    5.27    0.39
  -2  -6 -16    5.62    0.31
  -2   6  16    4.50    0.53
  -2  -6 -16    5.74    0.43
  -2  -6 -16    5.19    0.41
  -2  -6  16    5.58    0.40
  -2  -6  16    6.04    0.46
  -2  -6  16    5.02    0.42
  -2   6 -16    5.73    0.48
  -3   6  16    5.17    0.33
   3  -6  16    4.78    0.31
  -3  -6 -16    5.46    0.34
  -3  -6  16    5.30    0.31
   0  -7 -16    0.67    0.18
   0  -7  16    0.56    0.21
   0  -7  16    0.18    0.17
   0  -7 -16    0.77    0.21
   0   7 -16    0.50    0.19
   0  -7 -16    0.81    0.22
  -1  -7 -16    1.42    0.20
  -1  -7 -16    1.38    0.22
   1  -7  16    1.27    0.23
   1   7 -16    1.57    0.25
  -1  -7 -16    1.63    0.27
  -1   7 -16    1.47    0.23
  -1  -7  16    2.49    0.35
  -1   7 -16    2.34    0.46
   1  -7 -16    1.83    0.25
  -1  -7  16    1.70    0.26
  -1  -7  16    1.74    0.26
   1  -7 -16    1.49    0.29
   1   7  16    1.18    0.25
   2  -7  16    4.15    0.32
  -2  -7 -16    4.64    0.33
  -2   7 -16    4.70    0.37
  -2  -7  16    4.53    0.34
  -2  -7  16    4.56    0.32
   0  -8 -16    0.38    0.13
   0   8 -16    0.32    0.14
   0  -8  16    0.22    0.14
   0  -8 -16    0.25    0.15
   0  -8  16    0.11    0.18
   0  -8 -16    0.45    0.16
   1  -8  16    0.30    0.14
  -1  -8 -16    0.30    0.17
  -1  -8 -16    0.35    0.14
  -1  -8  16    0.19    0.13
  -1   8 -16    0.05    0.34
  -1   8 -16    0.31    0.13
  -1  -8  16    0.20    0.13
   1  -8 -16    0.44    0.14
   1  -8 -16    0.22    0.16
   0   0  17    0.35    0.43
   0   0  17    0.27    0.35
   0   0 -17   -0.30    0.18
   0   0 -17    0.01    0.28
   0   0  17   -0.22    0.21
  -1   0 -17    2.07    0.39
   1   0 -17    2.44    0.47
  -1   0 -17    2.09    0.34
   1   0  17    1.42    0.67
   1   0 -17    1.42    0.29
   1   0 -17    1.95    0.55
  -1   0  17    1.77    0.36
  -1   0  17    1.84    0.39
  -2   0 -17    5.54    0.61
   2   0 -17    6.17    0.63
  -2   0  17    4.86    0.51
   2   0  17    6.43    0.54
  -2   0  17    5.13    0.41
   2   0 -17    6.37    0.82
  -2   0 -17    5.49    0.53
  -3   0  17    9.86    0.56
   3   0  17    9.66    0.52
   3   0 -17    9.47    0.64
   0  -1  17    0.49    0.31
   0   1  17    0.77    0.44
   0   1  17    0.17    0.23
   0   1 -17    0.41    0.35
   0  -1 -17    0.10    0.21
   0   1 -17    0.14    0.20
   0  -1  17    0.18    0.73
   0  -1 -17   -0.03    0.18
  -1   1  17    0.72    0.26
  -1   1  17    0.79    0.35
   1   1 -17    0.30    0.45
   1   1 -17    1.32    0.48
   1   1 -17    0.43    0.22
  -1  -1 -17    0.55    0.26
   1  -1  17    1.02    0.40
   1  -1  17    0.51    0.25
  -1  -1 -17    0.89    0.27
   1  -1 -17    0.10    0.39
   1  -1 -17    0.48    0.32
  -1  -1  17    1.04    0.31
  -1   1 -17    1.23    0.31
  -1  -1  17    0.72    0.29
   1  -1 -17    0.61    0.24
  -1   1 -17    1.20    0.27
  -2  -1 -17    3.88    0.45
   2  -1  17    4.02    0.45
   2   1 -17    3.26    0.50
  -2   1  17    3.70    0.45
  -2   1  17    3.67    0.45
   2   1 -17    3.00    0.60
  -2   1 -17    4.81    0.44
   2  -1 -17    3.50    0.62
   2  -1 -17    4.71    0.53
  -2  -1  17    3.75    0.44
   3   1 -17   10.42    0.72
   3  -1  17    9.25    0.52
  -3  -1 -17    9.69    0.64
  -3   1  17    8.30    0.52
  -3  -1 -17    9.68    0.54
  -3  -1 -17    9.05    0.53
   3  -1 -17   10.63    0.60
  -3  -1  17    9.91    0.56
   0   2 -17    3.63    0.56
   0   2  17    2.83    0.44
   0   2 -17    1.89    0.32
   0  -2  17    2.19    0.41
   0  -2  17    2.38    0.37
   0  -2 -17    2.35    0.35
  -1  -2 -17    8.86    0.66
   1  -2  17    7.20    0.55
   1   2 -17    7.97    0.57
   1   2 -17    9.45    0.82
   1   2 -17    6.90    0.80
  -1   2  17    8.19    0.62
   1  -2  17    7.47    0.69
  -1   2  17    8.21    0.75
  -1  -2 -17    7.97    0.54
  -1   2 -17    8.76    0.57
   1  -2 -17    8.83    0.97
  -1   2 -17    7.91    0.59
  -1  -2  17    8.31    0.57
   1  -2 -17    7.51    0.54
  -1  -2  17    7.64    0.50
  -2  -2 -17   13.54    0.84
   2   2 -17   14.49    0.93
   2  -2  17   13.36    0.66
  -2   2  17   13.56    0.72
  -2  -2 -17   12.24    0.72
   2  -2  17   13.28    0.86
  -2  -2 -17   12.18    0.66
   2  -2  17   12.09    0.65
  -2   2  17   13.34    0.75
  -2  -2  17   13.98    0.74
   2  -2 -17   12.83    0.59
  -2   2 -17   13.10    0.64
  -3  -2 -17    0.71    0.27
  -3  -2 -17    0.99    0.22
  -3  -2 -17    0.38    0.21
   3  -2  17    0.44    0.20
  -3   2  17    0.57    0.20
   3  -2  17    0.57    0.21
   3   2 -17    0.41    0.37
   3  -2  17    0.65    0.30
  -3  -2  17    0.84    0.21
   3  -2 -17    0.21    0.17
   0  -3  17   75.68    1.72
   0  -3  17   76.03    1.83
   0   3 -17   77.09    2.00
   0  -3 -17   74.84    1.82
   0   3 -17   76.71    1.83
   0  -3  17   74.98    1.90
   0   3  17   75.09    1.94
   1   3 -17   24.35    1.30
   1  -3  17   23.00    0.96
  -1   3  17   21.33    0.95
   1  -3  17   23.64    0.91
   1  -3  17   22.41    0.89
   1   3 -17   23.96    1.17
   1   3 -17   23.20    0.88
  -1  -3 -17   22.75    0.88
  -1  -3 -17   23.22    1.07
  -1  -3 -17   22.74    0.98
  -1   3 -17   22.47    0.87
  -1  -3  17   22.85    0.88
   1  -3 -17   22.62    1.32
  -1   3 -17   22.41    0.96
   1  -3 -17   22.74    0.87
  -2  -3 -17    1.32    0.34
   2  -3  17    2.02    0.33
  -2   3  17    1.67    0.31
  -2  -3 -17    1.14    0.30
   2  -3  17    2.05    0.39
  -2   3  17    2.07    0.40
   2  -3  17    2.54    0.34
  -2  -3 -17    1.78    0.31
  -2   3 -17    0.90    0.18
  -2   3 -17    1.72    0.28
  -2  -3  17    1.56    0.30
  -3  -3 -17    1.42    0.26
  -3  -3 -17    1.09    0.23
   3  -3  17    1.55    0.24
   3  -3  17    1.48    0.29
  -3   3  17    1.21    0.21
  -3   3  17    1.26    0.24
   3  -3  17    0.96    0.25
  -3  -3 -17    0.93    0.22
   0   4 -17   -0.05    0.18
   0   4  17   -0.01    0.22
   0  -4 -17    0.31    0.34
   0  -4  17    0.20    0.20
   0   4 -17   -0.20    0.36
   0  -4 -17    0.01    0.17
   0  -4  17    0.44    0.21
  -1  -4 -17    3.94    0.42
   1  -4  17    4.42    0.37
   1  -4  17    4.01    0.44
   1  -4  17    3.98    0.44
  -1  -4 -17    3.69    0.40
  -1  -4 -17    3.38    0.49
  -1   4  17    3.99    0.46
  -1  -4 -17    4.10    0.50
   1   4 -17    3.76    0.41
   1  -4 -17    3.63    0.40
  -1   4 -17    5.45    0.61
  -1  -4  17    3.74    0.40
  -1  -4  17    3.63    0.41
  -1   4 -17    3.47    0.38
  -2  -4 -17    1.34    0.31
   2  -4  17    1.17    0.26
   2  -4  17    1.54    0.28
  -2   4  17    1.66    0.31
  -2   4  17    1.42    0.37
   2  -4  17    1.59    0.27
  -2  -4 -17    1.72    0.30
  -2  -4 -17    0.89    0.26
  -2   4 -17    1.85    0.28
  -2  -4  17    1.31    0.26
  -2   4 -17    1.25    0.24
  -3   4  17    2.43    0.28
  -3   4  17    2.86    0.27
  -3  -4 -17    1.89    0.27
  -3  -4 -17    2.94    0.32
   3  -4  17    2.36    0.24
   3  -4  17    2.49    0.27
  -3  -4  17    2.60    0.34
   0  -5  17    0.25    0.19
   0  -5 -17   -0.21    0.16
   0   5 -17    0.19    0.19
   0  -5  17   -0.03    0.19
   0   5  17   -0.23    0.17
   0   5 -17    0.29    0.41
   0  -5 -17   -0.51    0.21
  -1  -5 -17    3.11    0.35
   1  -5  17    2.93    0.35
  -1   5  17    3.78    0.43
   1   5 -17    3.50    0.38
   1  -5  17    3.29    0.39
  -1  -5 -17    2.59    0.36
  -1  -5 -17    3.12    0.36
  -1  -5 -17    2.33    0.36
  -1   5 -17    3.45    0.38
  -1   5 -17    4.11    0.55
  -1  -5  17    3.38    0.39
   1  -5 -17    3.50    0.38
  -1  -5  17    3.19    0.36
  -2  -5 -17    1.83    0.28
  -2  -5 -17    2.19    0.32
   2  -5  17    1.48    0.25
  -2  -5 -17    1.25    0.23
   2  -5  17    1.87    0.26
  -2   5  17    1.96    0.28
  -2  -5  17    2.54    0.40
  -2   5 -17    2.09    0.28
  -2  -5  17    1.71    0.25
  -2  -5  17    1.64    0.27
  -3  -5 -17    1.21    0.19
   3  -5  17    1.74    0.21
   0   6  17    0.29    0.19
   0  -6  17    0.34    0.20
   0   6 -17    0.39    0.18
   0  -6  17    0.31    0.19
   0  -6 -17    0.49    0.19
   0   6 -17    0.15    0.40
   0  -6 -17    0.52    0.22
   1  -6  17   12.02    0.57
  -1   6  17   11.69    0.57
  -1  -6 -17   11.77    0.55
  -1  -6 -17   11.75    0.54
   1  -6  17   12.67    0.57
   1   6 -17   12.01    0.54
  -1  -6 -17   11.83    0.55
  -1   6 -17   11.29    0.53
   1  -6 -17   11.46    0.64
   1  -6 -17   12.16    0.54
  -1  -6  17   11.51    0.56
   1   6  17   11.89    0.59
  -1   6 -17   11.55    0.70
  -1  -6  17   11.79    0.56
   2  -6  17   12.21    0.51
  -2  -6 -17   11.84    0.50
  -2  -6 -17   11.03    0.50
  -2   6  17   11.36    0.63
  -2  -6  17   11.21    0.55
  -2  -6  17   11.55    0.48
  -2   6 -17   11.24    0.40
   0  -7  17    2.33    0.27
   0   7 -17    2.58    0.41
   0  -7 -17    2.26    0.28
   0  -7 -17    2.55    0.27
   0  -7 -17    2.47    0.29
   0   7 -17    2.51    0.27
   1   7 -17    6.28    0.34
  -1  -7 -17    5.74    0.37
   1  -7  17    6.11    0.38
  -1  -7 -17    6.07    0.26
  -1  -7 -17    5.36    0.34
  -1  -7  17    5.92    0.35
   1  -7 -17    6.18    0.39
  -1   7 -17    5.49    0.48
  -1   7 -17    6.44    0.34
   1  -7 -17    5.88    0.34
  -1  -7  17    6.21    0.42
   0   0 -18    6.59    0.51
   0   0  18    7.34    0.76
   0   0  18    7.75    0.59
   0   0 -18    6.92    0.47
  -1   0  18    3.89    0.50
   1   0 -18    3.86    0.45
   1   0  18    3.36    0.43
  -1   0 -18    3.14    0.37
   1   0 -18    3.57    0.62
  -1   0  18    3.78    0.46
   1   0  18    3.44    0.56
   1   0 -18    3.21    0.39
  -2   0  18   13.39    0.68
   2   0 -18   12.52    0.72
   3   0 -18    0.50    0.25
  -3   0 -18    0.70    0.41
  -3   0  18    0.93    0.22
   0   1  18    8.08    0.78
   0   1  18    9.02    0.62
   0   1 -18    8.54    0.59
   0  -1  18    9.12    0.69
   0  -1 -18    8.57    0.58
   0   1 -18    8.28    0.63
   1   1 -18    0.16    0.19
   1   1 -18   -0.26    0.41
  -1  -1 -18    0.37    0.20
   1   1 -18    0.48    0.38
  -1  -1 -18    0.14    0.21
   1  -1  18   -0.09    0.19
  -1   1  18    0.09    0.24
  -1   1  18    0.09    0.21
   1  -1  18    0.35    0.30
   1  -1 -18    0.49    0.44
  -1   1 -18   -0.11    0.17
   1  -1 -18    0.28    0.19
  -1  -1  18    0.07    0.20
   1  -1 -18    0.08    0.23
  -1  -1  18    0.12    0.22
  -2   1  18    0.68    0.25
  -2  -1 -18    0.73    0.26
   2   1 -18    0.85    0.37
   2  -1  18    0.70    0.23
   2  -1  18    0.82    0.35
  -2   1  18    0.47    0.21
   2  -1 -18    0.80    0.27
  -2  -1  18    0.60    0.22
  -2   1 -18    0.79    0.36
   3   1 -18    2.12    0.33
  -3   1  18    2.51    0.30
   3  -1  18    2.33    0.37
  -3  -1 -18    1.96    0.33
  -3  -1  18    2.20    0.28
   0   2 -18   30.60    1.09
   0  -2 -18   28.70    1.00
   0  -2  18   28.19    0.98
   0  -2  18   29.40    1.02
   0   2 -18   29.37    1.01
   0   2  18   28.56    1.09
   1   2 -18    0.30    0.43
  -1   2  18    0.29    0.32
  -1  -2 -18    0.56    0.22
   1  -2  18    0.25    0.19
  -1   2  18    0.49    0.23
   1  -2  18    0.76    0.30
   1   2 -18    0.54    0.22
  -1  -2 -18    0.08    0.21
  -1   2 -18    0.50    0.20
  -1   2 -18    0.12    0.24
   1  -2 -18    0.40    0.21
  -1  -2  18    0.33    0.15
   2   2 -18    3.27    0.47
  -2  -2 -18    3.28    0.38
   2  -2  18    3.14    0.45
  -2   2  18    3.42    0.41
  -2   2  18    3.57    0.42
  -2  -2 -18    2.72    0.43
   2  -2  18    3.58    0.39
   3  -2  18   21.76    0.77
  -3   2  18   22.74    0.74
  -3  -2 -18   22.96    0.71
   3   2 -18   21.81    0.81
  -3  -2 -18   22.67    0.67
   0  -3  18    0.86    0.24
   0   3 -18    0.43    0.38
   0   3  18    0.58    0.26
   0   3 -18    0.18    0.19
   0  -3  18    0.60    0.19
   0  -3 -18    0.55    0.22
  -1   3  18    5.46    0.65
   1   3 -18    5.61    0.45
   1   3 -18    5.73    0.63
   1  -3  18    6.32    0.48
  -1  -3 -18    5.60    0.45
  -1   3  18    5.27    0.54
  -1  -3 -18    7.01    0.66
  -1  -3 -18    4.82    0.50
   1  -3  18    5.83    0.45
   1  -3  18    5.73    0.47
  -1   3 -18    5.85    0.51
  -1  -3  18    4.80    0.45
  -1   3 -18    4.55    0.42
   1  -3 -18    5.99    0.46
  -2  -3 -18   -0.03    0.23
  -2  -3 -18    0.18    0.18
   2  -3  18    0.17    0.19
   2   3 -18    0.17    0.37
   2  -3  18   -0.11    0.18
  -2   3  18   -0.01    0.20
  -2   3  18    0.01    0.17
   2  -3  18    0.05    0.15
  -2  -3 -18    0.36    0.25
  -3  -3 -18    0.23    0.14
   3  -3  18    0.45    0.17
  -3  -3 -18    0.56    0.24
  -3  -3 -18    0.54    0.17
   3   3 -18    0.48    0.26
  -3   3  18    0.53    0.17
   0  -4 -18   57.57    1.65
   0  -4 -18   57.89    1.43
   0  -4  18   56.94    1.42
   0   4 -18   52.79    1.39
   0   4  18   57.28    1.51
   0   4 -18   57.38    1.58
   0  -4  18   55.48    1.41
   1  -4  18    1.19    0.26
  -1  -4 -18    1.66    0.32
  -1  -4 -18    1.58    0.35
  -1   4  18    1.50    0.30
   1  -4  18    1.35    0.26
  -1  -4 -18    1.44    0.26
   1   4 -18    1.64    0.25
   1   4 -18    1.64    0.44
   1  -4 -18    1.53    0.26
  -1  -4  18    1.90    0.30
  -1   4 -18    2.07    0.37
  -1   4 -18    1.55    0.27
   2  -4  18    3.18    0.32
  -2   4  18    3.81    0.37
   2  -4  18    3.60    0.26
  -2  -4 -18    3.41    0.37
   2  -4  18    3.22    0.32
   2   4 -18    3.08    0.47
  -2  -4 -18    3.97    0.34
   0   5  18    1.87    0.32
   0   5 -18    2.44    0.43
   0  -5  18    1.29    0.26
   0  -5 -18    1.22    0.23
   0  -5 -18    1.70    0.34
   0  -5  18    1.42    0.26
   0   5 -18    0.99    0.22
   1   5 -18    9.16    0.47
  -1  -5 -18    8.91    0.53
   1  -5  18    8.15    0.48
  -1   5  18    9.76    0.53
   1   5 -18    8.98    0.67
   1  -5  18    9.10    0.51
  -1  -5 -18    8.88    0.47
  -1   5 -18    8.51    0.47
  -1  -5  18    9.75    0.51
   1   5  18    9.43    0.53
  -1  -5  18    9.14    0.48
   1  -5 -18    9.15    0.48
  -1   5 -18    9.25    0.56
  -2  -5 -18    2.30    0.26
  -2   5  18    2.65    0.29
  -2  -5 -18    2.43    0.29
  -2   5  18    1.37    0.30
   2  -5  18    2.63    0.27
  -2  -5 -18    2.70    0.26
  -2  -5  18    1.75    0.27
   0  -6 -18    0.47    0.16
   0   6 -18    0.39    0.17
   0  -6  18    0.71    0.18
   0   6 -18    0.75    0.32
   0   6  18    0.25    0.17
   0  -6 -18    0.45    0.19
  -1  -6 -18   10.79    0.44
   1   6 -18   10.98    0.44
  -1   6  18   10.63    0.47
   1  -6  18    9.92    0.47
  -1  -6 -18   10.56    0.45
  -1  -6 -18   10.64    0.45
   1   6 -18    9.98    0.62
   1  -6 -18   10.93    0.54
  -1   6 -18   10.43    0.52
   1  -6 -18   10.62    0.45
  -1  -6  18   10.82    0.46
  -1   6 -18    9.52    0.44
   1   6  18   11.13    0.49
   0  -7  18    0.16    0.14
   0  -7 -18    0.20    0.11
   0   7 -18   -0.01    0.12
   0  -7 -18   -0.08    0.12
   0   0 -19    0.17    0.16
   0   0  19   -0.12    0.22
   0   0  19    0.08    0.19
  -1   0  19   10.11    0.62
   1   0  19   10.68    0.60
   1   0  19   10.24    0.75
   1   0 -19   11.10    0.58
  -1   0 -19    9.71    0.56
   1   0 -19   10.10    0.54
  -1   0  19   10.20    0.60
   2   0 -19   31.11    0.87
   2   0  19   29.84    1.12
  -2   0  19   30.30    0.96
  -3   0  19    6.10    0.35
   0  -1  19    5.89    0.52
   0   1  19    6.01    0.50
   0  -1 -19    5.55    0.45
   0   1 -19    5.32    0.47
   0   1 -19    5.59    0.44
   0   1  19    6.84    0.70
   1   1 -19    1.94    0.36
  -1   1  19    1.16    0.28
  -1   1  19    1.61    0.34
  -1  -1 -19    1.27    0.25
   1  -1  19    1.23    0.35
   1   1 -19    1.84    0.29
   1  -1 -19    1.77    0.27
  -1  -1  19    1.59    0.26
  -1   1 -19    1.33    0.25
  -1  -1  19    1.69    0.32
   1   1  19    1.29    0.30
   2   1 -19    4.82    0.48
  -2   1  19    4.10    0.41
   2  -1  19    4.83    0.53
  -2  -1  19    4.12    0.39
  -3   1  19   15.46    0.54
   3  -1  19   16.70    0.66
   0   2 -19    5.30    0.52
   0   2  19    5.44    0.65
   0   2 -19    5.28    0.46
   0  -2 -19    5.59    0.45
   0   2  19    4.23    0.44
   0  -2  19    5.12    0.42
   1  -2  19    1.32    0.26
  -1   2  19    2.35    0.39
   1   2 -19    1.43    0.26
   1   2 -19    2.38    0.42
   1  -2  19    1.59    0.31
  -1   2  19    1.57    0.29
  -1  -2 -19    1.50    0.26
   1  -2 -19    1.05    0.23
  -1   2 -19    1.53    0.26
   1   2  19    2.06    0.34
   2  -2  19    5.43    0.45
  -2   2  19    4.56    0.39
  -2  -2 -19    5.03    0.41
   2   2 -19    4.31    0.45
   3  -2  19    0.47    0.20
  -3   2  19    0.38    0.16
   0   3  19    1.59    0.29
   0   3 -19    1.27    0.24
   0  -3  19    1.99    0.29
   0   3 -19    2.19    0.39
   0  -3 -19    0.96    0.23
  -1  -3 -19    7.13    0.61
   1  -3  19    9.09    0.50
   1   3 -19    9.03    0.50
  -1   3  19    9.23    0.63
  -1   3  19    7.92    0.52
   1   3 -19    7.94    0.67
   1  -3  19    8.82    0.44
  -1  -3 -19    8.78    0.50
   1   3  19    8.85    0.55
  -1   3 -19    8.46    0.49
  -1   3 -19    8.55    0.41
   1  -3 -19    9.28    0.50
  -2   3  19    4.12    0.36
   2  -3  19    4.63    0.33
  -2  -3 -19    5.00    0.38
   2   3 -19    4.53    0.45
   0  -4  19    0.80    0.21
   0   4 -19    0.69    0.31
   0  -4 -19    0.87    0.20
   0   4  19    0.61    0.22
   0  -4 -19    0.48    0.30
   0   4 -19    0.37    0.19
   1   4 -19    1.54    0.25
  -1  -4 -19    1.59    0.23
   1  -4  19    1.58    0.29
  -1  -4 -19    1.24    0.29
  -1   4  19    1.52    0.26
   1   4 -19    2.05    0.40
   1  -4  19    1.56    0.26
  -1   4  19    1.50    0.33
  -1   4 -19    1.66    0.24
   1  -4 -19    1.25    0.22
   1   4  19    1.13    0.24
  -1   4 -19    1.54    0.25
  -2  -4 -19    0.59    0.17
  -2   4  19    0.86    0.19
   2   4 -19    0.68    0.26
  -2   4  19    0.24    0.20
   0  -5 -19   22.35    0.79
   0   5 -19   21.52    0.69
   0  -5  19   22.31    0.68
   0   5 -19   22.36    0.78
   0   5  19   21.97    0.74
   0  -5 -19   21.95    0.70
   1   5 -19    5.00    0.34
  -1   5  19    4.97    0.45
  -1   5  19    5.10    0.34
   1  -5  19    4.98    0.34
   1   5 -19    4.51    0.45
  -1  -5 -19    5.10    0.37
  -1  -5 -19    4.66    0.32
   1  -5 -19    5.29    0.33
  -1   5 -19    4.91    0.33
   1   5  19    4.59    0.35
  -1   5 -19    4.84    0.31
   0  -6 -19    1.70    0.23
   0  -6 -19    1.45    0.18
   0   6 -19    1.26    0.19
   0   6 -19    1.22    0.25
   0   0 -20    0.25    0.17
   0   0  20    0.03    0.17
   0   0  20   -0.07    0.19
   1   0 -20    8.64    0.46
   1   0  20    7.74    0.58
  -1   0 -20    7.92    0.45
  -1   0  20    7.66    0.41
  -1   0  20    7.55    0.48
   2   0  20    7.16    0.51
  -2   0  20    7.52    0.41
   0   1  20   14.09    0.65
   0   1 -20   12.96    0.58
   0  -1  20   13.83    0.61
   0  -1 -20   14.00    0.60
   0   1  20   14.22    0.73
  -1  -1 -20    0.89    0.20
   1  -1  20    0.95    0.27
  -1   1  20    1.27    0.26
   1   1 -20    0.97    0.21
  -1   1  20    0.69    0.21
   1   1 -20    0.55    0.21
   1   1  20    1.39    0.36
   1   1  20    0.90    0.22
   1  -1 -20    1.06    0.21
  -1   1 -20    1.04    0.21
   2  -1  20    2.39    0.32
  -2   1  20    2.07    0.26
   2   1 -20    1.33    0.20
   2   1  20    2.12    0.34
   0   2 -20    1.40    0.23
   0   2  20    2.00    0.37
   0  -2  20    2.05    0.21
   0  -2 -20    1.54    0.25
   0   2  20    1.96    0.30
  -1   2  20    7.15    0.47
   1   2 -20    6.85    0.41
  -1  -2 -20    7.41    0.43
  -1   2  20    6.09    0.44
   1  -2  20    6.56    0.40
   1   2 -20    6.98    0.46
   1   2  20    7.78    0.46
   1  -2 -20    7.02    0.42
  -1   2 -20    7.05    0.41
  -2   2  20    1.23    0.20
  -2  -2 -20    1.27    0.25
   2  -2  20    1.69    0.23
   2   2 -20    1.55    0.25
   2   2  20    1.38    0.21
   0  -3 -20    3.43    0.31
   0   3 -20    3.73    0.36
   0   3 -20    3.31    0.32
   0   3  20    3.73    0.38
   0   3  20    3.85    0.50
  -1  -3 -20    6.97    0.51
   1   3 -20    8.56    0.49
  -1  -3 -20    8.45    0.42
   1   3 -20    8.71    0.42
  -1   3  20    8.64    0.47
  -1   3  20    8.18    0.50
   1  -3 -20    7.97    0.41
   1   3  20    8.01    0.45
  -1   3 -20    8.56    0.42
   2   3 -20   -0.01    0.19
  -2   3  20    0.12    0.11
  -2  -3 -20    0.29    0.18
   2   3  20    0.07    0.13
   0  -4 -20    2.46    0.35
   0   4 -20    2.07    0.27
   0   4  20    1.91    0.27
   0   4 -20    2.16    0.25
   0  -4 -20    2.33    0.25
   1   4 -20    2.66    0.29
  -1  -4 -20    2.13    0.28
   1   4 -20    3.12    0.25
  -1   4  20    2.77    0.32
  -1  -4 -20    2.94    0.26
  -1   4  20    2.38    0.26
   1  -4 -20    2.73    0.25
   1   4  20    2.27    0.27
  -1   4 -20    3.35    0.27
   0   5 -20    1.41    0.20
   0   5 -20    1.59    0.22
   0   5  20    1.53    0.21
   0  -5 -20    1.61    0.19
   0   0  21    0.01    0.16
   0   0 -21   -0.05    0.12
   1   0  21    0.51    0.20
  -1   0 -21    0.74    0.17
   1   0 -21    0.61    0.16
  -1   0  21    0.76    0.18
   0  -1 -21    6.56    0.38
   0  -1  21    6.66    0.29
   0   1  21    5.71    0.43
   0   1 -21    5.57    0.36
   0   1  21    5.74    0.38
  -1  -1 -21    3.00    0.26
   1  -1  21    2.75    0.27
  -1   1  21    2.84    0.24
   1   1 -21    2.89    0.25
  -1   1  21    2.93    0.30
   1   1  21    2.91    0.29
   1  -1 -21    2.56    0.24
  -1   1 -21    3.23    0.26
   1   1  21    2.86    0.35
   0   2  21   12.76    0.53
   0  -2 -21   13.23    0.51
   0   2 -21   12.10    0.50
   0   2  21   12.79    0.60
   1   2 -21    3.67    0.27
  -1   2  21    3.35    0.32
  -1   2  21    2.84    0.26
  -1  -2 -21    3.20    0.26
  -1   2 -21    3.45    0.26
   1   2  21    3.61    0.29
   1   2  21    3.67    0.39
   1  -2 -21    3.04    0.25
   0  -3 -21    4.04    0.29
   0   3  21    4.19    0.37
   0   3  21    3.98    0.30
   0   3 -21    4.70    0.29
  -1   3  21    1.21    0.19
  -1   3  21    1.04    0.18
   1   3  21    1.18    0.21
   0   0 -22    2.27    0.22
   0   1 -22    6.32    0.36
   0  -1 -22    5.93    0.36
   0   0   0    0.00    0.00
;
_shelx_hkl_checksum     66738
_shelx_res_file
;
TITL Raines72 in P212121 #19
REM reset to P212121 #19
CELL 1.54178 5.02145 9.88519 17.76684 90 90 90
ZERR 4 0.00044 0.00097 0.00144 0 0 0
LATT -1
SYMM 0.5-X,-Y,0.5+Z
SYMM 0.5+X,0.5-Y,-Z
SYMM -X,0.5+Y,0.5-Z
SFAC C H N O
UNIT 32 44 4 16
L.S. 4 0 0
PLAN  20
SIZE 0.04 0.13 0.23
TEMP -173.18
BOND
fmap 2 53
acta
REM <olex2.extras>
REM <HklSrc "%.\\Raines72.hkl">
REM </olex2.extras>
WGHT    0.037700    0.216800
FVAR       0.32706
O1    4    0.163911    0.528495    0.557598    11.00000    0.02005    0.01818 =
         0.01867    0.00055    0.00224   -0.00311
O2    4   -0.058948    0.379684    0.415120    11.00000    0.01046    0.01824 =
         0.02790   -0.00347   -0.00003    0.00087
N1    3    0.385732    0.399641    0.420856    11.00000    0.00926    0.01630 =
         0.02134   -0.00340    0.00094    0.00317
O3    4    0.015676    0.680787    0.475561    11.00000    0.01415    0.01599 =
         0.01921   -0.00066    0.00271    0.00131
O4    4    0.236605    0.252594    0.262827    11.00000    0.03590    0.02000 =
         0.02007    0.00304    0.00069    0.00044
C4    1    0.090116    0.733405    0.401632    11.00000    0.01922    0.01994 =
         0.01756    0.00185   -0.00119    0.00090
AFIX  23
H4A   2    0.185466    0.820560    0.406851    11.00000   -1.20000
H4B   2   -0.070335    0.747981    0.370285    11.00000   -1.20000
AFIX   0
C7    1    0.228903    0.158429    0.306217    11.00000    0.01307    0.01817 =
         0.01849    0.00026   -0.00084   -0.00059
C1    1    0.176198    0.578969    0.496000    11.00000    0.01068    0.01253 =
         0.01911   -0.00329    0.00042   -0.00463
C8    1    0.247457    0.013460    0.281263    11.00000    0.03163    0.01850 =
         0.01898   -0.00241   -0.00035    0.00047
C5    1    0.163816    0.327459    0.410243    11.00000    0.01250    0.01700 =
         0.01318    0.00090   -0.00003    0.00163
C6    1    0.200510    0.179990    0.390643    11.00000    0.01576    0.01449 =
         0.01800    0.00048   -0.00008    0.00107
AFIX  23
H6A   2    0.045444    0.127911    0.409204    11.00000   -1.20000
H6B   2    0.361451    0.145141    0.416331    11.00000   -1.20000
AFIX   0
C2    1    0.371930    0.544436    0.432857    11.00000    0.01211    0.01554 =
         0.01961   -0.00278    0.00205   -0.00132
AFIX  13
H2    2    0.552773    0.578013    0.447229    11.00000   -1.20000
AFIX   0
C3    1    0.270327    0.627672    0.365896    11.00000    0.02049    0.02024 =
         0.01933    0.00122    0.00372   -0.00012
AFIX  23
H3A   2    0.419907    0.670984    0.338749    11.00000   -1.20000
H3B   2    0.169554    0.570122    0.330281    11.00000   -1.20000
AFIX   0
H1    2    0.533526    0.363011    0.415895    11.00000    0.01819
H8A   2    0.388530   -0.030914    0.309470    11.00000    0.02983
H8B   2    0.073290   -0.032003    0.294532    11.00000    0.04409
H8C   2    0.272476    0.005816    0.227684    11.00000    0.03430
HKLF 4
REM  Raines72 in P212121 #19
REM R1 =  0.0264 for    1702 Fo > 4sig(Fo)  and  0.0273 for all    1755 data
REM    134 parameters refined using      0 restraints
END
WGHT      0.0381      0.2113
REM Highest difference peak  0.214,  deepest hole -0.147,  1-sigma level  0.035
Q1    1   0.2825  0.5597  0.4650  11.00000  0.05    0.21
Q2    1   0.1869  0.2539  0.3988  11.00000  0.05    0.20
Q3    1   0.3252  0.5842  0.3963  11.00000  0.05    0.19
Q4    1   0.1672  0.6790  0.3792  11.00000  0.05    0.19
Q5    1   0.3549  0.4760  0.4198  11.00000  0.05    0.18
Q6    1   0.2814  0.0810  0.2989  11.00000  0.05    0.17
Q7    1   0.2122  0.1668  0.3484  11.00000  0.05    0.16
Q8    1   0.5186  0.5632  0.4651  11.00000  0.05    0.15
Q9    1  -0.0673  0.4628  0.4203  11.00000  0.05    0.14
Q10   1   0.2768  0.5775  0.5405  11.00000  0.05    0.14
Q11   1   0.2887  0.3772  0.3861  11.00000  0.05    0.14
Q12   1   0.2762  0.3545  0.4437  11.00000  0.05    0.13
Q13   1  -0.1766  0.3459  0.4411  11.00000  0.05    0.12
Q14   1   0.0457  0.3656  0.3815  11.00000  0.05    0.12
Q15   1   0.3469  0.1964  0.2824  11.00000  0.05    0.12
Q16   1   0.1264  0.5238  0.6032  11.00000  0.05    0.11
Q17   1  -0.0431  0.4740  0.3886  11.00000  0.05    0.11
Q18   1   0.1889  0.2553  0.2018  11.00000  0.05    0.10
Q19   1   0.3351  0.4866  0.5747  11.00000  0.05    0.10
Q20   1   0.0146  0.5958  0.4736  11.00000  0.05    0.10
;
_shelx_res_checksum     77394
_shelxl_version_number     2014/6
