# Supplementary material for: Crystal structure of N-(3-oxo­butano­yl)-l-homoserine lactone
Source: Acta Crystallogr E Crystallogr Commun. 2016 Jan 9;72(Pt 2):136–9. doi: 10.1107/S2056989015024913 (PMC4770979; doi:10.1107/S2056989015024913)
Supplement: Supplementary file 2 [file e-72-00136-Isup3.hkl]

data_I                                                                          
_shelx_title ' Raines72 in P212121 No19' 
_shelx_refln_list_code          4                                               
_shelx_F_calc_maximum       94.75                                               
_exptl_crystal_F_000       392.00                                               
_reflns_d_resolution_high  0.8049                                               
                                                                                
loop_                                                                           
 _space_group_symop_operation_xyz                                               
 'x, y, z'                                                                      
 '-x+1/2, -y, z+1/2'                                                            
 'x+1/2, -y+1/2, -z'                                                            
 '-x, y+1/2, -z+1/2'                                                            
                                                                                
_cell_length_a     5.0215                                                       
_cell_length_b     9.8852                                                       
_cell_length_c    17.7668                                                       
_cell_angle_alpha  90.000                                                       
_cell_angle_beta   90.000                                                       
_cell_angle_gamma  90.000                                                       
                                                                                
_shelx_F_squared_multiplier     1.000                                           
                                                                                
loop_                                                                           
 _refln_index_h                                                                 
 _refln_index_k                                                                 
 _refln_index_l                                                                 
 _refln_F_squared_calc                                                          
 _refln_F_squared_meas                                                          
 _refln_F_squared_sigma                                                         
 _refln_observed_status                                                         
   2   0   0       2073.21       2165.26        21.55 o                         
   4   0   0         31.40         34.85         1.79 o                         
   6   0   0          0.45          1.03         0.83 o                         
   1   1   0       1298.05       1327.71         9.30 o                         
   2   1   0        200.24        208.30         2.99 o                         
   3   1   0        159.35        155.55         2.62 o                         
   4   1   0        795.23        773.75         5.43 o                         
   5   1   0        640.43        638.37         5.24 o                         
   6   1   0         25.78         22.77         1.52 o                         
   0   2   0        126.70        111.62         2.18 o                         
   1   2   0        232.65        228.02         2.82 o                         
   2   2   0         79.21         80.84         2.11 o                         
   3   2   0         52.85         63.51         1.71 o                         
   4   2   0        361.49        345.25         3.58 o                         
   5   2   0         76.68         74.61         2.05 o                         
   6   2   0         21.32         21.92         1.36 o                         
   1   3   0        127.27        147.68         1.90 o                         
   2   3   0        755.79        792.54         6.84 o                         
   3   3   0          7.37          5.36         0.87 o                         
   4   3   0         44.52         45.36         1.69 o                         
   5   3   0         10.48         15.28         1.37 o                         
   6   3   0         11.99         12.88         1.45 o                         
   0   4   0         58.66         62.35         2.06 o                         
   1   4   0        150.30        160.60         2.42 o                         
   2   4   0        490.11        471.91         4.68 o                         
   3   4   0        646.77        623.69         6.48 o                         
   4   4   0          1.17          2.17         0.66 o                         
   5   4   0         14.58         16.12         1.06 o                         
   1   5   0        330.45        367.41         3.87 o                         
   2   5   0        205.06        209.10         3.20 o                         
   3   5   0        513.98        497.06         6.11 o                         
   4   5   0        348.31        318.01         4.02 o                         
   5   5   0          3.26          1.57         0.82 o                         
   0   6   0        143.56        143.63         3.50 o                         
   1   6   0        346.06        341.70         4.26 o                         
   2   6   0         32.44         29.38         1.85 o                         
   3   6   0         10.48         10.46         1.11 o                         
   4   6   0        223.84        208.83         3.14 o                         
   5   6   0         94.39         92.48         2.23 o                         
   1   7   0        335.20        348.62         5.69 o                         
   2   7   0        502.97        469.91         5.46 o                         
   3   7   0         30.35         31.09         2.06 o                         
   4   7   0          6.37          7.22         1.02 o                         
   5   7   0         19.57         21.13         2.34 o                         
   0   8   0         76.85         64.93         2.24 o                         
   1   8   0         30.75         34.13         1.22 o                         
   2   8   0         51.33         53.73         2.31 o                         
   3   8   0         54.83         48.13         2.85 o                         
   4   8   0         29.83         35.16         2.22 o                         
   1   9   0          5.16          4.68         0.64 o                         
   2   9   0          0.38          0.49         1.08 o                         
   3   9   0         50.24         52.96         2.79 o                         
   4   9   0          2.34          1.58         0.95 o                         
   0  10   0         24.45         26.52         1.77 o                         
   1  10   0         63.08         57.12         1.85 o                         
   2  10   0         77.89         80.36         2.37 o                         
   3  10   0         30.43         33.11         3.60 o                         
   1  11   0         56.98         72.02         1.95 o                         
   2  11   0         80.99         97.30         3.22 o                         
   0  12   0         93.33        109.52         3.07 o                         
   1  12   0         24.31         30.62         1.74 o                         
   1   0   1        434.09        434.16         3.70 o                         
   2   0   1        345.78        304.74         4.42 o                         
   3   0   1          3.32          3.40         0.69 o                         
   4   0   1        657.30        605.21         4.50 o                         
   5   0   1         72.90         65.93         1.67 o                         
   6   0   1        106.25        100.62         1.87 o                         
  -6   1   1         13.09         16.25         1.22 o                         
  -5   1   1        130.21        126.62         2.33 o                         
  -4   1   1         46.08         44.65         1.46 o                         
  -3   1   1        659.20        668.89         6.10 o                         
  -2   1   1        853.51        917.76         7.23 o                         
  -1   1   1       2381.91       2381.49        17.10 o                         
   0   1   1         48.58         47.81         2.65 o                         
   1   1   1       2369.34       2379.27        21.09 o                         
   2   1   1        852.79        928.03         8.55 o                         
   3   1   1        660.16        680.95         6.17 o                         
   4   1   1         45.68         43.89         1.36 o                         
   5   1   1        130.50        127.66         2.19 o                         
   6   1   1         13.66         12.64         1.09 o                         
  -6   2   1         16.14         15.60         1.09 o                         
  -5   2   1        133.94        124.85         3.04 o                         
  -4   2   1        313.90        293.73         3.65 o                         
  -3   2   1        271.19        283.98         3.39 o                         
  -2   2   1        884.12        944.11         7.52 o                         
  -1   2   1       2745.63       2833.14        16.87 o                         
   0   2   1        416.63        391.15         4.37 o                         
   1   2   1       2746.59       2778.08        19.51 o                         
   2   2   1        887.73        967.63         8.99 o                         
   3   2   1        274.01        286.11         3.90 o                         
   4   2   1        316.78        296.07         3.22 o                         
   5   2   1        134.45        130.17         2.59 o                         
   6   2   1         15.99         17.92         1.22 o                         
  -6   3   1        198.61        222.38         6.78 o                         
  -5   3   1         61.28         56.13         2.75 o                         
  -4   3   1          0.40          0.68         0.75 o                         
  -3   3   1        721.64        692.45         6.73 o                         
  -2   3   1       1378.00       1467.18        10.79 o                         
  -1   3   1       1228.91       1270.08         8.31 o                         
   0   3   1          5.13          6.59         0.70 o                         
   1   3   1       1227.77       1262.44         9.32 o                         
   2   3   1       1379.31       1490.49        17.05 o                         
   3   3   1        724.32        704.02         6.40 o                         
   4   3   1          0.36          0.36         0.60 o                         
   5   3   1         59.42         58.23         3.03 o                         
   6   3   1        197.69        211.72         4.36 o                         
  -5   4   1        259.18        264.46         3.33 o                         
  -4   4   1        101.31         89.23         2.06 o                         
  -3   4   1          6.57         12.09         1.15 o                         
  -2   4   1        527.48        549.52         5.21 o                         
  -1   4   1        242.85        257.50         2.72 o                         
   0   4   1        356.18        373.06         4.59 o                         
   1   4   1        244.85        257.15         3.06 o                         
   2   4   1        526.90        542.26         4.84 o                         
   3   4   1          6.48         10.23         1.08 o                         
   4   4   1        101.89         92.66         1.91 o                         
   5   4   1        260.22        268.72         3.62 o                         
  -5   5   1         56.07         57.05         2.00 o                         
  -4   5   1        374.07        355.62         4.58 o                         
  -3   5   1         79.38         74.94         2.72 o                         
  -2   5   1        134.29        146.20         2.93 o                         
  -1   5   1        361.12        385.71         4.00 o                         
   0   5   1       2417.82       2543.81        15.95 o                         
   1   5   1        365.59        396.19         4.07 o                         
   2   5   1        134.55        142.04         2.56 o                         
   3   5   1         78.48         73.81         2.25 o                         
   4   5   1        372.93        351.83         3.58 o                         
   5   5   1         54.40         57.13         2.00 o                         
  -5   6   1        174.42        168.45         3.36 o                         
  -4   6   1         26.66         25.21         1.91 o                         
  -3   6   1         49.94         47.06         2.37 o                         
  -2   6   1        262.64        265.38         5.65 o                         
  -1   6   1        181.29        194.31         3.71 o                         
   0   6   1         57.64         64.00         2.28 o                         
   1   6   1        181.20        190.65         3.15 o                         
   2   6   1        262.39        260.51         3.76 o                         
   3   6   1         49.87         46.70         1.75 o                         
   4   6   1         26.84         23.15         1.43 o                         
   5   6   1        172.10        169.60         2.93 o                         
  -5   7   1         32.54         31.13         2.71 o                         
  -4   7   1         17.26         20.29         1.74 o                         
  -3   7   1         14.55         13.78         1.46 o                         
  -2   7   1        454.04        422.69         6.08 o                         
  -1   7   1         73.24         73.48         4.24 o                         
   0   7   1        522.69        523.21         6.24 o                         
   1   7   1         71.83         66.94         2.42 o                         
   2   7   1        454.06        439.31         4.88 o                         
   3   7   1         14.96         14.83         1.10 o                         
   4   7   1         17.38         18.48         1.35 o                         
   5   7   1         33.02         36.08         2.90 o                         
  -4   8   1         50.20         52.90         2.54 o                         
  -3   8   1         26.42         24.60         3.48 o                         
  -2   8   1        192.74        178.20         4.05 o                         
  -1   8   1        112.84        104.62         1.85 o                         
   0   8   1        119.61        103.78         1.89 o                         
   1   8   1        112.75        103.15         1.80 o                         
   2   8   1        190.81        195.10         3.21 o                         
   3   8   1         26.65         24.73         2.20 o                         
   4   8   1         52.27         56.96         2.65 o                         
  -4   9   1         99.18        112.64         3.56 o                         
  -3   9   1        106.31        110.88         4.54 o                         
  -2   9   1         82.73         85.08         3.01 o                         
  -1   9   1         33.99         33.08         1.50 o                         
   0   9   1         27.57         18.45         1.04 o                         
   1   9   1         34.35         34.92         1.20 o                         
   2   9   1         83.38         80.96         2.23 o                         
   3   9   1        105.97        106.27         3.54 o                         
   4   9   1         99.51        112.46         4.30 o                         
  -3  10   1         58.49         67.17         5.23 o                         
  -2  10   1         14.78         18.33         1.36 o                         
  -1  10   1         49.36         44.00         1.65 o                         
   0  10   1          1.22          2.62         0.64 o                         
   1  10   1         49.13         46.91         1.70 o                         
   2  10   1         14.44         15.07         1.20 o                         
   3  10   1         58.15         61.24         2.48 o                         
  -2  11   1         56.94         67.55         2.36 o                         
  -1  11   1         49.26         55.32         1.81 o                         
   0  11   1          4.36          3.31         0.90 o                         
   1  11   1         49.23         53.81         1.73 o                         
   2  11   1         56.74         66.57         2.84 o                         
  -1  12   1          6.40          4.96         0.97 o                         
   0  12   1         11.11          9.80         0.88 o                         
   1  12   1          6.67          8.83         1.21 o                         
   0   0   2       4443.88       4235.08        44.05 o                         
   1   0   2       8892.55       8553.14        51.49 o                         
   2   0   2       3026.05       3039.19        20.51 o                         
   3   0   2        149.29        169.07         2.75 o                         
   4   0   2        601.60        568.78         4.29 o                         
   5   0   2          7.35          9.59         0.95 o                         
   6   0   2        318.21        312.35         3.49 o                         
  -6   1   2         59.94         62.53         1.88 o                         
  -5   1   2        255.71        260.68         3.29 o                         
  -4   1   2         71.02         67.79         1.62 o                         
  -3   1   2        247.73        261.96         3.47 o                         
  -2   1   2       1067.61       1086.43         8.22 o                         
  -1   1   2       4990.20       4899.92        37.21 o                         
   0   1   2       1471.35       1415.79        12.95 o                         
   1   1   2       4984.33       4910.02        30.17 o                         
   2   1   2       1065.99       1117.80         9.03 o                         
   3   1   2        247.41        257.87         3.20 o                         
   4   1   2         70.16         63.50         1.73 o                         
   5   1   2        252.74        253.32         3.06 o                         
   6   1   2         60.55         61.27         3.00 o                         
  -6   2   2         29.13         25.96         1.88 o                         
  -5   2   2         26.75         26.23         1.50 o                         
  -4   2   2        284.70        269.15         3.31 o                         
  -3   2   2          6.54          6.51         0.80 o                         
  -2   2   2       1041.96       1062.61         7.69 o                         
  -1   2   2       1251.23       1244.63         9.21 o                         
   0   2   2        540.05        577.30         4.75 o                         
   1   2   2       1252.46       1235.55         9.69 o                         
   2   2   2       1041.47       1095.70         9.90 o                         
   3   2   2          6.53          7.20         0.84 o                         
   4   2   2        286.30        281.16         2.94 o                         
   5   2   2         27.03         26.02         1.45 o                         
   6   2   2         28.48         28.58         1.42 o                         
  -6   3   2          4.78          4.61         0.99 o                         
  -5   3   2          8.60          9.49         1.02 o                         
  -4   3   2         28.10         26.98         1.40 o                         
  -3   3   2         11.28         13.40         1.25 o                         
  -2   3   2        365.65        368.56         4.30 o                         
  -1   3   2       1204.06       1257.48         8.31 o                         
   0   3   2       1818.76       1891.72        12.02 o                         
   1   3   2       1203.19       1284.26         9.75 o                         
   2   3   2        365.09        371.01         5.47 o                         
   3   3   2         11.25         14.40         1.10 o                         
   4   3   2         28.33         28.76         1.24 o                         
   5   3   2          8.92         10.94         1.01 o                         
   6   3   2          5.01          4.66         1.14 o                         
  -5   4   2         68.54         64.66         1.64 o                         
  -4   4   2        104.93        103.53         2.73 o                         
  -3   4   2        873.85        842.35         8.73 o                         
  -2   4   2         65.54         64.82         1.90 o                         
  -1   4   2        456.66        492.16         4.19 o                         
   0   4   2       1559.35       1588.42        11.75 o                         
   1   4   2        454.02        481.88         4.91 o                         
   2   4   2         66.09         64.32         1.64 o                         
   3   4   2        876.85        864.39         8.98 o                         
   4   4   2        104.73        108.71         2.05 o                         
   5   4   2         70.58         67.94         1.98 o                         
  -5   5   2         86.36         76.53         2.21 o                         
  -4   5   2        114.68        100.47         2.49 o                         
  -3   5   2          1.84          1.85         0.96 o                         
  -2   5   2        175.15        173.13         3.48 o                         
  -1   5   2        247.44        240.12         3.32 o                         
   0   5   2       1306.45       1357.95        10.57 o                         
   1   5   2        246.68        240.05         3.28 o                         
   2   5   2        176.50        172.39         3.58 o                         
   3   5   2          1.98          2.40         0.66 o                         
   4   5   2        116.94        109.03         2.01 o                         
   5   5   2         85.01         81.25         2.05 o                         
  -5   6   2         59.25         52.11         1.90 o                         
  -4   6   2         63.73         58.06         1.94 o                         
  -3   6   2        176.79        177.43         3.79 o                         
  -2   6   2        301.95        288.02         9.53 o                         
  -1   6   2        222.57        215.20         3.46 o                         
   0   6   2         13.44          8.94         0.94 o                         
   1   6   2        218.11        211.76         3.37 o                         
   2   6   2        305.27        295.24         4.05 o                         
   3   6   2        177.18        173.99         4.01 o                         
   4   6   2         62.90         62.14         1.86 o                         
   5   6   2         59.55         62.00         2.33 o                         
  -4   7   2         19.48         19.22         2.26 o                         
  -3   7   2        731.98        705.52         8.61 o                         
  -2   7   2         90.56         82.13         3.23 o                         
  -1   7   2        129.96        123.15         4.56 o                         
   0   7   2         41.94         42.71         1.94 o                         
   1   7   2        130.61        125.57         2.85 o                         
   2   7   2         91.56         86.46         1.73 o                         
   3   7   2        730.80        709.11         6.51 o                         
   4   7   2         19.12         19.83         1.88 o                         
   5   7   2         25.19         26.74         2.62 o                         
  -4   8   2         95.51         95.58         4.06 o                         
  -3   8   2        114.31        102.47         3.76 o                         
  -2   8   2        492.55        467.40        10.51 o                         
  -1   8   2         20.26         24.57         1.34 o                         
   0   8   2        576.11        563.27         4.65 o                         
   1   8   2         20.87         24.02         1.05 o                         
   2   8   2        493.97        474.04         4.81 o                         
   3   8   2        112.32        105.18         3.36 o                         
   4   8   2         96.54        101.87         2.71 o                         
  -4   9   2         10.50         17.62         1.75 o                         
  -3   9   2          6.37          5.94         1.40 o                         
  -2   9   2          0.86          1.33         1.06 o                         
  -1   9   2         73.47         75.52         2.09 o                         
   0   9   2        182.69        180.59         2.49 o                         
   1   9   2         74.19         77.67         1.98 o                         
   2   9   2          0.73          0.86         0.69 o                         
   3   9   2          6.48          6.63         1.43 o                         
   4   9   2          9.88         13.83         2.40 o                         
  -3  10   2         39.84         43.58         3.86 o                         
  -2  10   2          8.84          9.41         1.09 o                         
  -1  10   2         51.47         45.69         2.06 o                         
   0  10   2         76.35         66.87         1.69 o                         
   1  10   2         50.73         47.76         1.94 o                         
   2  10   2          8.72          9.28         1.10 o                         
   3  10   2         39.71         45.04         3.56 o                         
  -2  11   2         27.69         30.92         2.64 o                         
  -1  11   2         39.71         39.20         2.04 o                         
   0  11   2         55.85         66.67         1.75 o                         
   1  11   2         39.05         38.77         1.53 o                         
   2  11   2         28.54         35.23         1.88 o                         
  -1  12   2         73.80         79.97         7.43 o                         
   0  12   2         27.64         38.19         2.63 o                         
   1   0   3        326.10        347.91         3.32 o                         
   2   0   3         97.02         93.30         2.39 o                         
   3   0   3        705.27        721.18         5.94 o                         
   4   0   3          1.38          0.25         0.58 o                         
   5   0   3         24.58         21.65         1.13 o                         
   6   0   3          9.66         11.93         1.65 o                         
  -6   1   3         57.42         62.90         1.61 o                         
  -5   1   3        571.97        556.71         6.17 o                         
  -4   1   3        117.29        109.84         2.41 o                         
  -3   1   3        105.77        113.65         2.34 o                         
  -2   1   3       1931.25       2060.50        13.99 o                         
  -1   1   3        826.67        843.16         7.27 o                         
   0   1   3       2027.69       1999.30        23.63 o                         
   1   1   3        824.84        859.35         6.56 o                         
   2   1   3       1938.86       2067.15        13.77 o                         
   3   1   3        105.50        106.09         1.94 o                         
   4   1   3        117.04        112.31         1.84 o                         
   5   1   3        569.46        562.70         4.84 o                         
   6   1   3         56.72         60.69         2.42 o                         
  -6   2   3         12.17         15.89         1.55 o                         
  -5   2   3         99.05         97.35         2.11 o                         
  -4   2   3        240.44        236.25         3.30 o                         
  -3   2   3        588.36        623.91         6.40 o                         
  -2   2   3        189.01        198.94         2.79 o                         
  -1   2   3       2675.57       2706.90        16.77 o                         
   0   2   3        961.04        974.12         8.75 o                         
   1   2   3       2669.61       2744.74        17.76 o                         
   2   2   3        188.36        192.30         2.90 o                         
   3   2   3        587.78        644.89         5.53 o                         
   4   2   3        239.69        229.51         2.70 o                         
   5   2   3         98.71         93.78         2.08 o                         
   6   2   3         12.75         13.94         1.10 o                         
  -5   3   3         91.88         90.74         2.26 o                         
  -4   3   3        178.93        168.12         3.33 o                         
  -3   3   3         69.90         63.57         2.81 o                         
  -2   3   3        202.19        201.74         3.14 o                         
  -1   3   3        850.09        830.27         6.69 o                         
   0   3   3         84.58         75.72         1.41 o                         
   1   3   3        846.61        844.86         6.48 o                         
   2   3   3        201.57        203.91         2.60 o                         
   3   3   3         72.22         74.00         1.93 o                         
   4   3   3        177.67        173.34         2.41 o                         
   5   3   3         92.82         93.79         2.09 o                         
  -5   4   3         90.82         84.51         2.27 o                         
  -4   4   3         29.65         30.45         1.46 o                         
  -3   4   3         47.66         51.40         2.60 o                         
  -2   4   3         15.35         19.96         1.31 o                         
  -1   4   3        718.15        758.63         5.87 o                         
   0   4   3        470.27        477.14         4.88 o                         
   1   4   3        725.84        774.96         6.87 o                         
   2   4   3         15.65         17.90         1.10 o                         
   3   4   3         47.79         47.67         2.00 o                         
   4   4   3         29.28         31.38         1.35 o                         
   5   4   3         91.34         90.88         2.31 o                         
  -5   5   3         44.30         38.72         1.94 o                         
  -4   5   3        234.27        235.03         3.66 o                         
  -3   5   3         94.03        101.21         2.97 o                         
  -2   5   3        392.83        408.70         5.61 o                         
  -1   5   3        455.50        478.04         4.68 o                         
   0   5   3          4.25          8.23         1.40 o                         
   1   5   3        458.80        473.82         5.12 o                         
   2   5   3        394.22        393.57         4.52 o                         
   3   5   3         96.39         99.74         1.91 o                         
   4   5   3        234.07        227.42         2.87 o                         
   5   5   3         43.07         38.42         1.64 o                         
  -5   6   3         20.68         19.63         1.69 o                         
  -4   6   3        145.62        136.53         2.85 o                         
  -3   6   3         46.74         48.58         2.75 o                         
  -2   6   3        394.01        387.96         7.13 o                         
  -1   6   3        243.48        269.88         6.55 o                         
   0   6   3        436.65        436.51         5.48 o                         
   1   6   3        243.18        262.07         3.80 o                         
   2   6   3        391.44        393.69         4.89 o                         
   3   6   3         46.59         46.13         1.45 o                         
   4   6   3        146.98        138.78         2.55 o                         
   5   6   3         20.60         22.25         1.63 o                         
  -4   7   3         72.56         68.92         2.23 o                         
  -3   7   3         36.07         32.29         2.50 o                         
  -2   7   3         10.57         10.36         1.94 o                         
  -1   7   3        446.75        423.78         5.92 o                         
   0   7   3        682.76        696.49         7.78 o                         
   1   7   3        447.36        420.62         5.50 o                         
   2   7   3         11.35         11.02         0.79 o                         
   3   7   3         35.74         32.58         1.78 o                         
   4   7   3         72.53         72.58         2.02 o                         
   5   7   3         11.15          8.32         1.68 o                         
  -4   8   3         32.37         41.94        11.45 o                         
  -3   8   3        185.63        184.27         4.74 o                         
  -2   8   3        124.43        114.06         3.86 o                         
  -1   8   3         49.36         50.65         1.54 o                         
   0   8   3         37.97         37.79         1.32 o                         
   1   8   3         49.93         52.04         1.94 o                         
   2   8   3        124.65        118.72         2.40 o                         
   3   8   3        185.11        187.14         3.39 o                         
   4   8   3         31.90         40.49         1.95 o                         
  -4   9   3          8.50         12.79         4.49 o                         
  -3   9   3          8.26          8.52         1.46 o                         
  -2   9   3         37.71         34.02         2.51 o                         
  -1   9   3        374.20        337.83         4.26 o                         
   0   9   3         46.17         46.21         2.20 o                         
   1   9   3        372.07        347.97         3.58 o                         
   2   9   3         37.44         37.32         1.76 o                         
   3   9   3          8.47          8.31         1.38 o                         
   4   9   3          8.72         10.40         1.15 o                         
  -3  10   3          2.65          2.90         1.16 o                         
  -2  10   3         16.21         19.45         1.41 o                         
  -1  10   3         16.43         13.02         1.21 o                         
   0  10   3         50.17         50.88         1.46 o                         
   1  10   3         16.79         14.98         1.21 o                         
   2  10   3         15.71         19.25         2.46 o                         
   3  10   3          2.74          3.08         1.06 o                         
  -2  11   3         36.81         39.18         1.87 o                         
  -1  11   3         80.86         82.24         2.25 o                         
   0  11   3         38.70         44.79         1.53 o                         
   1  11   3         82.29         81.06         1.97 o                         
   2  11   3         37.31         42.48         1.88 o                         
  -1  12   3          7.46          6.82         1.78 o                         
   0  12   3        154.24        174.89         3.15 o                         
   0   0   4        126.71        128.59         3.13 o                         
   1   0   4        404.52        433.05         3.81 o                         
   2   0   4        117.40         94.27         1.88 o                         
   3   0   4        559.02        541.64         5.41 o                         
   4   0   4        333.25        318.32         3.37 o                         
   5   0   4        302.53        298.22         3.33 o                         
   6   0   4         53.66         59.36         2.05 o                         
  -6   1   4         96.71        100.59         2.36 o                         
  -5   1   4          6.66          5.99         0.91 o                         
  -4   1   4        178.21        181.62         2.97 o                         
  -3   1   4        134.82        118.56         2.41 o                         
  -2   1   4        220.37        218.47         3.15 o                         
  -1   1   4        178.14        185.06         2.92 o                         
   0   1   4       3390.93       3242.32        20.09 o                         
   1   1   4        177.46        182.03         2.17 o                         
   2   1   4        218.09        221.04         2.85 o                         
   3   1   4        135.04        127.03         2.21 o                         
   4   1   4        179.81        181.16         2.70 o                         
   5   1   4          6.41          5.83         0.78 o                         
   6   1   4         98.28         95.75         2.50 o                         
  -6   2   4          7.56          8.69         1.59 o                         
  -5   2   4         81.72         81.11         2.07 o                         
  -4   2   4        483.67        458.98         4.67 o                         
  -3   2   4          6.85          6.35         0.93 o                         
  -2   2   4        129.60        147.93         2.70 o                         
  -1   2   4       1111.13       1132.05         8.29 o                         
   0   2   4        324.74        319.87         3.48 o                         
   1   2   4       1114.81       1125.81         7.72 o                         
   2   2   4        131.71        150.88         2.38 o                         
   3   2   4          7.32          7.43         0.82 o                         
   4   2   4        481.24        475.41         3.98 o                         
   5   2   4         82.94         82.11         1.98 o                         
   6   2   4          7.54          9.46         1.10 o                         
  -5   3   4         55.75         55.70         2.01 o                         
  -4   3   4        112.69        100.71         2.23 o                         
  -3   3   4          2.88          4.43         0.90 o                         
  -2   3   4        110.74        106.22         2.32 o                         
  -1   3   4        588.95        609.15         5.53 o                         
   0   3   4       1776.06       1827.70        13.08 o                         
   1   3   4        590.17        609.65         4.72 o                         
   2   3   4        112.33        107.66         1.98 o                         
   3   3   4          2.74          4.16         0.85 o                         
   4   3   4        113.09        102.79         2.03 o                         
   5   3   4         56.70         59.73         1.79 o                         
  -5   4   4        131.76        124.89         2.58 o                         
  -4   4   4        150.25        145.81         2.61 o                         
  -3   4   4        299.53        292.40         5.46 o                         
  -2   4   4        658.85        649.23         6.23 o                         
  -1   4   4        287.00        283.15         3.84 o                         
   0   4   4       2003.43       2079.37        15.67 o                         
   1   4   4        286.50        281.56         4.33 o                         
   2   4   4        657.28        629.23         6.74 o                         
   3   4   4        298.49        295.76         4.89 o                         
   4   4   4        149.01        149.48         2.31 o                         
   5   4   4        133.71        128.90         2.20 o                         
  -5   5   4         16.10         19.74         1.42 o                         
  -4   5   4        122.53        121.13         2.66 o                         
  -3   5   4         80.88         82.39         2.05 o                         
  -2   5   4         42.79         47.96         2.26 o                         
  -1   5   4         44.43         47.26         1.77 o                         
   0   5   4         99.63        108.00         2.43 o                         
   1   5   4         44.74         48.97         1.70 o                         
   2   5   4         43.12         39.92         2.35 o                         
   3   5   4         80.48         84.65         1.66 o                         
   4   5   4        122.75        119.62         2.02 o                         
   5   5   4         15.69         21.61         1.20 o                         
  -5   6   4          2.67          1.64         1.31 o                         
  -4   6   4          0.52         -0.17         0.94 o                         
  -3   6   4          4.58          4.63         1.36 o                         
  -2   6   4       1183.34       1158.64        12.69 o                         
  -1   6   4        127.90        136.82         3.11 o                         
   0   6   4         40.12         44.72         2.09 o                         
   1   6   4        128.02        140.21         2.80 o                         
   2   6   4       1183.04       1143.04        10.04 o                         
   3   6   4          4.49          4.61         0.74 o                         
   4   6   4          0.55          1.30         0.70 o                         
   5   6   4          2.89          2.48         1.24 o                         
  -4   7   4         84.63         88.21         3.41 o                         
  -3   7   4        851.55        818.99        11.04 o                         
  -2   7   4        291.88        276.64         9.85 o                         
  -1   7   4        228.20        225.72         4.62 o                         
   0   7   4          5.74          3.30         1.03 o                         
   1   7   4        227.06        226.43         4.63 o                         
   2   7   4        289.31        276.78         2.94 o                         
   3   7   4        856.56        845.42         9.32 o                         
   4   7   4         85.59         89.59         2.14 o                         
   5   7   4         32.62         41.60         4.11 o                         
  -4   8   4         23.08         18.88         3.08 o                         
  -3   8   4          2.76          2.10         1.67 o                         
  -2   8   4        870.49        823.19        10.37 o                         
  -1   8   4        252.60        238.84         2.90 o                         
   0   8   4         28.70         31.35         1.23 o                         
   1   8   4        252.64        237.20         2.88 o                         
   2   8   4        875.62        858.83         6.04 o                         
   3   8   4          2.64          2.22         0.81 o                         
   4   8   4         23.01         20.14         1.44 o                         
  -4   9   4         22.94         24.45         1.90 o                         
  -3   9   4         16.32         15.83         1.88 o                         
  -2   9   4         99.97        101.15         3.06 o                         
  -1   9   4        170.55        171.20         3.03 o                         
   0   9   4          0.10          1.29         0.61 o                         
   1   9   4        173.50        175.55         2.51 o                         
   2   9   4        100.10        105.90         2.43 o                         
   3   9   4         16.62         16.28         1.61 o                         
   4   9   4         23.69         23.38         2.29 o                         
  -3  10   4         11.80         10.40         1.45 o                         
  -2  10   4         20.05         20.66         1.56 o                         
  -1  10   4         53.08         50.95         3.36 o                         
   0  10   4          3.64          1.60         0.58 o                         
   1  10   4         52.43         50.25         1.82 o                         
   2  10   4         20.52         22.12         2.80 o                         
   3  10   4         11.37         10.09         1.46 o                         
  -2  11   4         17.32         23.66         1.57 o                         
  -1  11   4         59.43         53.59         1.85 o                         
   0  11   4         15.55         16.39         2.09 o                         
   1  11   4         57.93         54.18         1.64 o                         
   2  11   4         17.49         21.81         1.43 o                         
   0  12   4        132.71        136.90         2.66 o                         
   1   0   5          1.40          2.24         0.57 o                         
   2   0   5        260.69        290.78         3.62 o                         
   3   0   5        704.33        708.11         6.38 o                         
   4   0   5         64.08         61.87         1.61 o                         
   5   0   5         95.96         93.06         2.00 o                         
   6   0   5         17.18         15.82         1.16 o                         
  -6   1   5        242.27        245.59         4.42 o                         
  -5   1   5          2.53          3.36         0.70 o                         
  -4   1   5         17.00         14.05         1.11 o                         
  -3   1   5        326.57        322.41         4.86 o                         
  -2   1   5       1339.09       1378.66        11.31 o                         
  -1   1   5        978.73        964.83         7.90 o                         
   0   1   5        981.54       1009.51         7.08 o                         
   1   1   5        983.72        974.59         8.43 o                         
   2   1   5       1342.12       1401.12         9.75 o                         
   3   1   5        329.28        332.37         3.72 o                         
   4   1   5         16.60         16.30         0.98 o                         
   5   1   5          2.47          2.30         0.72 o                         
   6   1   5        242.33        228.02         3.82 o                         
  -5   2   5         95.48         94.34         2.03 o                         
  -4   2   5         17.06         19.98         1.39 o                         
  -3   2   5        231.86        225.66         3.66 o                         
  -2   2   5        881.87        957.89         8.33 o                         
  -1   2   5       1145.35       1183.50         8.83 o                         
   0   2   5       1031.75       1105.47         8.70 o                         
   1   2   5       1150.29       1179.80         7.44 o                         
   2   2   5        884.78        950.70         6.88 o                         
   3   2   5        232.25        237.09         3.32 o                         
   4   2   5         16.31         19.62         1.02 o                         
   5   2   5         93.84         93.86         2.08 o                         
  -5   3   5         62.94         61.18         2.10 o                         
  -4   3   5        219.75        215.14         3.00 o                         
  -3   3   5         81.24         83.18         2.19 o                         
  -2   3   5        536.18        552.70         5.48 o                         
  -1   3   5          0.22          0.75         0.58 o                         
   0   3   5       1875.21       1836.93        18.77 o                         
   1   3   5          0.28         -0.15         0.57 o                         
   2   3   5        534.99        542.68         5.16 o                         
   3   3   5         80.13         88.57         2.39 o                         
   4   3   5        218.11        218.63         2.58 o                         
   5   3   5         64.54         66.26         1.77 o                         
  -5   4   5         12.72         10.63         1.15 o                         
  -4   4   5         79.70         72.47         1.92 o                         
  -3   4   5         22.13         21.96         1.57 o                         
  -2   4   5        672.73        695.30         6.64 o                         
  -1   4   5        175.58        186.82         2.65 o                         
   0   4   5         36.52         23.60         1.36 o                         
   1   4   5        176.30        183.80         3.22 o                         
   2   4   5        672.93        681.37         6.56 o                         
   3   4   5         22.03         23.82         1.67 o                         
   4   4   5         79.31         69.10         1.67 o                         
   5   4   5         12.94         11.39         0.88 o                         
  -5   5   5         51.56         54.42         2.36 o                         
  -4   5   5        100.04         97.44         2.39 o                         
  -3   5   5        409.40        393.65         5.69 o                         
  -2   5   5        155.56        158.95         3.35 o                         
  -1   5   5        232.14        234.23         3.54 o                         
   0   5   5       1122.34       1104.19         9.07 o                         
   1   5   5        228.77        225.87         3.73 o                         
   2   5   5        155.61        166.75         3.10 o                         
   3   5   5        410.16        399.84         3.52 o                         
   4   5   5        102.66        103.46         1.91 o                         
   5   5   5         51.29         50.89         1.59 o                         
  -5   6   5         87.55         78.99         4.21 o                         
  -4   6   5        186.08        185.72         3.73 o                         
  -3   6   5         67.23         66.64         3.32 o                         
  -2   6   5        273.26        273.81         6.57 o                         
  -1   6   5         81.34         85.02         2.56 o                         
   0   6   5        269.00        284.13         5.30 o                         
   1   6   5         81.43         84.30         2.26 o                         
   2   6   5        269.55        271.62         4.26 o                         
   3   6   5         68.99         66.97         1.57 o                         
   4   6   5        187.74        185.03         2.66 o                         
   5   6   5         86.89         79.76         2.73 o                         
  -4   7   5         43.92         44.95         2.81 o                         
  -3   7   5         82.66         77.45         3.34 o                         
  -2   7   5          0.74          0.50         1.16 o                         
  -1   7   5        136.57        140.81         3.02 o                         
   0   7   5          7.75          6.85         1.27 o                         
   1   7   5        135.71        135.21         2.35 o                         
   2   7   5          0.84          0.99         0.62 o                         
   3   7   5         84.18         84.80         1.83 o                         
   4   7   5         44.46         44.62         1.78 o                         
  -4   8   5          7.65          6.25         2.15 o                         
  -3   8   5         59.71         56.98         3.54 o                         
  -2   8   5         50.92         50.01         2.66 o                         
  -1   8   5          2.44          2.55         0.66 o                         
   0   8   5          0.38          0.25         0.61 o                         
   1   8   5          2.55          2.49         0.66 o                         
   2   8   5         50.88         52.47         1.66 o                         
   3   8   5         59.20         57.74         2.02 o                         
   4   8   5          7.37          9.74         1.11 o                         
  -4   9   5          6.71          6.82         2.52 o                         
  -3   9   5        194.84        209.59         7.95 o                         
  -2   9   5        166.77        170.54         4.36 o                         
  -1   9   5        282.21        266.91         3.52 o                         
   0   9   5        820.90        743.49         6.07 o                         
   1   9   5        282.38        271.03         3.13 o                         
   2   9   5        165.61        166.01         2.90 o                         
   3   9   5        193.32        201.20         3.48 o                         
   4   9   5          6.71          8.88         2.34 o                         
  -3  10   5         73.44         75.07         4.11 o                         
  -2  10   5         27.47         30.92         2.95 o                         
  -1  10   5        155.67        157.90         3.17 o                         
   0  10   5        119.67        115.56         2.19 o                         
   1  10   5        155.87        159.66         2.51 o                         
   2  10   5         27.39         33.15         1.73 o                         
   3  10   5         74.10         76.42         2.19 o                         
  -2  11   5         60.24         65.25         2.08 o                         
  -1  11   5        118.17        128.75         2.65 o                         
   0  11   5          6.65          6.84         0.79 o                         
   1  11   5        116.89        124.51         2.07 o                         
   2  11   5         60.36         62.29         1.99 o                         
   0   0   6       8977.68       9213.74        68.68 o                         
   1   0   6          0.36          2.14         0.55 o                         
   2   0   6         78.84         85.47         2.13 o                         
   3   0   6          6.40          7.39         0.87 o                         
   4   0   6        340.85        338.59         3.97 o                         
   5   0   6         90.05         89.80         2.09 o                         
   6   0   6         54.63         57.21         4.77 o                         
  -5   1   6        274.86        282.60         3.30 o                         
  -4   1   6        355.65        332.29         4.28 o                         
  -3   1   6         78.93         73.72         2.90 o                         
  -2   1   6        755.64        794.02         7.31 o                         
  -1   1   6        117.64        122.10         2.03 o                         
   0   1   6        707.80        721.98         5.17 o                         
   1   1   6        118.49        126.93         1.95 o                         
   2   1   6        754.23        787.21         6.10 o                         
   3   1   6         76.85         70.71         1.83 o                         
   4   1   6        359.37        355.36         4.80 o                         
   5   1   6        273.24        281.03         3.57 o                         
  -5   2   6         66.80         66.89         1.67 o                         
  -4   2   6          6.71          8.71         0.91 o                         
  -3   2   6         15.66          9.95         1.16 o                         
  -2   2   6        265.49        277.30         4.02 o                         
  -1   2   6        529.10        551.10         5.45 o                         
   0   2   6         61.24         58.91         1.70 o                         
   1   2   6        522.06        535.44         4.58 o                         
   2   2   6        264.84        271.71         3.16 o                         
   3   2   6         14.60         10.79         1.02 o                         
   4   2   6          6.50          7.44         0.80 o                         
   5   2   6         67.07         68.60         1.93 o                         
  -5   3   6         21.27         18.00         1.38 o                         
  -4   3   6         51.51         51.31         1.78 o                         
  -3   3   6        131.42        133.68         2.85 o                         
  -2   3   6         92.22         99.77         2.25 o                         
  -1   3   6         16.86         19.77         1.21 o                         
   0   3   6        562.62        603.56         5.85 o                         
   1   3   6         16.94         18.71         1.21 o                         
   2   3   6         93.92        104.84         2.37 o                         
   3   3   6        131.34        140.32         2.96 o                         
   4   3   6         51.45         49.12         2.06 o                         
   5   3   6         21.23         19.86         1.11 o                         
  -5   4   6         44.13         47.44         2.59 o                         
  -4   4   6         78.33         72.80         1.81 o                         
  -3   4   6        194.29        176.61         2.53 o                         
  -2   4   6        933.39        941.58         7.57 o                         
  -1   4   6        141.15        146.06         2.64 o                         
   0   4   6        204.02        222.30         3.17 o                         
   1   4   6        143.84        142.78         2.59 o                         
   2   4   6        934.79        941.59         7.84 o                         
   3   4   6        194.79        176.15         2.58 o                         
   4   4   6         78.47         74.76         1.72 o                         
   5   4   6         44.49         47.41         1.65 o                         
  -5   5   6          5.32          4.95         2.01 o                         
  -4   5   6         57.45         61.14         2.19 o                         
  -3   5   6         71.84         64.47         1.86 o                         
  -2   5   6         68.08         58.69         2.52 o                         
  -1   5   6        545.25        555.17         5.89 o                         
   0   5   6          1.67          1.90         0.70 o                         
   1   5   6        545.20        542.06         6.66 o                         
   2   5   6         67.70         56.10         2.27 o                         
   3   5   6         71.85         63.85         1.87 o                         
   4   5   6         58.61         57.91         1.73 o                         
   5   5   6          4.94          5.55         0.77 o                         
  -5   6   6         66.32         75.44         3.93 o                         
  -4   6   6         89.09         94.25         2.72 o                         
  -3   6   6         14.95         16.85         1.55 o                         
  -2   6   6        338.07        335.02         6.85 o                         
  -1   6   6         31.44         33.81         1.95 o                         
   0   6   6        106.76        104.61         2.48 o                         
   1   6   6         30.86         33.74         2.23 o                         
   2   6   6        339.85        325.83         3.48 o                         
   3   6   6         14.52         17.24         0.99 o                         
   4   6   6         89.79         88.62         1.65 o                         
   5   6   6         66.04         74.63         2.25 o                         
  -4   7   6        136.08        141.24         3.92 o                         
  -3   7   6        193.01        190.51         7.39 o                         
  -2   7   6        540.67        504.51         8.85 o                         
  -1   7   6         16.03         15.68         0.96 o                         
   0   7   6        359.32        334.42         3.63 o                         
   1   7   6         15.89         14.50         0.88 o                         
   2   7   6        541.64        509.71         4.82 o                         
   3   7   6        194.77        198.52         2.84 o                         
   4   7   6        133.08        136.34         2.59 o                         
  -4   8   6         50.96         44.65         3.04 o                         
  -3   8   6         34.71         34.49         3.27 o                         
  -2   8   6         71.76         71.26         3.61 o                         
  -1   8   6         63.71         61.59         1.90 o                         
   0   8   6        453.02        443.40         4.20 o                         
   1   8   6         64.17         61.77         1.69 o                         
   2   8   6         71.31         68.65         1.70 o                         
   3   8   6         35.46         39.08         2.07 o                         
   4   8   6         51.04         51.46         1.67 o                         
  -3   9   6         35.96         31.13         3.46 o                         
  -2   9   6         75.07         73.63         2.64 o                         
  -1   9   6        137.63        135.24         2.75 o                         
   0   9   6        126.86        136.66         2.30 o                         
   1   9   6        136.75        135.31         2.27 o                         
   2   9   6         73.98         72.58         2.05 o                         
   3   9   6         35.23         37.01         1.89 o                         
  -3  10   6         81.70         88.25         4.11 o                         
  -2  10   6         39.16         37.09         2.03 o                         
  -1  10   6         39.81         46.94         1.75 o                         
   0  10   6         13.51         13.55         0.95 o                         
   1  10   6         40.03         45.65         1.64 o                         
   2  10   6         39.99         36.23         1.88 o                         
   3  10   6         82.53         84.99         4.39 o                         
  -2  11   6        111.90        119.29         4.58 o                         
  -1  11   6         23.79         24.29         2.35 o                         
   0  11   6         90.76         84.29         1.83 o                         
   1  11   6         23.48         23.99         1.11 o                         
   2  11   6        113.26        118.94         3.03 o                         
   1   0   7        264.52        289.09         3.25 o                         
   2   0   7        136.48        153.32         2.61 o                         
   3   0   7        460.27        457.89         5.57 o                         
   4   0   7        243.70        222.26         3.20 o                         
   5   0   7         19.52         19.05         1.09 o                         
  -5   1   7         38.48         40.18         1.51 o                         
  -4   1   7        140.13        138.56         2.75 o                         
  -3   1   7        129.44        130.59         3.05 o                         
  -2   1   7         68.94         70.96         2.09 o                         
  -1   1   7        373.25        389.77         4.05 o                         
   0   1   7       4188.64       4218.98        31.80 o                         
   1   1   7        368.80        386.68         3.84 o                         
   2   1   7         69.22         69.99         1.82 o                         
   3   1   7        127.48        126.77         2.40 o                         
   4   1   7        141.18        144.08         2.91 o                         
   5   1   7         39.31         43.17         1.77 o                         
  -5   2   7         69.96         71.94         1.59 o                         
  -4   2   7          8.87          9.66         0.97 o                         
  -3   2   7        131.11        141.96         3.05 o                         
  -2   2   7        396.30        421.13         5.29 o                         
  -1   2   7        163.95        177.76         2.88 o                         
   0   2   7        912.46        933.22         7.18 o                         
   1   2   7        166.73        184.59         2.76 o                         
   2   2   7        401.98        427.05         5.77 o                         
   3   2   7        131.67        143.64         3.16 o                         
   4   2   7          8.58         10.97         1.01 o                         
   5   2   7         69.47         71.84         1.99 o                         
  -5   3   7         57.11         54.34         1.48 o                         
  -4   3   7          2.33          3.51         0.81 o                         
  -3   3   7        176.28        172.68         3.56 o                         
  -2   3   7         82.70         74.84         1.90 o                         
  -1   3   7        232.45        242.95         3.99 o                         
   0   3   7        398.06        397.76         4.73 o                         
   1   3   7        234.63        236.17         3.30 o                         
   2   3   7         84.23         78.79         2.16 o                         
   3   3   7        178.36        173.57         3.22 o                         
   4   3   7          2.33          2.77         0.68 o                         
   5   3   7         57.44         58.47         1.73 o                         
  -5   4   7          9.20          9.83         1.19 o                         
  -4   4   7         85.98         78.44         1.86 o                         
  -3   4   7         96.53         95.25         2.14 o                         
  -2   4   7        429.05        414.01         4.90 o                         
  -1   4   7        111.16        130.57         2.76 o                         
   0   4   7        183.14        161.66         2.79 o                         
   1   4   7        112.19        135.34         4.59 o                         
   2   4   7        429.97        418.95         5.29 o                         
   3   4   7         96.71         96.65         2.11 o                         
   4   4   7         86.38         85.45         1.80 o                         
   5   4   7          9.60         10.92         0.85 o                         
  -5   5   7         88.54         94.29         2.73 o                         
  -4   5   7         39.82         37.66         2.76 o                         
  -3   5   7        506.44        495.72         5.17 o                         
  -2   5   7        207.27        202.51         4.00 o                         
  -1   5   7         50.66         59.08         2.14 o                         
   0   5   7       1004.37        971.05         7.78 o                         
   1   5   7         51.81         64.31         2.18 o                         
   2   5   7        205.86        212.33         4.42 o                         
   3   5   7        504.62        501.98         4.05 o                         
   4   5   7         40.11         39.37         1.38 o                         
   5   5   7         88.53         93.09         2.09 o                         
  -4   6   7        126.02        125.30         3.31 o                         
  -3   6   7        233.99        230.27         4.28 o                         
  -2   6   7        274.81        266.61         3.69 o                         
  -1   6   7        288.98        271.75         4.37 o                         
   0   6   7        133.65        124.13         2.75 o                         
   1   6   7        290.82        266.87         4.69 o                         
   2   6   7        274.26        272.51         3.39 o                         
   3   6   7        234.83        230.28         2.94 o                         
   4   6   7        127.67        125.54         1.92 o                         
   5   6   7         67.82         60.11         1.92 o                         
  -4   7   7        142.94        138.72         3.67 o                         
  -3   7   7        160.98        157.89         4.32 o                         
  -2   7   7         16.52         19.36         2.41 o                         
  -1   7   7        111.56        100.24         1.97 o                         
   0   7   7        501.76        489.97         4.18 o                         
   1   7   7        108.87        104.66         1.82 o                         
   2   7   7         16.61         17.84         1.15 o                         
   3   7   7        158.80        161.46         2.57 o                         
   4   7   7        142.71        137.82         2.51 o                         
  -4   8   7         55.37         57.19         2.63 o                         
  -3   8   7        118.67        131.02         4.73 o                         
  -2   8   7         12.39         12.85         1.58 o                         
  -1   8   7        438.30        399.89         4.48 o                         
   0   8   7          0.38          0.75         0.59 o                         
   1   8   7        434.54        393.34         3.79 o                         
   2   8   7         11.91         11.09         0.88 o                         
   3   8   7        118.98        123.33         2.45 o                         
   4   8   7         55.77         57.47         1.59 o                         
  -3   9   7         33.62         42.44         3.74 o                         
  -2   9   7         33.67         36.56         2.56 o                         
  -1   9   7         93.04         87.12         2.30 o                         
   0   9   7         32.02         29.18         1.33 o                         
   1   9   7         94.37         86.43         1.79 o                         
   2   9   7         33.37         34.26         1.73 o                         
   3   9   7         33.54         38.20         3.31 o                         
  -3  10   7         55.42         51.60         4.21 o                         
  -2  10   7         30.63         32.20         1.87 o                         
  -1  10   7        159.36        164.58         3.09 o                         
   0  10   7        145.93        149.51         2.34 o                         
   1  10   7        159.52        168.31         2.43 o                         
   2  10   7         30.46         30.50         1.98 o                         
  -1  11   7         61.20         61.01         1.75 o                         
   0  11   7          5.94          4.09         0.92 o                         
   1  11   7         61.63         63.69         1.63 o                         
   0   0   8        159.07        160.81         2.91 o                         
   1   0   8       2173.58       2220.10        14.04 o                         
   2   0   8        200.15        186.89         3.44 o                         
   3   0   8        111.36        103.25         3.44 o                         
   4   0   8        404.76        377.73         4.41 o                         
   5   0   8         92.67        102.59         2.00 o                         
  -5   1   8        410.64        414.03         4.19 o                         
  -4   1   8        284.83        282.10         3.74 o                         
  -3   1   8        125.37        127.82         4.14 o                         
  -2   1   8        196.27        195.13         3.16 o                         
  -1   1   8        358.67        376.31         4.43 o                         
   0   1   8          0.03         -0.52         0.52 o                         
   1   1   8        360.00        372.94         4.49 o                         
   2   1   8        197.64        191.10         3.17 o                         
   3   1   8        122.75        126.61         2.99 o                         
   4   1   8        285.32        286.16         3.82 o                         
   5   1   8        409.07        411.83         4.61 o                         
  -5   2   8          5.37          6.36         0.74 o                         
  -4   2   8         79.95         74.85         2.11 o                         
  -3   2   8         12.20         10.85         1.23 o                         
  -2   2   8        164.82        155.71         2.93 o                         
  -1   2   8        221.62        229.92         3.30 o                         
   0   2   8       2194.00       2346.49        14.95 o                         
   1   2   8        221.36        236.69         3.80 o                         
   2   2   8        163.82        162.43         2.98 o                         
   3   2   8         11.94          9.46         1.37 o                         
   4   2   8         81.07         78.86         1.96 o                         
   5   2   8          5.61          6.26         0.92 o                         
  -5   3   8         31.86         33.11         1.21 o                         
  -4   3   8        152.00        141.67         2.39 o                         
  -3   3   8         23.42         23.11         1.14 o                         
  -2   3   8         31.87         37.93         1.94 o                         
  -1   3   8        543.78        570.52         6.75 o                         
   0   3   8          2.16          1.45         0.72 o                         
   1   3   8        544.19        577.33         6.16 o                         
   2   3   8         32.35         36.03         1.77 o                         
   3   3   8         23.99         25.20         1.08 o                         
   4   3   8        151.18        150.04         2.47 o                         
   5   3   8         32.24         34.99         1.28 o                         
  -5   4   8        169.98        170.88         3.98 o                         
  -4   4   8         24.99         26.42         1.29 o                         
  -3   4   8          2.89          0.41         0.73 o                         
  -2   4   8         47.77         49.53         2.10 o                         
  -1   4   8        436.94        449.57         5.35 o                         
   0   4   8         37.61         36.09         1.66 o                         
   1   4   8        434.69        438.81         4.89 o                         
   2   4   8         48.51         49.74         2.11 o                         
   3   4   8          2.91          2.42         0.68 o                         
   4   4   8         25.10         29.37         1.20 o                         
   5   4   8        169.26        168.48         2.53 o                         
  -5   5   8         10.03          9.91         0.96 o                         
  -4   5   8         71.38         75.35         2.53 o                         
  -3   5   8         36.68         37.08         1.54 o                         
  -2   5   8        106.20        107.08         2.26 o                         
  -1   5   8        587.54        589.81         6.19 o                         
   0   5   8        500.40        470.18         5.05 o                         
   1   5   8        589.85        606.33         6.68 o                         
   2   5   8        103.57        102.13         2.28 o                         
   3   5   8         35.83         36.67         1.44 o                         
   4   5   8         72.92         73.91         1.74 o                         
   5   5   8          9.97          9.91         1.15 o                         
  -4   6   8         40.15         41.64         1.97 o                         
  -3   6   8        145.86        147.18         3.11 o                         
  -2   6   8        325.82        317.05         3.79 o                         
  -1   6   8         59.70         54.55         2.66 o                         
   0   6   8        236.93        226.76         4.00 o                         
   1   6   8         59.30         50.49         2.95 o                         
   2   6   8        325.38        317.81         4.78 o                         
   3   6   8        144.40        146.43         2.18 o                         
   4   6   8         40.68         42.12         1.38 o                         
  -4   7   8         49.61         52.70         3.05 o                         
  -3   7   8         30.37         27.84         1.89 o                         
  -2   7   8         72.91         69.11         3.05 o                         
  -1   7   8        152.10        145.27         2.31 o                         
   0   7   8         39.57         32.37         1.36 o                         
   1   7   8        152.95        148.58         2.23 o                         
   2   7   8         73.67         68.73         2.07 o                         
   3   7   8         30.46         29.77         1.65 o                         
   4   7   8         50.15         53.08         1.65 o                         
  -4   8   8         30.48         32.63         3.08 o                         
  -3   8   8         30.09         31.39         2.58 o                         
  -2   8   8        134.06        127.83         3.65 o                         
  -1   8   8          0.09          0.67         0.59 o                         
   0   8   8          0.31          0.52         0.61 o                         
   1   8   8          0.09          0.87         0.60 o                         
   2   8   8        132.14        133.83         2.22 o                         
   3   8   8         30.73         29.11         1.51 o                         
   4   8   8         30.64         34.71         2.70 o                         
  -3   9   8          7.06          7.20         1.78 o                         
  -2   9   8        143.75        143.75         3.78 o                         
  -1   9   8         28.94         29.44         1.54 o                         
   0   9   8        128.42        125.58         2.29 o                         
   1   9   8         28.83         26.56         1.21 o                         
   2   9   8        144.99        159.59         2.67 o                         
   3   9   8          6.82          4.86         1.08 o                         
  -2  10   8        101.63        112.55         5.89 o                         
  -1  10   8         22.63         22.85         1.50 o                         
   0  10   8          6.85          6.60         0.80 o                         
   1  10   8         22.32         23.42         1.12 o                         
   2  10   8        100.11        105.12         2.87 o                         
  -1  11   8          3.50          4.05         0.77 o                         
   0  11   8        109.65        113.83         1.89 o                         
   1  11   8          3.37          4.02         0.68 o                         
   1   0   9         29.85         25.44         1.59 o                         
   2   0   9        318.20        320.47         4.36 o                         
   3   0   9         29.97         29.15         1.81 o                         
   4   0   9          8.99          9.50         1.10 o                         
   5   0   9          5.31          4.55         0.81 o                         
  -5   1   9         45.71         49.89         1.63 o                         
  -4   1   9         79.31         79.75         2.22 o                         
  -3   1   9         69.74         70.70         1.74 o                         
  -2   1   9        606.38        629.83         5.89 o                         
  -1   1   9        104.15        111.22         2.55 o                         
   0   1   9        163.95        164.42         2.70 o                         
   1   1   9        104.21        111.55         2.68 o                         
   2   1   9        606.40        630.29         6.52 o                         
   3   1   9         67.73         68.00         1.86 o                         
   4   1   9         78.90         83.51         4.33 o                         
   5   1   9         45.23         51.71         1.88 o                         
  -5   2   9         54.12         56.86         1.49 o                         
  -4   2   9         16.17         17.86         1.10 o                         
  -3   2   9        264.48        261.94         3.19 o                         
  -2   2   9        407.31        403.90         5.33 o                         
  -1   2   9         90.39         96.67         2.48 o                         
   0   2   9       2044.45       2184.15        14.49 o                         
   1   2   9         91.51        101.09         2.63 o                         
   2   2   9        406.49        403.82         5.45 o                         
   3   2   9        263.26        264.47         2.89 o                         
   4   2   9         16.64         18.73         1.21 o                         
   5   2   9         54.22         55.09         1.80 o                         
  -5   3   9          1.49          0.60         0.64 o                         
  -4   3   9        156.06        153.04         2.57 o                         
  -3   3   9         93.53         97.49         2.05 o                         
  -2   3   9        174.24        174.11         3.84 o                         
  -1   3   9        517.24        532.17         5.99 o                         
   0   3   9          0.90          1.74         0.81 o                         
   1   3   9        515.44        522.20         5.38 o                         
   2   3   9        176.36        173.66         3.35 o                         
   3   3   9         92.35         96.52         1.92 o                         
   4   3   9        155.55        152.62         2.44 o                         
   5   3   9          1.67          1.20         0.65 o                         
  -5   4   9         64.34         64.13         2.06 o                         
  -4   4   9         56.20         55.34         1.82 o                         
  -3   4   9         17.81         20.01         1.26 o                         
  -2   4   9        122.35        107.09         3.46 o                         
  -1   4   9         69.16         69.01         2.21 o                         
   0   4   9         35.00         41.26         1.63 o                         
   1   4   9         69.55         62.72         3.18 o                         
   2   4   9        121.67        110.62         3.34 o                         
   3   4   9         18.04         18.56         1.18 o                         
   4   4   9         54.71         56.16         1.70 o                         
   5   4   9         65.05         71.61         1.57 o                         
  -5   5   9         39.27         36.19         1.75 o                         
  -4   5   9         29.16         33.69         1.86 o                         
  -3   5   9        218.56        206.64         3.12 o                         
  -2   5   9        258.85        253.61         3.17 o                         
  -1   5   9        729.64        657.38         8.08 o                         
   0   5   9        156.15        161.01         2.95 o                         
   1   5   9        731.02        696.83         7.67 o                         
   2   5   9        260.22        266.90         3.14 o                         
   3   5   9        217.37        202.49         2.85 o                         
   4   5   9         29.22         33.01         1.28 o                         
   5   5   9         39.11         37.95         1.62 o                         
  -4   6   9         27.24         28.95         1.51 o                         
  -3   6   9        344.57        339.34         5.36 o                         
  -2   6   9         40.74         40.24         1.50 o                         
  -1   6   9         47.89         45.00         1.38 o                         
   0   6   9        268.05        245.04         2.97 o                         
   1   6   9         48.60         46.60         1.59 o                         
   2   6   9         41.17         37.85         1.53 o                         
   3   6   9        345.58        343.45         3.72 o                         
   4   6   9         26.72         27.89         1.19 o                         
  -4   7   9        117.57        119.68         3.83 o                         
  -3   7   9         57.98         53.55         3.18 o                         
  -2   7   9         69.64         66.88         2.46 o                         
  -1   7   9        143.32        132.73         2.33 o                         
   0   7   9        507.51        487.24         4.07 o                         
   1   7   9        144.70        135.77         2.26 o                         
   2   7   9         70.15         65.52         1.89 o                         
   3   7   9         57.71         58.38         1.82 o                         
   4   7   9        117.21        121.01         2.30 o                         
  -3   8   9        176.74        170.51         4.79 o                         
  -2   8   9         62.13         62.61         2.36 o                         
  -1   8   9        243.33        230.24         2.94 o                         
   0   8   9         32.58         25.15         1.19 o                         
   1   8   9        241.91        234.60         4.49 o                         
   2   8   9         62.25         66.31         1.73 o                         
   3   8   9        174.19        170.47         3.21 o                         
  -3   9   9         92.07         92.67         8.18 o                         
  -2   9   9         69.97         71.72         3.19 o                         
  -1   9   9         34.15         30.27         1.53 o                         
   0   9   9        194.21        190.18         2.61 o                         
   1   9   9         34.18         33.30         1.33 o                         
   2   9   9         70.37         76.13         1.75 o                         
   3   9   9         92.45        101.32         2.16 o                         
  -2  10   9         25.70         22.16         2.90 o                         
  -1  10   9         57.33         66.83         1.87 o                         
   0  10   9          4.57          4.40         0.81 o                         
   1  10   9         57.09         63.99         1.54 o                         
   2  10   9         25.92         32.19         2.12 o                         
  -1  11   9          1.09         -0.37         1.03 o                         
   0  11   9         43.28         45.49         1.63 o                         
   1  11   9          1.25          2.68         1.14 o                         
   0   0  10        748.77        809.25        11.93 o                         
   1   0  10        329.28        333.76         6.36 o                         
   2   0  10         11.79          9.48         1.22 o                         
   3   0  10        294.83        279.96         3.06 o                         
   4   0  10          1.25          4.50         1.13 o                         
   5   0  10        338.42        345.05         4.62 o                         
  -5   1  10         42.16         44.38         1.47 o                         
  -4   1  10        235.67        232.79         3.59 o                         
  -3   1  10        149.26        145.58         2.43 o                         
  -2   1  10         45.76         46.90         3.92 o                         
  -1   1  10        700.06        734.31         8.01 o                         
   0   1  10        246.96        222.76         3.36 o                         
   1   1  10        697.49        722.73        10.31 o                         
   2   1  10         45.96         43.37         1.71 o                         
   3   1  10        150.80        152.59         3.04 o                         
   4   1  10        235.40        235.50         3.67 o                         
   5   1  10         41.10         45.14         1.59 o                         
  -5   2  10         25.82         26.76         1.20 o                         
  -4   2  10        184.23        184.03         2.59 o                         
  -3   2  10         64.64         65.92         2.42 o                         
  -2   2  10         16.74         13.47         1.39 o                         
  -1   2  10          9.05          8.34         1.03 o                         
   0   2  10        272.64        322.44         4.25 o                         
   1   2  10          8.48          9.17         1.16 o                         
   2   2  10         16.60         14.93         1.26 o                         
   3   2  10         64.13         62.73         1.59 o                         
   4   2  10        184.22        192.86         2.72 o                         
   5   2  10         24.75         25.05         1.37 o                         
  -5   3  10        147.08        149.72         2.71 o                         
  -4   3  10        210.18        195.88         3.06 o                         
  -3   3  10        102.17         91.97         2.24 o                         
  -2   3  10          4.68          5.89         1.25 o                         
  -1   3  10          7.04          9.33         1.11 o                         
   0   3  10         69.37         80.94         2.24 o                         
   1   3  10          7.37         11.49         1.59 o                         
   2   3  10          5.06          4.71         0.97 o                         
   3   3  10        102.73         93.96         1.91 o                         
   4   3  10        206.07        198.70         2.85 o                         
   5   3  10        147.40        150.33         2.63 o                         
  -5   4  10         19.03         16.41         1.15 o                         
  -4   4  10          9.37          9.88         0.98 o                         
  -3   4  10         92.62         92.04         2.15 o                         
  -2   4  10         89.69         90.40         2.08 o                         
  -1   4  10        142.38        133.75         5.36 o                         
   0   4  10        592.57        558.99         5.65 o                         
   1   4  10        143.38        134.06         2.84 o                         
   2   4  10         89.35         95.95         2.11 o                         
   3   4  10         94.29         99.81         2.13 o                         
   4   4  10          9.51          6.35         0.81 o                         
   5   4  10         19.17         17.08         1.08 o                         
  -4   5  10         41.86         36.70         1.78 o                         
  -3   5  10        174.74        164.40         3.35 o                         
  -2   5  10        496.79        466.40         4.95 o                         
  -1   5  10        151.52        142.05         2.75 o                         
   0   5  10        125.99        115.89         3.07 o                         
   1   5  10        153.65        146.60         3.10 o                         
   2   5  10        491.34        462.18         5.29 o                         
   3   5  10        174.00        159.48         2.51 o                         
   4   5  10         42.35         40.09         1.35 o                         
  -4   6  10        126.66        129.12         2.44 o                         
  -3   6  10         54.27         53.05         2.21 o                         
  -2   6  10        518.73        503.52         5.80 o                         
  -1   6  10         22.59         22.35         1.39 o                         
   0   6  10         48.42         36.37         1.27 o                         
   1   6  10         22.32         23.22         1.10 o                         
   2   6  10        520.51        510.12         5.47 o                         
   3   6  10         53.87         56.66         1.89 o                         
   4   6  10        124.94        130.84         2.30 o                         
  -4   7  10         74.95         72.60         2.71 o                         
  -3   7  10         39.38         44.72         2.07 o                         
  -2   7  10        340.68        329.76         5.20 o                         
  -1   7  10        428.29        404.99         4.31 o                         
   0   7  10          0.19          0.81         0.59 o                         
   1   7  10        425.92        399.34         3.86 o                         
   2   7  10        340.14        337.29         3.95 o                         
   3   7  10         39.02         45.84         1.91 o                         
   4   7  10         75.30         77.42         2.34 o                         
  -3   8  10         85.59         79.93         2.87 o                         
  -2   8  10        399.09        402.19         5.82 o                         
  -1   8  10        196.31        193.78         2.86 o                         
   0   8  10         77.16         68.49         1.66 o                         
   1   8  10        196.11        195.07         2.67 o                         
   2   8  10        398.87        413.52         4.20 o                         
   3   8  10         86.19         82.07         2.21 o                         
  -2   9  10         69.47         78.71         4.67 o                         
  -1   9  10          5.65          5.46         0.90 o                         
   0   9  10         33.41         39.06         1.38 o                         
   1   9  10          5.71          6.24         0.75 o                         
   2   9  10         70.13         73.58         2.09 o                         
   3   9  10         25.50         30.89         1.60 o                         
  -2  10  10         34.24         44.22         2.90 o                         
  -1  10  10          8.93          9.55         1.74 o                         
   0  10  10         37.76         39.88         1.57 o                         
   1  10  10          9.67         10.94         0.71 o                         
   2  10  10         34.58         38.94         2.05 o                         
   1   0  11       1080.15       1056.45        10.17 o                         
   2   0  11          2.95          2.93         1.09 o                         
   3   0  11        146.70        145.12         2.56 o                         
   4   0  11        171.73        177.08         2.94 o                         
   5   0  11         16.19         13.77         1.55 o                         
  -5   1  11          9.58         11.79         0.92 o                         
  -4   1  11          6.03          6.48         0.99 o                         
  -3   1  11         31.10         29.51         1.39 o                         
  -2   1  11        374.83        355.19         5.64 o                         
  -1   1  11         33.64         29.27         1.80 o                         
   0   1  11        251.31        252.92         4.20 o                         
   1   1  11         32.66         35.02         2.52 o                         
   2   1  11        379.06        366.35         5.37 o                         
   3   1  11         32.53         30.93         1.63 o                         
   4   1  11          5.71          8.59         1.15 o                         
   5   1  11          9.35         12.81         0.93 o                         
  -5   2  11         72.43         74.01         1.61 o                         
  -4   2  11         48.41         48.22         1.99 o                         
  -3   2  11        203.18        192.19         3.32 o                         
  -2   2  11        217.66        222.44         4.95 o                         
  -1   2  11         12.09         15.83         1.27 o                         
   0   2  11       1251.78       1323.71         9.77 o                         
   1   2  11         12.02         14.87         2.28 o                         
   2   2  11        214.42        213.78         3.64 o                         
   3   2  11        203.57        194.68         2.66 o                         
   4   2  11         48.03         44.87         2.11 o                         
   5   2  11         71.58         71.00         1.71 o                         
  -5   3  11         37.61         43.13         1.58 o                         
  -4   3  11        225.54        217.91         2.83 o                         
  -3   3  11         40.87         39.37         2.80 o                         
  -2   3  11         69.70         61.87         2.31 o                         
  -1   3  11         94.55         93.44         2.78 o                         
   0   3  11        878.89        894.74         8.22 o                         
   1   3  11         94.69         92.04         2.81 o                         
   2   3  11         68.90         64.14         2.03 o                         
   3   3  11         40.38         40.94         1.40 o                         
   4   3  11        225.32        222.49         2.92 o                         
   5   3  11         37.77         41.63         1.37 o                         
  -5   4  11         35.85         35.90         2.00 o                         
  -4   4  11        400.16        408.36         4.03 o                         
  -3   4  11          1.42          3.04         0.80 o                         
  -2   4  11         21.76         22.84         1.31 o                         
  -1   4  11         23.20         22.14         1.82 o                         
   0   4  11        340.00        327.03         4.71 o                         
   1   4  11         22.89         21.69         1.62 o                         
   2   4  11         21.41         23.58         1.33 o                         
   3   4  11          1.42          1.70         0.73 o                         
   4   4  11        397.25        404.05         4.10 o                         
   5   4  11         35.62         39.82         3.08 o                         
  -4   5  11         65.82         61.24         1.92 o                         
  -3   5  11         55.60         58.74         1.93 o                         
  -2   5  11        176.73        160.47         2.84 o                         
  -1   5  11        195.86        185.15         2.43 o                         
   0   5  11       1111.48       1056.45         6.29 o                         
   1   5  11        194.45        178.29         2.46 o                         
   2   5  11        176.52        167.19         2.58 o                         
   3   5  11         55.95         54.88         1.63 o                         
   4   5  11         64.59         65.32         1.80 o                         
  -4   6  11         44.50         48.06         1.82 o                         
  -3   6  11         28.54         22.94         1.44 o                         
  -2   6  11          7.44          8.72         0.97 o                         
  -1   6  11         30.32         28.58         1.26 o                         
   0   6  11          0.90          1.13         0.63 o                         
   1   6  11         29.81         28.25         1.39 o                         
   2   6  11          7.48         10.26         1.20 o                         
   3   6  11         28.84         28.46         1.45 o                         
   4   6  11         43.97         49.75         1.50 o                         
  -4   7  11          7.13          6.64         1.59 o                         
  -3   7  11         39.51         39.25         2.13 o                         
  -2   7  11        105.77         99.95         2.61 o                         
  -1   7  11        212.92        199.90         3.35 o                         
   0   7  11         89.32         93.51         2.55 o                         
   1   7  11        211.39        209.82         2.80 o                         
   2   7  11        107.47        104.47         2.26 o                         
   3   7  11         39.21         38.19         1.56 o                         
   4   7  11          7.22          6.55         1.64 o                         
  -3   8  11          1.69          0.11         1.19 o                         
  -2   8  11        108.85        112.17         4.16 o                         
  -1   8  11        185.07        174.71         2.67 o                         
   0   8  11          8.62          9.10         0.82 o                         
   1   8  11        183.70        175.72         2.64 o                         
   2   8  11        107.80        111.85         2.09 o                         
   3   8  11          1.46          0.52         0.80 o                         
  -2   9  11         13.37         13.93         2.52 o                         
  -1   9  11         18.16         21.12         1.33 o                         
   0   9  11          3.79          5.47         0.69 o                         
   1   9  11         17.97         18.11         1.02 o                         
   2   9  11         13.81         11.26         1.28 o                         
  -1  10  11         54.76         58.46         1.71 o                         
   0  10  11          7.54         10.76         0.84 o                         
   1  10  11         55.48         58.36         1.16 o                         
   0   0  12        602.19        532.34         8.66 o                         
   1   0  12         63.86         76.87         3.40 o                         
   2   0  12         89.22         85.64         2.72 o                         
   3   0  12         38.13         30.83         1.38 o                         
   4   0  12        287.69        301.28         4.33 o                         
   5   0  12         13.17         15.81         1.78 o                         
  -5   1  12         59.27         67.45         1.69 o                         
  -4   1  12         22.74         25.45         1.41 o                         
  -3   1  12         84.30         82.27         2.16 o                         
  -2   1  12         97.89         92.17         2.57 o                         
  -1   1  12        341.04        339.41         5.40 o                         
   0   1  12         23.72         25.09         1.69 o                         
   1   1  12        344.95        340.49         5.81 o                         
   2   1  12         98.02         94.20         2.45 o                         
   3   1  12         84.80         90.87         2.80 o                         
   4   1  12         23.16         25.82         1.54 o                         
   5   1  12         57.31         65.48         2.04 o                         
  -5   2  12         18.00         18.36         0.94 o                         
  -4   2  12         27.42         30.92         1.47 o                         
  -3   2  12         89.43         90.21         2.41 o                         
  -2   2  12        180.47        173.58         2.86 o                         
  -1   2  12         49.67         51.29         2.52 o                         
   0   2  12         79.08         82.90         2.57 o                         
   1   2  12         47.05         53.38         3.06 o                         
   2   2  12        181.97        172.17         2.73 o                         
   3   2  12         89.10         88.65         1.85 o                         
   4   2  12         27.60         29.47         1.49 o                         
   5   2  12         18.06         17.80         1.03 o                         
  -5   3  12        100.17         97.56         3.44 o                         
  -4   3  12         37.72         43.23         1.68 o                         
  -3   3  12         73.69         66.74         2.51 o                         
  -2   3  12        881.84        828.29         7.10 o                         
  -1   3  12         12.70         12.45         1.48 o                         
   0   3  12         96.51         78.80         2.86 o                         
   1   3  12         12.67         14.68         2.38 o                         
   2   3  12        880.77        859.04         7.51 o                         
   3   3  12         74.51         73.55         1.78 o                         
   4   3  12         38.37         43.84         1.99 o                         
   5   3  12         99.24         95.78         6.36 o                         
  -4   4  12         84.25         79.97         1.67 o                         
  -3   4  12        222.97        215.62         3.17 o                         
  -2   4  12        111.14        107.64         2.34 o                         
  -1   4  12        105.41        106.20         2.03 o                         
   0   4  12        166.98        159.26         2.75 o                         
   1   4  12        105.23        108.29         2.83 o                         
   2   4  12        110.77        111.27         2.67 o                         
   3   4  12        220.38        214.76         2.97 o                         
   4   4  12         84.93         83.94         1.84 o                         
  -4   5  12          4.20          6.36         0.93 o                         
  -3   5  12        349.00        342.98         4.04 o                         
  -2   5  12         26.37         21.64         1.29 o                         
  -1   5  12        113.77        110.68         1.99 o                         
   0   5  12        202.41        182.84         2.66 o                         
   1   5  12        114.05        110.27         2.14 o                         
   2   5  12         25.72         23.45         1.39 o                         
   3   5  12        351.42        349.97         4.12 o                         
   4   5  12          4.19          5.72         0.77 o                         
  -4   6  12         12.30         14.18         1.71 o                         
  -3   6  12        110.03        116.04         2.50 o                         
  -2   6  12        244.61        234.65         3.40 o                         
  -1   6  12        223.38        211.77         3.04 o                         
   0   6  12        534.26        515.46         4.56 o                         
   1   6  12        222.05        213.56         2.85 o                         
   2   6  12        243.48        239.03         3.36 o                         
   3   6  12        110.73        120.93         2.39 o                         
   4   6  12         12.00         11.80         0.85 o                         
  -3   7  12         67.04         64.34         2.27 o                         
  -2   7  12        258.88        260.12         4.51 o                         
  -1   7  12        106.63        100.39         2.60 o                         
   0   7  12          6.36          5.80         0.83 o                         
   1   7  12        105.08        102.62         2.04 o                         
   2   7  12        257.66        261.17         3.09 o                         
   3   7  12         67.35         63.68         1.76 o                         
  -3   8  12        233.08        232.45         5.07 o                         
  -2   8  12        143.63        146.54         8.41 o                         
  -1   8  12        251.85        253.12         3.68 o                         
   0   8  12          1.98          3.54         0.71 o                         
   1   8  12        252.55        257.82         3.22 o                         
   2   8  12        142.33        146.10         2.27 o                         
   3   8  12        232.37        250.00         4.05 o                         
  -2   9  12         49.90         47.58         3.27 o                         
  -1   9  12         43.94         44.43         2.04 o                         
   0   9  12         27.89         30.53         1.27 o                         
   1   9  12         44.07         45.37         1.49 o                         
   2   9  12         49.84         51.36         2.32 o                         
  -1  10  12          3.06         -0.79         0.97 o                         
   0  10  12          0.00         -0.40         0.55 o                         
   1  10  12          3.05          2.87         0.70 o                         
   1   0  13       1165.50       1132.26        15.60 o                         
   2   0  13        167.30        154.77         3.17 o                         
   3   0  13        161.28        157.19         2.57 o                         
   4   0  13         79.30         85.81         2.27 o                         
   5   0  13         50.84         48.55         1.57 o                         
  -5   1  13        109.70        107.95         2.46 o                         
  -4   1  13        103.09        102.78         2.48 o                         
  -3   1  13        234.89        233.53         4.41 o                         
  -2   1  13        285.43        273.14         3.73 o                         
  -1   1  13         65.72         60.67         2.80 o                         
   0   1  13        199.02        202.94         3.94 o                         
   1   1  13         65.44         61.91         3.00 o                         
   2   1  13        283.96        268.08         3.82 o                         
   3   1  13        236.32        230.36         5.04 o                         
   4   1  13        101.06        100.44         2.42 o                         
   5   1  13        109.01        103.05         4.40 o                         
  -4   2  13         12.03         13.26         1.41 o                         
  -3   2  13        103.35        101.81         2.32 o                         
  -2   2  13         63.27         61.63         2.53 o                         
  -1   2  13         83.97         85.79         3.32 o                         
   0   2  13         32.07         30.52         2.06 o                         
   1   2  13         83.78         87.96         2.68 o                         
   2   2  13         63.71         62.27         2.98 o                         
   3   2  13        104.94        103.66         2.33 o                         
   4   2  13         11.64         12.02         1.05 o                         
  -4   3  13         19.67         18.19         1.13 o                         
  -3   3  13        144.89        138.04         2.60 o                         
  -2   3  13        176.37        162.81         2.91 o                         
  -1   3  13         31.24         34.06         1.33 o                         
   0   3  13         27.67         29.60         1.37 o                         
   1   3  13         32.13         34.91         1.43 o                         
   2   3  13        175.38        169.36         3.14 o                         
   3   3  13        144.98        145.22         2.34 o                         
   4   3  13         19.53         18.29         1.37 o                         
  -4   4  13         44.91         48.95         1.61 o                         
  -3   4  13         89.49         92.42         2.12 o                         
  -2   4  13        175.43        170.02         2.92 o                         
  -1   4  13        356.05        344.73         3.58 o                         
   0   4  13         40.88         39.38         1.92 o                         
   1   4  13        356.65        347.07         5.08 o                         
   2   4  13        175.93        165.46         3.00 o                         
   3   4  13         87.65         95.27         2.05 o                         
   4   4  13         44.71         54.22         2.53 o                         
  -4   5  13        124.75        131.10         2.55 o                         
  -3   5  13         51.60         47.77         2.06 o                         
  -2   5  13        294.59        302.48         3.77 o                         
  -1   5  13        120.35        125.64         2.18 o                         
   0   5  13          3.72          6.33         0.88 o                         
   1   5  13        118.97        118.95         2.93 o                         
   2   5  13        294.71        295.21         3.80 o                         
   3   5  13         52.10         53.80         1.79 o                         
   4   5  13        124.53        134.30         2.56 o                         
  -3   6  13          5.45          5.95         1.03 o                         
  -2   6  13          0.88          1.75         0.66 o                         
  -1   6  13         35.90         32.73         1.57 o                         
   0   6  13        266.09        247.70         3.24 o                         
   1   6  13         35.00         33.09         1.52 o                         
   2   6  13          0.80          0.81         0.69 o                         
   3   6  13          5.72          5.17         1.08 o                         
   4   6  13         89.39        106.38         4.86 o                         
  -3   7  13         96.92        106.59         2.54 o                         
  -2   7  13         44.47         37.85         2.00 o                         
  -1   7  13         23.84         20.98         1.26 o                         
   0   7  13        287.16        290.76         3.73 o                         
   1   7  13         23.15         21.84         1.16 o                         
   2   7  13         44.08         43.08         1.46 o                         
   3   7  13         96.56        115.08         2.47 o                         
  -2   8  13         16.91         15.75         1.92 o                         
  -1   8  13         13.51         12.91         0.99 o                         
   0   8  13          5.52          3.61         0.83 o                         
   1   8  13         13.22         13.35         0.90 o                         
   2   8  13         17.22         16.42         1.03 o                         
  -2   9  13         69.37         71.80         3.65 o                         
  -1   9  13          5.94          5.59         0.79 o                         
   0   9  13         52.80         51.93         1.41 o                         
   1   9  13          6.24          4.65         0.80 o                         
   2   9  13         69.17         74.34         2.96 o                         
   0   0  14        166.05        150.51         3.80 o                         
   1   0  14        293.93        282.30         3.23 o                         
   2   0  14         56.36         53.38         2.18 o                         
   3   0  14         15.32         14.34         1.42 o                         
   4   0  14         71.09         78.54         1.98 o                         
  -4   1  14         65.33         69.95         1.80 o                         
  -3   1  14          9.72         12.03         1.11 o                         
  -2   1  14         24.54         27.42         1.79 o                         
  -1   1  14        217.65        185.62         3.77 o                         
   0   1  14        612.90        605.99         5.17 o                         
   1   1  14        218.04        201.40         3.02 o                         
   2   1  14         24.32         28.93         1.63 o                         
   3   1  14         10.02         13.51         1.53 o                         
   4   1  14         64.90         70.16         2.21 o                         
  -4   2  14         77.13         82.70         1.79 o                         
  -3   2  14         34.67         39.23         2.46 o                         
  -2   2  14        174.09        163.04         2.93 o                         
  -1   2  14         28.37         26.80         1.39 o                         
   0   2  14       1154.85       1109.18         7.47 o                         
   1   2  14         28.22         26.94         1.46 o                         
   2   2  14        176.55        166.04         3.55 o                         
   3   2  14         33.28         36.20         1.86 o                         
   4   2  14         77.85         86.65         2.33 o                         
  -4   3  14         32.52         33.64         1.30 o                         
  -3   3  14        344.33        346.84         3.97 o                         
  -2   3  14        101.93        105.19         2.32 o                         
  -1   3  14         73.22         67.24         1.73 o                         
   0   3  14        391.60        355.69         4.11 o                         
   1   3  14         74.06         68.29         1.84 o                         
   2   3  14        104.18        109.91         2.73 o                         
   3   3  14        341.23        352.79         4.70 o                         
   4   3  14         32.82         33.79         1.50 o                         
  -4   4  14        119.59        117.05         2.27 o                         
  -3   4  14         61.41         70.76         1.88 o                         
  -2   4  14        183.73        186.12         4.29 o                         
  -1   4  14        421.10        410.60         4.07 o                         
   0   4  14         66.23         62.25         1.70 o                         
   1   4  14        421.13        417.22         5.29 o                         
   2   4  14        184.18        186.24         4.68 o                         
   3   4  14         61.81         65.70         2.59 o                         
   4   4  14        120.17        121.91         2.92 o                         
  -4   5  14         31.51         34.75         1.88 o                         
  -3   5  14         47.90         47.81         1.65 o                         
  -2   5  14         42.52         41.76         1.64 o                         
  -1   5  14        107.80        100.03         2.02 o                         
   0   5  14         62.49         49.65         1.80 o                         
   1   5  14        107.25         98.49         4.26 o                         
   2   5  14         42.07         40.93         1.77 o                         
   3   5  14         47.76         51.87         1.92 o                         
   4   5  14         31.54         34.73         1.78 o                         
  -3   6  14         26.35         25.58         1.62 o                         
  -2   6  14          5.95          4.78         0.92 o                         
  -1   6  14         79.52         80.50         1.90 o                         
   0   6  14         37.84         29.69         1.55 o                         
   1   6  14         80.15         81.24         2.10 o                         
   2   6  14          5.74          6.61         0.98 o                         
   3   6  14         27.01         30.17         1.40 o                         
  -3   7  14         23.37         23.67         1.52 o                         
  -2   7  14         10.39          9.31         1.43 o                         
  -1   7  14         68.37         64.62         1.77 o                         
   0   7  14          0.01          0.35         0.70 o                         
   1   7  14         66.57         65.35         2.01 o                         
   2   7  14         10.45         11.87         0.98 o                         
   3   7  14         23.64         27.80         2.12 o                         
  -2   8  14         19.38         18.35         1.65 o                         
  -1   8  14         22.61         24.06         1.65 o                         
   0   8  14         51.68         50.63         1.92 o                         
   1   8  14         22.03         25.11         1.12 o                         
   2   8  14         18.60         16.53         1.19 o                         
  -1   9  14         49.60         51.66         1.54 o                         
   0   9  14         14.22         13.85         0.92 o                         
   1   9  14         50.50         54.15         1.24 o                         
   1   0  15        203.49        197.60         2.87 o                         
   2   0  15        116.79        115.62         2.86 o                         
   3   0  15         14.16         13.13         1.30 o                         
   4   0  15         16.31         18.02         1.26 o                         
  -4   1  15        124.59        122.80         2.18 o                         
  -3   1  15         16.34         16.58         1.42 o                         
  -2   1  15        322.05        321.06         4.36 o                         
  -1   1  15         87.78         81.00         2.44 o                         
   0   1  15         62.43         62.61         2.38 o                         
   1   1  15         88.22         79.28         2.25 o                         
   2   1  15        322.42        321.94         5.84 o                         
   3   1  15         17.04         17.19         1.40 o                         
   4   1  15        124.53        137.04         4.56 o                         
  -4   2  15         35.93         41.17         1.33 o                         
  -3   2  15        137.04        135.17         2.54 o                         
  -2   2  15         96.34         97.77         2.24 o                         
  -1   2  15        186.76        176.36         2.95 o                         
   0   2  15        173.54        159.21         3.03 o                         
   1   2  15        187.24        182.78         3.06 o                         
   2   2  15         95.51         93.21         2.75 o                         
   3   2  15        135.27        135.63         7.19 o                         
   4   2  15         35.96         40.13         1.77 o                         
  -4   3  15         75.19         78.21         1.69 o                         
  -3   3  15          3.87          4.46         0.87 o                         
  -2   3  15         11.99         12.99         1.17 o                         
  -1   3  15         73.61         65.81         1.77 o                         
   0   3  15        134.02        119.64         2.50 o                         
   1   3  15         73.18         69.08         2.67 o                         
   2   3  15         12.79         14.38         1.45 o                         
   3   3  15          4.06          2.30         1.18 o                         
   4   3  15         76.09         81.07         3.03 o                         
  -4   4  15         15.99         14.87         0.85 o                         
  -3   4  15         68.74         73.03         1.78 o                         
  -2   4  15        278.41        287.25         3.62 o                         
  -1   4  15         39.82         39.67         1.45 o                         
   0   4  15         61.20         61.01         1.88 o                         
   1   4  15         40.38         38.34         2.14 o                         
   2   4  15        280.24        283.69         5.62 o                         
   3   4  15         69.79         72.18         2.60 o                         
   4   4  15         16.50         14.68         2.15 o                         
  -3   5  15          7.24          6.00         0.80 o                         
  -2   5  15        226.00        214.28         3.11 o                         
  -1   5  15         17.97         17.35         1.01 o                         
   0   5  15        170.62        145.82         2.99 o                         
   1   5  15         18.44         17.73         1.42 o                         
   2   5  15        226.41        219.49         3.47 o                         
   3   5  15          6.64          6.34         1.01 o                         
  -3   6  15         38.01         42.38         1.68 o                         
  -2   6  15         14.42         14.35         1.33 o                         
  -1   6  15         42.33         38.27         1.63 o                         
   0   6  15        208.92        202.87         3.13 o                         
   1   6  15         43.20         46.22         2.66 o                         
   2   6  15         14.18         15.11         1.13 o                         
   3   6  15         38.05         46.98         1.83 o                         
  -2   7  15          1.73          0.81         0.87 o                         
  -1   7  15          5.45          3.24         0.71 o                         
   0   7  15          5.55          5.78         0.83 o                         
   1   7  15          5.37          4.26         0.74 o                         
   2   7  15          1.75          1.60         0.80 o                         
  -2   8  15         10.16          9.07         1.68 o                         
  -1   8  15         60.73         64.37         1.90 o                         
   0   8  15         24.34         23.14         1.12 o                         
   1   8  15         60.61         63.60         1.49 o                         
   2   8  15         10.14         11.35         1.55 o                         
   0   9  15         37.90         42.24         1.95 o                         
   0   0  16          1.66          1.33         1.17 o                         
   1   0  16         26.68         28.02         1.44 o                         
   2   0  16        282.40        267.62         4.28 o                         
   3   0  16          8.88         10.40         1.34 o                         
   4   0  16         12.74         13.84         1.47 o                         
  -4   1  16         78.34         85.44         1.94 o                         
  -3   1  16          2.29          2.52         0.79 o                         
  -2   1  16         11.95         10.39         1.28 o                         
  -1   1  16        258.14        252.71         3.54 o                         
   0   1  16        452.21        417.72         5.17 o                         
   1   1  16        258.81        257.12         3.63 o                         
   2   1  16         12.35         11.21         1.37 o                         
   3   1  16          2.39          2.79         1.64 o                         
   4   1  16         78.45         83.72         2.48 o                         
  -4   2  16        184.44        201.04         3.37 o                         
  -3   2  16         86.66         88.98         1.94 o                         
  -2   2  16         77.56         77.48         2.06 o                         
  -1   2  16        220.37        228.25         3.38 o                         
   0   2  16        219.60        219.28         4.39 o                         
   1   2  16        220.57        223.99         3.27 o                         
   2   2  16         76.17         76.34         2.34 o                         
   3   2  16         88.05         93.61         3.93 o                         
  -4   3  16         25.36         35.12         2.43 o                         
  -3   3  16         22.91         21.54         1.12 o                         
  -2   3  16         20.21         21.60         1.27 o                         
  -1   3  16        316.67        297.31         3.56 o                         
   0   3  16        127.20        127.93         2.58 o                         
   1   3  16        315.25        292.21         3.95 o                         
   2   3  16         21.03         25.15         1.82 o                         
   3   3  16         23.22         23.00         2.80 o                         
  -3   4  16         75.75         85.25         1.83 o                         
  -2   4  16        106.76        115.65         2.31 o                         
  -1   4  16        160.31        156.63         2.42 o                         
   0   4  16          0.01          0.95         0.70 o                         
   1   4  16        162.62        164.54         3.28 o                         
   2   4  16        106.00        111.36         2.92 o                         
   3   4  16         76.62         87.75         3.46 o                         
  -3   5  16         31.94         29.33         1.60 o                         
  -2   5  16          4.14          4.63         0.70 o                         
  -1   5  16          6.76          5.21         0.78 o                         
   0   5  16         19.47         22.66         1.42 o                         
   1   5  16          6.59          4.53         0.99 o                         
   2   5  16          4.07          4.30         0.93 o                         
   3   5  16         32.30         30.86         1.74 o                         
  -3   6  16         49.48         47.96         1.76 o                         
  -2   6  16         45.75         49.88         1.51 o                         
  -1   6  16         50.32         53.21         1.50 o                         
   0   6  16         59.53         57.97         1.88 o                         
   1   6  16         49.62         51.15         1.72 o                         
   2   6  16         46.50         52.24         2.04 o                         
   3   6  16         49.20         49.55         2.90 o                         
  -2   7  16         38.26         41.14         2.29 o                         
  -1   7  16         13.74         13.53         0.96 o                         
   0   7  16          3.28          5.46         0.74 o                         
   1   7  16         13.71         16.32         1.14 o                         
   2   7  16         38.48         42.92         1.84 o                         
  -1   8  16          2.58          2.97         0.80 o                         
   0   8  16          3.54          2.74         0.56 o                         
   1   8  16          2.37          2.40         0.56 o                         
   1   0  17         18.24         17.69         1.30 o                         
   2   0  17         50.10         52.58         1.95 o                         
   3   0  17         86.88         90.50         3.06 o                         
  -3   1  17         81.16         87.15         2.22 o                         
  -2   1  17         36.48         34.37         1.81 o                         
  -1   1  17          7.39          6.46         0.92 o                         
   0   1  17          2.83          2.07         0.84 o                         
   1   1  17          7.28          7.84         1.31 o                         
   2   1  17         36.96         40.41         3.06 o                         
   3   1  17         83.11         95.89         3.83 o                         
  -3   2  17          7.82          5.76         0.77 o                         
  -2   2  17        119.55        121.84         2.30 o                         
  -1   2  17         82.50         75.02         2.01 o                         
   0   2  17         23.97         23.14         1.81 o                         
   1   2  17         83.07         75.49         2.23 o                         
   2   2  17        121.00        123.70         3.50 o                         
   3   2  17          7.94          5.02         2.94 o                         
  -3   3  17         14.48         11.74         0.79 o                         
  -2   3  17         14.74         17.62         1.22 o                         
  -1   3  17        219.38        214.83         2.89 o                         
   0   3  17        733.56        708.30         6.56 o                         
   1   3  17        221.90        211.52         3.95 o                         
   2   3  17         14.67         12.52         2.29 o                         
  -3   4  17         19.88         23.50         1.15 o                         
  -2   4  17         12.74         13.52         0.96 o                         
  -1   4  17         32.31         37.01         1.34 o                         
   0   4  17          1.34          0.95         0.76 o                         
   1   4  17         31.97         36.17         2.42 o                         
   2   4  17         13.13         13.90         1.71 o                         
   3   4  17         20.19         24.31         3.18 o                         
  -3   5  17         19.53         13.99         2.48 o                         
  -2   5  17         16.76         16.47         1.11 o                         
  -1   5  17         30.52         29.00         1.22 o                         
   0   5  17          0.03         -0.59         0.93 o                         
   1   5  17         30.26         32.44         1.67 o                         
   2   5  17         16.45         18.18         1.73 o                         
  -2   6  17        105.22        108.89         2.47 o                         
  -1   6  17        105.05        111.85         1.96 o                         
   0   6  17          2.01          3.46         0.73 o                         
   1   6  17        104.71        109.20         2.05 o                         
   2   6  17        104.98        105.93         2.51 o                         
  -1   7  17         51.37         55.60         1.37 o                         
   0   7  17         21.71         22.84         1.10 o                         
   1   7  17         51.21         56.72         1.44 o                         
   0   0  18         67.09         66.27         2.60 o                         
   1   0  18         34.96         32.79         1.50 o                         
   2   0  18        128.90        121.48         4.62 o                         
   3   0  18          7.55          7.03         1.43 o                         
  -3   1  18         21.22         21.13         1.54 o                         
  -2   1  18          6.20          6.41         1.00 o                         
  -1   1  18          0.73          1.36         0.72 o                         
   0   1  18         72.61         80.69         2.44 o                         
   1   1  18          0.69          1.09         0.81 o                         
   2   1  18          6.51          6.68         1.44 o                         
   3   1  18         21.67         20.57         2.62 o                         
  -3   2  18        202.28        209.86         3.07 o                         
  -2   2  18         33.14         31.03         1.48 o                         
  -1   2  18          3.34          3.76         0.80 o                         
   0   2  18        283.19        272.25         3.93 o                         
   1   2  18          2.93          3.22         0.89 o                         
  -3   3  18          5.31          4.22         0.68 o                         
  -2   3  18          2.28          0.71         0.61 o                         
  -1   3  18         51.46         53.71         1.51 o                         
   0   3  18          7.42          5.03         0.87 o                         
   1   3  18         51.21         49.61         3.36 o                         
  -2   4  18         36.46         32.86         1.19 o                         
  -1   4  18         14.70         13.94         0.96 o                         
   0   4  18        507.84        527.38         5.22 o                         
   1   4  18         15.55         16.22         1.36 o                         
  -2   5  18         23.32         22.94         1.31 o                         
  -1   5  18         78.98         84.07         1.81 o                         
   0   5  18         15.14         13.99         1.41 o                         
   1   5  18         80.06         85.96         1.92 o                         
   2   5  18         23.34         16.36         2.52 o                         
  -1   6  18         96.64         98.73         1.66 o                         
   0   6  18          3.64          4.60         0.70 o                         
   1   6  18         95.72         98.74         1.83 o                         
   0   7  18          0.08          0.63         0.61 o                         
   1   0  19         99.53         96.45         2.12 o                         
   2   0  19        269.94        285.39         5.22 o                         
   3   0  19         50.54         57.03         3.27 o                         
  -3   1  19        132.39        149.39         5.80 o                         
  -2   1  19         40.45         42.46         2.51 o                         
  -1   1  19         12.79         14.33         1.21 o                         
   0   1  19         58.04         54.02         1.89 o                         
   1   1  19         12.77         14.51         1.16 o                         
   2   1  19         39.04         38.52         3.65 o                         
  -3   2  19          4.12          3.93         1.17 o                         
  -2   2  19         37.97         45.40         2.15 o                         
  -1   2  19         14.81         15.70         1.29 o                         
   0   2  19         55.21         48.22         1.81 o                         
   1   2  19         15.13         14.29         2.23 o                         
  -2   3  19         39.23         42.88         1.74 o                         
  -1   3  19         75.99         80.57         2.09 o                         
   0   3  19         16.00         14.83         1.83 o                         
   1   3  19         77.45         81.93         2.24 o                         
  -2   4  19          6.61          5.81         0.96 o                         
  -1   4  19         14.93         14.62         0.92 o                         
   0   4  19          4.70          6.21         0.86 o                         
   1   4  19         14.58         13.26         1.11 o                         
  -1   5  19         44.81         46.03         1.29 o                         
   0   5  19        176.98        206.25         2.77 o                         
   1   5  19         44.88         46.05         1.54 o                         
   0   6  19         11.40         13.34         0.97 o                         
   0   0  20          0.61          0.70         0.95 o                         
   1   0  20         73.57         74.11         1.95 o                         
   2   0  20         57.04         69.02         2.99 o                         
  -2   1  20         19.33         17.51         2.77 o                         
  -1   1  20          9.21          8.47         0.85 o                         
   0   1  20        122.11        128.87         2.63 o                         
   1   1  20          9.25          9.92         1.09 o                         
   2   1  20         18.98         19.82         3.18 o                         
  -2   2  20         14.70         13.53         1.07 o                         
  -1   2  20         63.64         64.06         1.65 o                         
   0   2  20         14.51         16.90         1.18 o                         
   1   2  20         64.52         67.93         2.31 o                         
   2   2  20         15.31         12.90         1.96 o                         
  -2   3  20          0.91          1.24         0.79 o                         
  -1   3  20         72.42         78.01         1.77 o                         
   0   3  20         38.00         33.35         1.50 o                         
   1   3  20         72.56         76.59         2.30 o                         
   2   3  20          0.96          0.65         1.22 o                         
  -1   4  20         26.40         25.47         1.16 o                         
   0   4  20         22.20         20.40         1.14 o                         
   1   4  20         24.65         26.62         2.64 o                         
   0   5  20         13.78         14.39         0.95 o                         
   1   0  21          7.62          6.27         0.82 o                         
  -1   1  21         24.62         26.95         1.09 o                         
   0   1  21         53.43         57.66         2.21 o                         
   1   1  21         24.72         27.11         1.29 o                         
  -1   2  21         21.74         30.64         1.32 o                         
   0   2  21        113.69        118.92         2.48 o                         
   1   2  21         21.90         31.82         1.33 o                         
  -1   3  21         11.07         10.53         1.22 o                         
   0   3  21         36.78         39.80         1.44 o                         
   1   3  21         11.26         11.03         1.96 o                         
   0   0  22         29.63         21.22         2.06 o                         
   0   1  22         57.44         57.32         2.38 o                         
                                                                                
